# Supplementary material for: Transcriptomic alterations in the heart of non-obese type 2 diabetic Goto-Kakizaki rats
Source: Cardiovasc Diabetol. 2016 Aug 5;15:110. doi: 10.1186/s12933-016-0424-3 (PMC4975916; doi:10.1186/s12933-016-0424-3)
Supplement: Supplementary file 1 — 10.1186/s12933-016-0424-3 Raw data of the DNA microarray. [file 12933_2016_424_MOESM1_ESM.xlsx]

## Sheet: 8669113 contr
TYPE	text	text	text	integer	text	float	float	text	integer	text	text	integer	integer	integer	integer	float	float	float	float	float	float	text	text	text	text	text	text	text	text	text	text	text	integer	integer	integer
FEPARAMS	Protocol_Name	Protocol_date	Scan_ScannerName	Scan_NumChannels	Scan_Date	Scan_MicronsPerPixelX	Scan_MicronsPerPixelY	Scan_OriginalGUID	Scan_NumScanPass	Grid_Name	Grid_Date	Grid_NumSubGridRows	Grid_NumSubGridCols	Grid_NumRows	Grid_NumCols	Grid_RowSpacing	Grid_ColSpacing	Grid_OffsetX	Grid_OffsetY	Grid_NomSpotWidth	Grid_NomSpotHeight	Grid_GenomicBuild	FeatureExtractor_Barcode	FeatureExtractor_Sample	FeatureExtractor_ScanFileName	FeatureExtractor_ArrayName	FeatureExtractor_ScanFileGUID	FeatureExtractor_DesignFileName	FeatureExtractor_ExtractionTime	FeatureExtractor_UserName	FeatureExtractor_ComputerName	FeatureExtractor_Version	FeatureExtractor_IsXDRExtraction	FeatureExtractor_ColorMode	FeatureExtractor_QCReportType
DATA	GE1-v5_95_Feb07 (Read Only)	2007-02-07 17:05:00	Agilent Technologies Scanner G2505B US22502634	1	08-28-2009 13:18:12	5	5	7884f5e6-f030-4ce6-936a-545d6e879a6d	1	014879_D_F_20090416	2009-04-16	1	1	532	85	73.3235	63.5	0	36.6617	65	65	rn4:RGSCv3.4:Nov2004	251487918669_1_1		E:\User_files\Csont Tamas\\US22502634_251487918669_S01_H.tif	US22502634_251487918669_S01_H	7884f5e6-f030-4ce6-936a-545d6e879a6d	014879_D_F_20090416.xml	2009-08-28 02:07:09	Administrator	LUMINATOR01	10.5.1.1	1	0	0
*
TYPE	float	float	float	integer	integer	float	float	float	integer	float	float	float	integer	float	float	integer	integer	integer	integer	integer	float	float	float	integer	float	float	float	float	float	integer	integer	float	float	float	float	float	integer	float	float	float	float	integer	float	float	float	float	float	integer	float
STATS	gDarkOffsetAverage	gDarkOffsetMedian	gDarkOffsetStdDev	gDarkOffsetNumPts	gSaturationValue	gAvgSig2BkgeQC	gAvgSig2BkgNegCtrl	gRatioSig2BkgeQC_NegCtrl	gNumSatFeat	gLocalBGInlierNetAve	gLocalBGInlierAve	gLocalBGInlierSDev	gLocalBGInlierNum	gGlobalBGInlierAve	gGlobalBGInlierSDev	gGlobalBGInlierNum	gNumFeatureNonUnifOL	gNumPopnOL	gNumNonUnifBGOL	gNumPopnBGOL	gOffsetUsed	gGlobalFeatInlierAve	gGlobalFeatInlierSDev	gGlobalFeatInlierNum	AnyColorPrcntFeatNonUnifOL	AnyColorPrcntBGNonUnifOL	AnyColorPrcntFeatPopnOL	AnyColorPrcntBGPopnOL	TotalPrcntFeatOL	gNumNegBGSubFeat	gNonCtrlNumNegFeatBGSubSig	gSpatialDetrendRMSFit	gSpatialDetrendRMSFilteredMinusFit	gSpatialDetrendSurfaceArea	gSpatialDetrendVolume	gSpatialDetrendAveFit	gNonCtrlNumSatFeat	gNonCtrl99PrcntNetSig	gNonCtrl50PrcntNetSig	gNonCtrl1PrcntNetSig	gNonCtrlMedPrcntCVBGSubSig	gCtrleQCNumSatFeat	gCtrleQC99PrcntNetSig	gCtrleQC50PrcntNetSig	gCtrleQC1PrcntNetSig	geQCMedPrcntCVBGSubSig	geQCSig2BkgLow2	gNegCtrlNumInliers	gNegCtrlAveNetSig
DATA	17.375	17	2.7231	1000	650682	593.834	2.03806	291.372	0	10.5838	27.9588	1.38118	42899	27.9588	1.38118	42899	426	172	596	1951	17.375	2533.21	14279	44459	0.946288	1.32391	0.382069	4.33382	0.938242	5453	4716	0.96686	2.4397	1.00084	2.8673	38.965	0	48970.8	74.5802	17.125	10.9633	0	84361.2	344.071	20.5766	10.5304	1.15541	147	20.7897
*
TYPE	integer	integer	integer	integer	integer	text	text	float	float	float	float	float	float	float	boolean	boolean	boolean	boolean	boolean	boolean	boolean	float	boolean	boolean	float	float
FEATURES	FeatureNum	Row	Col	SubTypeMask	ControlType	ProbeName	SystematicName	PositionX	PositionY	gProcessedSignal	gProcessedSigError	gMedianSignal	gBGMedianSignal	gBGPixSDev	gIsSaturated	gIsLowPMTScaledUp	gIsFeatNonUnifOL	gIsBGNonUnifOL	gIsFeatPopnOL	gIsBGPopnOL	IsManualFlag	gBGSubSignal	gIsPosAndSignif	gIsWellAboveBG	SpotExtentX	gBGMeanSignal
DATA	1	1	1	260	1	GE_BrightCorner	GE_BrightCorner	398.563	260.518	16376.2	1637.63	14053	25	4.70099	0	0	0	0	0	0	0	14069.2	1	1	57.5363	25.6968
DATA	2	1	2	66	1	DarkCorner	DarkCorner	423.912	260.386	2.8327	2.82193	39.5	25	4.62403	0	0	0	0	0	0	0	-2.11148	0	0	57.259	25.3366
DATA	3	1	3	66	1	DarkCorner	DarkCorner	449.418	260.427	4.59397	2.84238	43.5	25	4.35583	0	0	0	0	0	0	0	3.99567	1	0	57.5363	25.6394
DATA	4	1	4	66	1	DarkCorner	DarkCorner	474.717	259.733	2.79994	2.7893	39	26	4.36737	0	0	0	0	0	0	0	-0.822193	0	0	44.0646	26.2395
DATA	5	1	5	66	1	DarkCorner	DarkCorner	500.367	260.404	4.59756	2.81205	42.5	26	4.92311	0	0	0	0	0	0	0	4.04319	1	0	57.8122	26.2065
DATA	6	1	6	66	1	DarkCorner	DarkCorner	525.829	260.197	2.77083	2.7603	41	26	5.07824	0	0	0	0	0	0	0	-0.819705	0	0	48.8603	26.3195
DATA	7	1	7	66	1	DarkCorner	DarkCorner	550.912	260.386	2.75798	2.74749	40.5	26	4.71802	0	0	0	0	0	0	0	0.0138685	0	0	57.259	26.449
DATA	8	1	8	66	1	DarkCorner	DarkCorner	576.116	260.015	2.74604	2.7356	39	27	4.74252	0	0	0	0	0	0	0	-0.361347	0	0	46.8651	27.1118
DATA	9	1	9	66	1	DarkCorner	DarkCorner	602.029	259.897	2.73469	2.72429	38	27	4.77148	0	0	0	0	0	0	0	-1.71832	0	0	46.8651	27.1479
DATA	10	1	10	66	1	DarkCorner	DarkCorner	627.014	259.836	2.72463	2.71428	40	27	5.46638	0	0	0	0	0	0	0	-0.711858	0	0	46.8651	27.5056
DATA	11	1	11	66	1	DarkCorner	DarkCorner	652.5	260	2.71525	2.70493	39	28	11.447	0	0	0	0	0	0	0	-1.8946	0	0	54.1152	30.6713
DATA	12	1	12	0	0	A_44_P465448	AA892298	678.623	259.565	4.20976	2.72899	44	26	4.57397	0	0	0	0	0	0	0	3.80909	1	0	46.8651	26.5589
DATA	13	1	13	0	0	A_44_P514796	AI232741	703.229	260.131	38.8759	4.72693	76	26	4.79673	0	0	0	0	0	0	0	35.2722	1	1	44.7812	26.4571
DATA	14	1	14	0	0	A_44_P409518	NM_057188	728.625	260	2319.62	231.977	2200.5	26	4.56422	0	0	0	0	0	0	0	2109.85	1	1	48.5334	26.177
DATA	15	1	15	0	0	A_44_P279262	XR_009072	753.761	259.592	2.68671	2.67652	40	25	4.22133	0	0	0	0	0	0	0	0.0969073	0	0	46.8651	25.8079
DATA	16	1	16	0	0	A_44_P375042	NM_001014243	779.438	260.027	106.567	10.9865	135	26	4.31615	0	0	0	0	0	0	0	97.3259	1	1	48.5334	26.1534
DATA	17	1	17	0	0	A_44_P269499	ENSRNOT00000011278	804.712	260.167	4134.83	413.492	3965	26	4.5774	0	0	0	0	0	0	0	3782.23	1	1	45.835	25.964
DATA	18	1	18	0	0	A_44_P204808	AA891661	830.2	260.143	261.631	26.2983	281	26	4.86013	0	0	0	0	0	0	0	239.628	1	1	46.8651	25.9103
DATA	19	1	19	0	0	A_44_P438090	NM_033350	855.632	260.265	121.65	12.4526	151	26	4.62018	0	0	0	0	0	0	0	111.53	1	1	46.5243	25.932
DATA	20	1	20	0	0	A_44_P330643	NM_001106002	881.094	260.328	366.922	36.7884	379.5	26	4.76672	0	0	0	0	0	0	0	336.634	1	1	45.1352	26.7224
DATA	21	1	21	0	0	A_44_P421941	XM_225162	906.296	259.642	2.66836	2.65822	39	26	4.79063	0	0	0	0	0	0	0	-0.227615	0	0	51.0895	26.5262
DATA	22	1	22	0	0	A_42_P504653	NM_017143	931.867	259.771	5.14663	2.70725	44	26	4.49747	0	0	0	0	0	0	0	4.72415	1	0	51.4001	25.8184
DATA	23	1	23	0	0	A_44_P260580	NM_001106735	957.418	259.573	39.0556	4.72442	73	26	4.78723	0	0	0	0	0	0	0	35.8434	1	1	57.5363	26.4713
DATA	24	1	24	0	0	A_44_P445440	NM_001106287	982.582	259.573	2.66964	2.662	40	26	4.66752	0	0	0	0	0	0	0	1.05958	0	0	57.5363	26.3431
DATA	25	1	25	0	0	A_44_P313825	NM_019335	1007.74	259.778	155.531	15.7791	184	26	4.32673	0	0	0	0	0	0	0	142.578	1	1	47.5395	25.8963
DATA	26	1	26	0	0	A_44_P788423	BG381007	1032.63	260.176	129.289	13.2005	159	26	4.40608	0	0	0	0	0	0	0	118.412	1	1	46.8651	25.7869
DATA	27	1	27	0	0	A_44_P549509	NM_001108186	1058.61	259.784	1294.38	129.465	1263	26	4.27927	0	0	0	0	0	0	0	1183.96	1	1	49.1849	25.7548
DATA	28	1	28	0	0	A_43_P12354	DV726030	1083.65	259.778	2910.12	291.025	2687	26	4.56491	0	0	0	0	0	0	0	2657.95	1	1	47.5395	26.0077
DATA	30	1	30	0	0	A_43_P14989	XM_342515	1134.56	259.971	825.095	82.553	777	26	4.83302	0	0	0	0	0	0	0	750.793	1	1	46.1809	26.4778
DATA	32	1	32	0	0	A_44_P172767	NM_001000025	1185.67	259.5	17.0418	3.18771	54.5	25	4.34799	0	0	0	0	0	0	0	15.4335	1	1	57.5363	25.7018
DATA	33	1	33	0	0	A_44_P884555	BE113337	1210.7	259.9	1548.31	154.854	1406	26	4.47024	0	0	0	0	0	0	0	1398.5	1	1	47.2035	25.7655
DATA	34	1	34	0	0	A_43_P12530	NM_031127	1236.22	259.824	1176.49	117.68	1086.5	26	4.70995	0	0	0	0	0	0	0	1059.55	1	1	48.2044	25.924
DATA	35	1	35	0	0	A_44_P191022	NM_053674	1261.63	259.873	9068.39	906.843	8114	26	4.84917	0	0	0	0	0	0	0	8141.46	1	1	47.5395	26.2955
DATA	36	1	36	0	0	A_44_P553249	ENSRNOT00000041924	1287.5	259.5	5.84361	2.78873	45	26	4.38948	0	0	0	0	0	0	0	5.22831	1	0	57.5363	25.8673
DATA	37	1	37	0	0	A_44_P187524	NM_001100517	1312.65	260.138	1826.84	182.705	1701.5	26	4.51218	0	0	0	0	0	0	0	1628.85	1	1	45.4864	25.829
DATA	38	1	38	0	0	A_44_P158184	BF283711	1338.33	259.5	6.73368	2.82811	44	26	4.83684	0	0	0	0	0	0	0	5.98087	1	0	57.5363	26.0352
DATA	39	1	39	0	0	A_44_P374824	ENSRNOT00000056448	1363.16	259.254	20.8391	3.45629	57	25	4.54884	0	0	0	0	0	0	0	18.438	1	1	45.1352	25.6775
DATA	40	1	40	0	0	A_44_P898256	ENSRNOT00000021311	1389.03	259.672	16.2405	3.21	54	25	4.41062	0	0	0	0	0	0	0	14.3099	1	1	44.0646	25.7739
DATA	41	1	41	0	0	A_44_P154298	XM_573787	1414.19	259.887	149.226	15.1795	171	26	4.85802	0	0	0	0	0	0	0	130.933	1	1	44.7812	26.3347
DATA	42	1	42	0	0	A_44_P120270	AA996955	1439.67	259.5	194.507	19.6502	210	26	5.20153	0	0	0	0	0	0	0	169.899	1	1	57.5363	26.1337
DATA	43	1	43	0	0	A_43_P12837	NM_053525	1464.67	259.724	1019.58	101.997	887	27	4.60434	0	0	0	0	0	0	0	886.59	1	1	49.5074	26.6434
DATA	44	1	44	0	0	A_44_P1014311	NM_001108809	1490.49	259.716	80.4653	8.52612	107	26	4.41134	0	0	0	0	0	0	0	69.6333	1	1	49.1849	26.5625
DATA	45	1	45	0	0	A_44_P289183	NM_013167	1515.63	259.64	671.38	67.1977	618	26	4.51189	0	0	0	0	0	0	0	578.198	1	1	48.8603	25.9228
DATA	46	1	46	0	0	A_44_P1026560	TC606358	1541.25	259.5	339.162	34.0355	322	26	4.53827	0	0	0	0	0	0	0	290.613	1	1	48.5334	26.1211
DATA	47	1	47	0	0	A_44_P667084	NM_001017501	1566.58	259.427	2.8728	2.86188	38	26	5.32481	0	0	0	0	0	0	0	-2.05233	0	0	57.5363	26.3651
DATA	48	1	48	0	0	A_44_P187005	NM_022238	1592.42	259.427	43.4085	5.20779	78	25	4.47183	0	0	0	0	0	0	0	36.8082	1	1	57.5363	25.621
DATA	49	1	49	0	0	A_44_P384979	NM_001014257	1616.85	259.718	1418.97	141.927	1200	26	4.40449	0	0	0	0	0	0	0	1197.1	1	1	47.5395	26.0531
DATA	50	1	50	0	0	A_44_P192820	CA511634	1643	259.455	24.9652	3.83276	60.5	25	4.48616	0	0	0	0	0	0	0	20.9436	1	1	55.8519	25.7525
DATA	51	1	51	0	0	A_44_P299500	NM_001013036	1667.75	259.553	68.0223	7.40397	94	25	4.21025	0	0	0	0	0	0	0	56.76	1	1	49.5074	25.6588
DATA	52	1	52	0	0	A_44_P123333	NM_013124	1693.21	259.935	142.441	14.5443	152	26	4.30516	0	0	0	0	0	0	0	118.201	1	1	45.4864	26.0239
DATA	53	1	53	0	0	A_44_P1052387	ENSRNOT00000009175	1719.05	259.179	21.3684	3.64847	57	26	4.47333	0	0	0	0	0	0	0	17.6288	1	1	42.5954	26.0918
DATA	54	1	54	0	0	A_44_P760064	ENSRNOT00000028053	1744.25	259.373	1140.99	114.138	991.5	26	4.37789	0	0	0	0	0	0	0	936.036	1	1	49.1849	25.8885
DATA	55	1	55	0	0	A_44_P622305	NM_001134640	1769.91	259.386	18008.6	1800.86	14555	26	4.69859	0	0	0	0	0	0	0	14688.6	1	1	57.259	26.1133
DATA	56	1	56	0	0	A_42_P738337	ENSRNOT00000004477	1795.42	259.427	7.60325	3.10304	46	25	4.44347	0	0	0	0	1	0	0	6.16584	1	0	65	25.6667
DATA	57	1	57	0	0	A_42_P462379	AW144299	1820.64	259.635	210.406	21.257	213.5	26	4.54956	0	0	0	0	0	0	0	169.659	1	1	48.8603	25.7955
DATA	58	1	58	0	0	A_44_P468468	NM_017208	1845.41	259.616	62.5521	6.956	91.5	26	4.59165	0	0	0	0	0	0	0	50.1551	1	1	48.5334	26.0915
DATA	59	1	59	0	0	A_44_P508845	ENSRNOT00000031768	1871.15	259.726	2769.95	277.012	2246	25	4.66597	0	0	0	0	0	0	0	2208.08	1	1	44.7812	25.7358
DATA	60	1	60	0	0	A_44_P141963	NM_001013177	1896.91	259.386	3.0903	3.07855	33	26	4.6833	0	0	0	0	0	0	0	-4.94035	0	0	57.259	25.6629
DATA	61	1	61	0	0	A_44_P466089	ENSRNOT00000009986	1922.5	259.352	14.8614	2.92726	49	25	4.53045	0	0	0	0	0	0	0	11.7097	1	0	65	25.5116
DATA	62	1	62	0	0	A_43_P15431	NM_053499	1947.21	259.194	10597.6	1059.76	8256	26	4.6059	0	0	0	0	0	0	0	8303.98	1	1	47.5395	25.8346
DATA	63	1	63	0	0	A_44_P698048	AI227962	1972.25	259.209	56.4013	6.45083	85	26	4.73617	0	0	0	0	0	0	0	43.9506	1	1	46.1809	25.6479
DATA	64	1	64	0	0	A_44_P1043081	NM_001109552	1998.07	259.208	1058.46	105.893	835	25	4.66891	0	0	0	0	0	0	0	820.167	1	1	46.8651	25.6859
DATA	65	1	65	0	0	A_44_P375364	XR_007720	2023.3	259.1	258.022	25.9957	229.5	26	4.42157	0	0	0	0	0	0	0	198.846	1	1	47.2035	25.7552
DATA	66	1	66	0	0	A_44_P142111	ENSRNOT00000015724	2049.17	259.071	19.0448	3.70935	54	25	4.48027	0	0	0	0	0	0	0	14.5969	1	1	46.8651	25.6357
DATA	67	1	67	0	0	A_44_P865263	AW918611	2074.28	259.095	336.476	33.7994	288.5	25	4.42173	0	0	0	0	0	0	0	256.555	1	1	48.8603	25.6718
DATA	68	1	68	0	0	A_44_P436101	NM_001108542	2100	259	474.845	47.0481	285	26	4.45813	0	0	1	0	0	0	0	360.173	1	1	54.9904	25.8611
DATA	69	1	69	0	0	A_44_P538521	ENSRNOT00000020606	2124.79	259.121	6.32993	3.29352	44	26	4.49183	0	0	0	0	0	0	0	4.778	1	0	45.835	25.708
DATA	70	1	70	0	0	A_44_P254984	NM_013161	2150.69	259.129	6.10145	3.30496	43	26	4.89818	0	0	0	0	0	0	0	4.58281	1	0	47.2035	25.7235
DATA	71	1	71	0	0	A_44_P534685	A_44_P534685	2176.42	258.573	3.27639	3.26393	36	25	4.83034	0	0	0	0	0	0	0	-3.34077	0	0	65	25.7216
DATA	72	1	72	0	0	A_44_P218079	XM_346152	2201.85	259.43	3.2907	3.2782	39	25	4.73611	0	0	0	0	0	0	0	-0.26294	0	0	52.9257	25.7928
DATA	73	1	73	0	0	A_44_P358632	NM_053330	2227.09	258.614	31361.9	3136.19	23415.3	26	5.11337	0	1	0	0	0	0	0	23236.9	1	1	57.259	26.3125
DATA	74	1	74	0	0	A_44_P168487	XM_344363	2252.08	258.93	3.31851	3.3059	38	26	4.61482	0	0	0	0	0	0	0	-1.06376	0	0	46.8651	26.3556
DATA	75	1	75	66	1	DarkCorner	DarkCorner	2277.58	258.573	3.33169	3.31903	39	26	4.52364	0	0	0	0	0	0	0	-0.192783	0	0	57.5363	26.2408
DATA	76	1	76	66	1	DarkCorner	DarkCorner	2303.23	258.845	3.34381	3.3311	37	26	4.28536	0	0	0	0	0	0	0	-1.33471	0	0	51.4001	25.6412
DATA	77	1	77	66	1	DarkCorner	DarkCorner	2328.58	258.573	3.3553	3.34255	37	25	4.27328	0	0	0	0	0	0	0	-2.51852	0	0	57.5363	25.4686
DATA	78	1	78	66	1	DarkCorner	DarkCorner	2354	258.545	3.3658	3.35301	37.5	26	4.45916	0	0	0	0	0	0	0	-1.8457	0	0	65	25.9118
DATA	79	1	79	66	1	DarkCorner	DarkCorner	2379.42	258.573	3.37534	3.36251	38	25	4.49611	0	0	0	0	0	0	0	-0.408411	0	0	57.5363	25.5242
DATA	80	1	80	66	1	DarkCorner	DarkCorner	2404.58	258.573	3.38381	3.37105	39	26	4.77723	0	0	0	0	0	0	0	0.194482	0	0	57.5363	25.6712
DATA	81	1	81	66	1	DarkCorner	DarkCorner	2430.36	258.932	3.39118	3.37829	38	25	4.68616	0	0	0	0	0	0	0	-0.457711	0	0	48.5334	25.4881
DATA	82	1	82	66	1	DarkCorner	DarkCorner	2455.02	258.347	3.39773	3.38481	37	25	4.32951	0	0	0	0	0	0	0	-2.05615	0	0	54.1152	25.5543
DATA	83	1	83	66	1	DarkCorner	DarkCorner	2481	258.545	3.40291	3.38998	37	25	4.69994	0	0	0	0	0	0	0	-2.79882	0	0	55.8519	25.4459
DATA	84	1	84	260	1	GE_BrightCorner	GE_BrightCorner	2506.42	258.573	23044.3	2304.43	16736	25	4.92296	0	0	0	0	0	0	0	16565.5	1	1	57.5363	25.7831
DATA	85	1	85	260	1	GE_BrightCorner	GE_BrightCorner	2531.67	258.5	22097.4	2209.75	16222.5	26	4.93766	0	0	0	0	0	0	0	15872.5	1	1	57.5363	26.1625
DATA	86	2	1	260	1	GE_BrightCorner	GE_BrightCorner	410.947	267.605	14140	1414.01	12942.5	26	4.51764	0	0	0	0	1	0	0	12189.9	1	1	49.1849	25.8472
DATA	87	2	2	66	1	DarkCorner	DarkCorner	436.444	266.931	2.82343	2.81272	42	25	4.37024	0	0	0	0	0	0	0	0.104297	0	0	48.2044	25.009
DATA	88	2	3	66	1	DarkCorner	DarkCorner	462.107	267.5	2.80681	2.79614	40	26	4.54035	0	0	0	0	0	0	0	-0.0448648	0	0	56.9804	26.6746
DATA	89	2	4	66	1	DarkCorner	DarkCorner	487.224	267.237	2.79162	2.78101	39	26	4.61603	0	0	0	0	0	0	0	-1.46304	0	0	49.1849	26.0571
DATA	90	2	5	66	1	DarkCorner	DarkCorner	512.848	267.576	2.86056	2.78122	42.5	26	5.30334	0	0	0	0	0	0	0	2.52267	1	0	46.1809	26.6306
DATA	91	2	6	66	1	DarkCorner	DarkCorner	538.418	267.427	6.89143	2.83794	45	26	4.96315	0	0	0	0	1	0	0	6.10716	1	0	57.5363	26.4667
DATA	92	2	7	66	1	DarkCorner	DarkCorner	563.907	267.32	2.75096	2.7405	41	27	4.5929	0	0	0	0	0	0	0	-0.714172	0	0	48.8603	26.8565
DATA	93	2	8	66	1	DarkCorner	DarkCorner	589.033	267.183	2.73951	2.72991	40	27	4.26178	0	0	0	0	0	0	0	0.595344	0	0	44.7812	26.9615
DATA	94	2	9	66	1	DarkCorner	DarkCorner	613.61	269.488	518.204	51.8917	471	28	5.28022	0	0	1	0	1	0	0	465.05	1	1	35.2336	28.1954
DATA	95	2	10	66	1	DarkCorner	DarkCorner	639.292	267.231	2.71925	2.70892	39	27	5.92273	0	0	0	0	0	0	0	-1.28432	0	0	45.1352	27.6138
DATA	96	2	11	0	0	A_44_P421525	AJ243303	665.418	267.427	30.4207	4.06731	65.5	27	4.64679	0	0	0	0	0	0	0	27.4902	1	1	57.5363	27.4358
DATA	97	2	12	0	0	A_44_P187418	XM_240367	690.582	267.427	5.47639	2.74701	43.5	27	4.4491	0	0	0	0	0	0	0	4.96338	1	0	65	26.8186
DATA	98	2	13	0	0	A_44_P675887	AW920694	716	267.455	2.69496	2.68607	42	27	5.0382	0	0	0	0	0	0	0	0.773931	0	0	65	26.8107
DATA	99	2	14	0	0	A_44_P533844	NM_001001069	741.418	267.427	2.68865	2.68717	42	26	4.52853	0	0	0	0	0	0	0	1.97325	0	0	57.5363	26.3251
DATA	100	2	15	0	0	A_44_P146733	NM_001000604	766.582	267.427	17.6672	3.20411	56	26	4.25256	0	0	0	0	0	0	0	16.1252	1	1	57.5363	26.3645
DATA	101	2	16	0	0	A_43_P15597	NM_133314	792.418	267.427	84.249	8.83735	117	27	4.96419	0	0	0	0	0	0	0	77.0315	1	1	57.5363	26.5
DATA	102	2	17	0	0	A_43_P20016	NM_001107377	817.5	267.352	22.6659	3.49815	61	26	4.90032	0	0	0	0	0	0	0	20.7535	1	1	57.5363	26.0332
DATA	103	2	18	0	0	A_44_P506956	BQ208586	843.133	267.2	2.90027	2.67721	42.5	25	5.21968	0	0	0	0	0	0	0	2.65861	1	0	48.5334	26.0704
DATA	104	2	19	0	0	A_43_P15466	NM_133584	868.429	267.13	25.8456	3.70828	62	26	4.56266	0	0	0	0	0	0	0	23.712	1	1	50.1463	26.346
DATA	105	2	20	0	0	A_44_P928636	ENSRNOT00000039453	893.853	267.2	193.931	19.5744	222	27	5.14868	0	0	0	0	0	0	0	178.022	1	1	48.5334	27.2551
DATA	106	2	21	0	0	A_44_P591147	ENSRNOT00000029966	919.397	267.132	15.3265	3.06735	53.5	26	4.4257	0	0	0	0	0	0	0	14.073	1	1	46.5243	25.9417
DATA	107	2	22	0	0	A_44_P762313	TC603754	944.256	267.167	26.2892	3.73778	62.5	27	5.05559	0	0	0	0	0	0	0	24.139	1	1	49.5074	26.9175
DATA	108	2	23	0	0	A_44_P1007110	ENSRNOT00000056024	969.658	267.184	4774.11	477.419	4317	26	4.77153	0	0	0	0	0	0	0	4382.4	1	1	49.5074	26.201
DATA	109	2	24	0	0	A_44_P168942	A_44_P168942	995.577	266.887	14.8957	3.04809	53	26	4.52842	0	0	0	0	0	0	0	13.6655	1	1	47.8731	26.3828
DATA	110	2	25	0	0	A_44_P326350	NM_001014262	1020.99	266.987	65.303	7.05185	103	26	4.8044	0	0	0	0	0	0	0	59.8603	1	1	46.8651	26.3952
DATA	111	2	26	0	0	A_43_P21008	NM_001135603	1046.06	267.25	191.232	19.3079	213	25	3.85907	0	0	0	0	0	0	0	175.107	1	1	46.1809	25.445
DATA	112	2	27	0	0	A_44_P386383	NM_133289	1071.5	267	2.67819	2.66801	39	26	4.88854	0	0	0	0	0	0	0	-0.44174	0	0	65	26.5308
DATA	113	2	28	0	0	A_44_P947573	TC607422	1097	267	10.1086	2.85711	48	26	4.77233	0	0	0	0	0	0	0	9.22868	1	0	65	26.3426
DATA	114	2	29	0	0	A_42_P728278	NM_001034136	1121.83	267.014	543.755	54.4414	536	26	4.65066	0	0	0	0	0	0	0	495.525	1	1	46.8651	26.2683
DATA	115	2	30	0	0	A_44_P175495	NM_182952	1147.25	267.206	959.356	95.9731	905.5	27	5.02044	0	0	0	0	0	0	0	872.444	1	1	46.1809	26.5885
DATA	116	2	31	0	0	A_44_P510345	AY539885	1173.37	266.596	35463.8	3546.38	33286.7	26	4.37719	0	1	0	0	0	0	0	32172.3	1	1	57.8122	26.5694
DATA	117	2	32	1028	1	(+)E1A_r60_3	E1A_r60_3	1198.5	266.648	8.47914	2.82632	46.5	25	4.47759	0	0	0	0	0	0	0	7.67267	1	0	65	25.5381
DATA	118	2	33	0	0	A_44_P421742	XM_218145	1223.91	266.614	4.02796	2.73352	44	26	4.65569	0	0	0	0	0	0	0	3.63468	1	0	57.259	25.8289
DATA	119	2	34	0	0	A_44_P1050809	NM_001024909	1249.42	266.573	11.058	2.92866	51	27	5.04947	0	0	0	0	0	0	0	9.94814	1	0	57.5363	27.3867
DATA	120	2	35	0	0	A_44_P292745	NM_053544	1274.58	266.573	12.5903	2.99775	52	26	4.23239	0	0	0	0	0	0	0	11.2906	1	0	65	25.8468
DATA	121	2	36	0	0	A_44_P499166	NM_001107312	1300.09	266.614	2.74032	2.73822	41	26	4.81954	0	0	0	0	0	0	0	1.90485	0	0	65	26.8685
DATA	122	2	37	0	0	A_44_P140314	NM_001107396	1325.5	266.648	2.75027	2.7431	41	26	4.94848	0	0	0	0	0	0	0	1.19438	0	0	57.5363	26.417
DATA	123	2	38	0	0	A_43_P14255	AW915423	1350.37	267.265	1779.2	177.942	1617	25	4.96296	0	0	0	0	0	0	0	1578.5	1	1	46.5243	25.6833
DATA	124	2	39	0	0	A_44_P441304	AI412323	1375.83	266.864	2.77157	2.76104	37	25	3.87504	0	0	0	0	0	0	0	-1.96611	0	0	46.1809	25.3178
DATA	125	2	40	0	0	A_44_P1045748	NM_001108236	1401.58	266.573	10.1541	2.95288	49	26	4.74118	0	0	0	0	0	0	0	8.93424	1	0	57.5363	26.2113
DATA	126	2	41	0	0	A_44_P449297	AI236783	1426.83	267.227	88.883	9.31428	115	25	4.91139	0	0	0	0	0	0	0	77.8736	1	1	45.835	25.7647
DATA	127	2	42	0	0	A_44_P433425	NM_001007620	1452.5	266.648	26635.2	2663.53	22757.9	26	5.12802	0	1	0	0	0	0	0	23228.9	1	1	57.5363	26.5583
DATA	128	2	43	0	0	A_44_P523190	ENSRNOT00000005903	1477.33	267.214	259.425	26.0942	264	27.5	4.26908	0	0	0	0	0	0	0	225.236	1	1	47.2035	27.19
DATA	129	2	44	0	0	A_44_P711996	AI175248	1503.42	266.573	30.2003	4.13472	64.5	26	4.61369	0	0	0	0	0	0	0	26.0899	1	1	57.5363	26.1068
DATA	130	2	45	0	0	A_44_P389255	A_44_P389255	1528.55	266.986	107.849	11.152	131	26	4.33856	0	0	0	0	0	0	0	92.722	1	1	48.5334	25.8434
DATA	131	2	46	0	0	A_44_P102952	A_44_P102952	1554.11	266.5	2.86321	2.85232	37.5	26	4.445	0	0	0	0	0	0	0	-1.52448	0	0	65	26.2944
DATA	132	2	47	0	0	A_43_P18207	XM_001069006	1579.43	266.716	35.0006	4.52437	67	25	4.55336	0	0	0	0	0	0	0	29.7844	1	1	48.8603	25.3989
DATA	133	2	48	0	0	A_44_P728387	AW915320	1604.57	267.299	1342.24	134.255	1179	26	4.18441	0	0	0	0	0	0	0	1136.35	1	1	46.1809	26.2626
DATA	134	2	49	0	0	A_44_P274976	DV717216	1629.57	267.176	56.4223	6.34252	87	26	4.74498	0	0	0	0	0	0	0	47.5155	1	1	48.5334	26.0314
DATA	135	2	50	0	1	ETG02_36680	ETG02_36680	1655.58	266.573	2.92456	2.91344	36	25	4.1562	0	0	0	0	1	0	0	-4.10166	0	0	57.5363	25.4203
DATA	136	2	51	0	0	A_44_P714618	XM_001065966	1681.11	266.5	99.8787	10.4087	120.5	26	4.19609	0	0	0	0	0	0	0	83.174	1	1	56.9804	26.371
DATA	137	2	52	0	0	A_44_P552817	NM_138884	1706.5	266.5	2.95734	2.9461	33	25	4.37893	0	0	0	0	0	0	0	-6.86096	0	0	57.5363	25.7832
DATA	138	2	53	0	0	A_43_P23108	NM_001004203	1731.3	266.786	81.1571	8.63943	106	26	4.78439	0	0	0	0	0	0	0	66.8404	1	1	47.2035	26.2549
DATA	139	2	54	0	0	A_44_P470186	AA849987	1757.33	266.5	42.8754	5.22126	75	26	4.79963	0	0	0	0	0	0	0	35.1053	1	1	57.5363	26.9403
DATA	140	2	55	0	0	A_44_P299123	NM_001106506	1782.5	266.5	7.7146	3.09434	45	25.5	4.18247	0	0	0	0	0	0	0	6.28082	1	0	65	25.5446
DATA	141	2	56	1028	1	(+)E1A_r60_a97	E1A_r60_a97	1807.57	266.608	3684.25	368.437	2998	26	5.12922	0	0	0	0	0	0	0	2982.62	1	1	49.1849	26.1707
DATA	142	2	57	0	0	A_44_P960266	XM_001080742	1833.06	266.611	897.254	89.7765	752	26	4.84889	0	0	0	0	0	0	0	722.199	1	1	48.2044	26.3636
DATA	143	2	58	0	0	A_44_P866691	AI072569	1858.5	266.711	272.104	27.3807	264	26	4.66805	0	0	0	0	0	0	0	217.762	1	1	49.1849	26.1627
DATA	144	2	59	0	0	A_42_P843592	TC596721	1883.82	267.088	341.107	34.2482	306	25	4.73164	0	0	0	0	0	0	0	271.443	1	1	46.5243	25.5837
DATA	145	2	60	0	0	A_44_P621980	M31178	1909.3	267	2247.03	224.724	1785	27	4.7054	0	0	0	0	0	0	0	1777.87	1	1	48.5334	26.3316
DATA	146	2	61	0	0	A_42_P468231	NM_001024982	1935	266.455	102.498	10.7088	118.5	26	4.52815	0	0	0	0	0	0	0	80.6262	1	1	55.8519	26.2051
DATA	147	2	62	0	0	A_44_P405907	AA924077	1960.42	266.427	3.13096	3.11905	36	26	4.66374	0	0	0	0	0	0	0	-3.95281	0	0	65	25.7299
DATA	148	2	63	0	0	A_43_P18448	CB545313	1985.42	266.459	87.4201	9.28754	108	26	4.77542	0	0	0	0	0	0	0	68.006	1	1	49.1849	25.8265
DATA	149	2	64	0	0	A_44_P352195	A_44_P352195	2011.39	267.053	3.50648	3.17295	41.5	26	4.73047	0	0	0	0	0	0	0	2.71276	1	0	49.1849	26.0441
DATA	150	2	65	0	0	A_44_P534479	A_44_P534479	2036.86	266.584	3.18299	3.17089	38	26	4.30642	0	0	0	0	0	0	0	-0.563398	0	0	50.1463	25.9065
DATA	151	2	66	0	0	A_44_P507813	NM_001106605	2061.69	266.833	495.897	49.692	408	25	4.58364	0	0	0	0	0	0	0	379.589	1	1	47.8731	25.6931
DATA	152	2	67	0	0	A_43_P12932	NM_053788	2087.06	266.5	25.6148	4.10203	60	26	4.58228	0	0	0	0	0	0	0	19.5046	1	1	43.7019	26.2765
DATA	153	2	68	0	0	A_44_P321594	ENSRNOT00000006844	2112.64	266.695	3.23252	3.22227	41	26	4.36038	0	0	0	0	0	0	0	0.868623	0	0	42.9674	25.8558
DATA	154	2	69	0	1	AT_nD_5	AT_nD_5	2138.42	266.427	3.24883	3.23649	39.5	27	5.0775	0	0	0	0	0	0	0	0.0552884	0	0	57.5363	26.5092
DATA	155	2	70	0	0	A_44_P648613	BF543295	2163.19	266.44	157.592	16.0912	156	26	5.31008	0	0	0	0	0	0	0	118.245	1	1	49.1849	26.0098
DATA	156	2	71	0	0	A_44_P391939	ENSRNOT00000026265	2188.91	266.386	69.0258	7.63655	91	25	4.72301	0	0	0	0	0	0	0	51.5509	1	1	57.259	25.9713
DATA	157	2	72	0	0	A_44_P749094	NM_001029909	2214.5	266.352	181.741	18.468	176	26	4.94762	0	0	0	0	0	0	0	135.129	1	1	65	26.4069
DATA	158	2	73	0	0	A_42_P577938	NM_001014218	2239.58	266.427	78.2027	8.48603	97	27	5.79633	0	0	0	0	0	0	0	57.9057	1	1	65	27.5309
DATA	159	2	74	0	0	A_44_P101652	AI228830	2265.37	266.404	24.1848	4.09798	57	26	4.29601	0	0	0	0	0	0	0	17.8354	1	1	57.8122	25.8645
DATA	160	2	75	66	1	DarkCorner	DarkCorner	2290.5	266.352	3.33325	3.32058	38	26	4.24622	0	0	0	0	0	0	0	-0.922551	0	0	65	26.1379
DATA	161	2	76	66	1	DarkCorner	DarkCorner	2316	266	3.34524	3.33252	37	25	4.43642	0	0	0	0	0	0	0	-2.56673	0	0	54.9904	25.5982
DATA	162	2	77	66	1	DarkCorner	DarkCorner	2342.05	265.918	3.35645	3.34369	38	26	4.57635	0	0	0	0	0	0	0	-0.233975	0	0	44.7812	26.274
DATA	163	2	78	66	1	DarkCorner	DarkCorner	2366.51	266.492	3.36571	3.35291	38	25	4.57862	0	0	0	0	0	0	0	-1.61968	0	0	43.7019	25.7409
DATA	164	2	79	66	1	DarkCorner	DarkCorner	2392.45	266.21	3.37511	3.36228	37	26	4.60022	0	0	0	0	0	0	0	-1.17322	0	0	43.3362	25.7214
DATA	165	2	80	66	1	DarkCorner	DarkCorner	2417.26	265.923	3.38311	3.37025	37	26	4.67691	0	0	0	0	0	0	0	-1.68219	0	0	45.835	25.8433
DATA	166	2	81	66	1	DarkCorner	DarkCorner	2443.16	266.013	3.39011	3.37723	37	25	4.34228	0	0	0	0	0	0	0	-2.5972	0	0	47.8731	25.3262
DATA	167	2	82	66	1	DarkCorner	DarkCorner	2467.96	265.979	3.39577	3.38287	36	25	4.78742	0	0	0	0	0	0	0	-3.69415	0	0	37.847	25.8721
DATA	168	2	83	66	1	DarkCorner	DarkCorner	2493.5	266	3.40036	3.38744	38.5	25.5	4.93837	0	0	0	0	0	0	0	-1.72292	0	0	54.1152	26.1381
DATA	169	2	84	66	1	DarkCorner	DarkCorner	2519.09	265.614	3.40392	3.39098	36	26	4.99848	0	0	0	0	0	0	0	-2.91974	0	0	57.259	26.0286
DATA	170	2	85	260	1	GE_BrightCorner	GE_BrightCorner	2544.5	265.648	17833.7	1783.37	13015	25	4.96407	0	0	0	0	1	0	0	12823.5	1	1	57.5363	25.9691
DATA	171	3	1	66	1	DarkCorner	DarkCorner	398.5	274.648	4.25375	2.86962	43.5	25	4.60971	0	0	0	0	0	0	0	3.65686	1	0	57.5363	25.3204
DATA	172	3	2	66	1	DarkCorner	DarkCorner	423.912	274.614	2.83088	2.82012	40	27	3.69274	0	0	0	0	0	0	0	-0.173406	0	0	57.259	27
DATA	173	3	3	66	1	DarkCorner	DarkCorner	448.972	274.732	2.81424	2.80355	40	25.5	4.05573	0	0	0	0	0	0	0	-1.35353	0	0	47.2035	25.4
DATA	174	3	4	66	1	DarkCorner	DarkCorner	474.507	274.606	2.79831	2.78767	39.5	26.5	4.37513	0	0	0	0	0	0	0	-1.3251	0	0	47.8731	26.2692
DATA	175	3	5	66	1	DarkCorner	DarkCorner	500.098	274.836	2.78329	2.77812	42	27	4.51051	0	0	0	0	0	0	0	1.5241	0	0	44.7812	27.0377
DATA	176	3	6	66	1	DarkCorner	DarkCorner	526.098	274.976	2.76904	2.75891	41	27	5.21931	0	0	0	0	0	0	0	0.415463	0	0	51.7088	26.614
DATA	177	3	7	66	1	DarkCorner	DarkCorner	550.912	274.614	2.75642	2.74594	40	27	3.98667	0	0	0	0	0	0	0	-0.924203	0	0	65	26.9655
DATA	178	3	8	66	1	DarkCorner	DarkCorner	576.548	275.032	2.74423	2.7338	40	29	4.94418	0	0	0	0	0	0	0	-0.182658	0	0	43.7019	27.8936
DATA	179	3	9	66	1	DarkCorner	DarkCorner	601.582	274.573	2.73332	2.72293	38	28	5.28025	0	0	0	0	0	0	0	-1.84742	0	0	57.5363	28.0167
DATA	180	3	10	66	1	DarkCorner	DarkCorner	627.193	274.57	2.72301	2.71266	39	27	4.10037	0	0	0	0	0	0	0	-0.858933	0	0	58.0869	27.4118
DATA	181	3	11	0	0	A_43_P14875	NM_031324	652.379	275.288	2312.3	231.245	2186	27	5.06438	0	0	0	0	0	0	0	2086.77	1	1	45.835	27.3469
DATA	182	3	12	0	0	A_44_P241498	NM_001109438	677.702	275.254	4909.2	490.927	4492	29	6.03434	0	0	0	0	0	0	0	4444.21	1	1	45.835	29.6923
DATA	183	3	13	0	0	A_44_P916246	TC623903	702.949	274.769	2.69774	2.68748	39	27	5.04305	0	0	0	0	0	0	0	-1.76882	0	0	49.5074	27.2909
DATA	184	3	14	0	0	A_44_P929840	NM_001107275	728.681	275	450.614	45.1411	455	26	5.04554	0	0	0	0	0	0	0	410.112	1	1	46.5243	26.7959
DATA	185	3	15	0	0	A_44_P134186	NM_145678	754.063	275.175	1024.62	102.497	995	25	4.00116	0	0	0	0	0	0	0	934.585	1	1	45.4864	25.234
DATA	186	3	16	0	0	A_44_P655694	TC597722	779.319	275	66.4924	7.16517	99	27	3.96541	0	0	0	0	0	0	0	60.7637	1	1	48.5334	27.1
DATA	187	3	17	0	0	A_42_P728204	NM_001034849	804.5	275	572.061	57.2681	557.5	28	4.95538	0	0	0	0	0	0	0	523.604	1	1	48.5334	27.9286
DATA	188	3	18	0	0	A_44_P356903	AI406669	830.418	274.573	30.8173	4.07225	68	26	4.42069	0	0	0	0	0	0	0	28.2438	1	1	65	26.0536
DATA	189	3	19	0	0	A_44_P307208	ENSRNOT00000016790	855.661	274.806	2.94112	2.67552	43	26	4.3359	0	0	0	0	0	0	0	2.69824	1	0	44.4243	26.2
DATA	190	3	20	0	0	A_44_P391232	NM_001034950	881.107	274.5	2.66758	2.65744	39	29	5.94368	0	0	0	0	0	0	0	-0.62067	0	0	56.9804	28.871
DATA	191	3	21	0	0	A_44_P625125	TC626659	906.5	274.5	31.6149	4.12928	69	28	4.78251	0	0	0	0	0	0	0	29.0369	1	1	65	27.5179
DATA	192	3	22	0	0	A_42_P785632	NM_001004198	931.52	274.907	384.106	38.5023	382	25	4.59368	0	0	0	0	0	0	0	352.842	1	1	48.8603	25.975
DATA	193	3	23	0	0	A_44_P340848	BI290714	957.26	274.726	493.18	49.3895	491	26	4.7806	0	0	0	0	0	0	0	452.974	1	1	48.2044	26.3478
DATA	194	3	24	0	0	A_44_P424174	NM_001017376	982.582	274.427	28.9326	3.92843	66	29	4.98913	0	0	0	0	0	0	0	26.5626	1	1	57.5363	27.92
DATA	195	3	25	0	0	A_42_P672545	NM_001031656	1007.79	274.455	101.071	10.4511	133	27	4.48079	0	0	0	0	0	0	0	92.7298	1	1	49.8279	27.1818
DATA	196	3	26	0	0	A_44_P280933	NM_053292	1033	274.657	285.446	28.6684	307	27	4.58984	0	0	0	0	0	0	0	261.646	1	1	45.4864	27.6667
DATA	197	3	27	0	0	A_44_P332520	NM_001000823	1058.67	274.5	2.67504	2.66488	37	26	3.86891	0	0	0	0	0	0	0	-3.91235	0	0	57.5363	26.1186
DATA	198	3	28	0	0	A_44_P246202	XR_006625	1083.87	274.767	4661.09	466.116	4312.5	26	4.51274	0	0	0	0	0	0	0	4261.13	1	1	44.4243	26.7778
DATA	199	3	29	0	0	A_44_P516257	BI301193	1109.12	274.384	244.482	24.5939	261	28	6.84087	0	0	0	0	0	0	0	223.119	1	1	48.5334	28.2115
DATA	200	3	30	0	0	A_44_P212703	NM_032073	1134.75	274.644	194.923	19.6755	213	28	5.4014	0	0	0	0	0	0	0	177.543	1	1	48.5334	28.3061
DATA	201	3	31	0	0	A_44_P870887	TC633313	1160.42	274.427	3.3741	2.70564	42	29	4.36088	0	0	0	0	0	0	0	3.06638	1	0	57.5363	28.5625
DATA	202	3	32	0	0	A_44_P431092	ENSRNOT00000011880	1185.58	274.427	134.3	13.697	163.5	25	4.54762	0	0	0	0	0	0	0	121.759	1	1	57.5363	25.5
DATA	203	3	33	0	0	A_42_P629531	DV722600	1210.81	274.481	4763.28	476.336	4271	26	4.74619	0	0	0	0	0	0	0	4307.11	1	1	49.8279	26
DATA	204	3	34	0	0	A_42_P799113	NM_139104	1236.27	274.62	9470.75	947.079	8303.5	29	4.58485	0	0	0	0	0	0	0	8539.19	1	1	50.7771	28.14
DATA	205	3	35	0	0	A_44_P512295	BC098773	1261.41	274.473	607.529	60.8135	572	27	6.44855	0	0	0	0	0	0	0	546.092	1	1	49.1849	26.8364
DATA	206	3	36	0	0	A_44_P551406	AI639506	1287.5	274.352	14.6349	3.09173	53	26	4.62463	0	0	0	0	0	0	0	13.1103	1	1	65	25.7273
DATA	207	3	37	0	0	A_42_P719131	TC617858	1312.41	274.487	488.933	48.9696	478	27	5.82228	0	0	0	0	0	0	0	436.5	1	1	49.8279	27.375
DATA	208	3	38	0	0	A_44_P421809	NM_001135869	1338.42	274.427	2.7536	2.74313	37	28	6.17432	0	0	0	0	0	0	0	-2.61138	0	0	65	28.7308
DATA	209	3	39	0	0	A_44_P172756	NM_001000291	1363.5	274.352	2.76419	2.75369	35	26	3.56857	0	0	0	0	0	0	0	-3.81864	0	0	57.5363	26
DATA	210	3	40	0	0	A_44_P305636	AA955197	1389	274.319	50.3663	5.74566	78	27	4.56615	0	0	0	0	0	0	0	44.4415	1	1	58.0869	26.9836
DATA	211	3	41	0	0	A_43_P20099	NM_001105872	1413.88	274.164	3.78453	2.80215	44	26.5	4.68429	0	0	0	0	0	0	0	3.32548	1	0	46.1809	26.1964
DATA	212	3	42	0	0	A_44_P302029	A_44_P302029	1439.58	274.427	2.79941	2.78956	40	26.5	6.07155	0	0	0	0	0	0	0	0.582699	0	0	57.5363	27.2609
DATA	213	3	43	0	0	A_44_P123636	ENSRNOT00000023689	1465.37	274.404	2.81237	2.80168	37	28	5.18959	0	0	0	0	0	0	0	-2.51023	0	0	65	27.8478
DATA	214	3	44	0	0	A_44_P369085	BI298039	1490.5	274.352	6.27468	2.88384	45	27	3.86221	0	0	0	0	0	0	0	5.43861	1	0	57.5363	27.4286
DATA	215	3	45	0	1	RC5	RC5	1516	274	10.2768	3.00946	47	27	4.55095	0	0	0	0	0	0	0	8.864	1	0	54.9904	27
DATA	216	3	46	0	0	A_44_P807058	NM_012843	1541.07	274.2	4826.7	482.679	4041.5	28	5.64857	0	0	0	0	0	0	0	4142.91	1	1	46.8651	28.4074
DATA	217	3	47	0	0	A_44_P1016674	NM_138543	1566.33	274.333	514.392	51.5185	474.5	26	3.87104	0	0	0	0	0	0	0	439.301	1	1	46.8651	25.7308
DATA	218	3	48	0	0	A_44_P200750	BF282031	1592.5	274	2.88311	2.87215	38.5	24	4.19473	0	0	0	0	0	0	0	-0.93205	0	0	54.1152	25.0189
DATA	219	3	49	0	0	A_44_P827099	TC622594	1616.83	273.958	82.714	8.76068	107	27	4.75952	0	0	0	0	0	0	0	69.9042	1	1	46.8651	27.1837
DATA	220	3	50	0	0	A_44_P664421	AA800551	1642.38	274.303	5.85794	2.96083	44	26	4.90355	0	0	0	0	0	0	0	4.92423	1	0	45.835	26.7049
DATA	221	3	51	0	0	A_44_P177907	XM_218819	1668.03	274.129	145.77	14.8662	165	27	4.26778	0	0	0	0	0	0	0	121.858	1	1	46.8651	26.4237
DATA	222	3	52	0	0	A_44_P715151	A_44_P715151	1693.03	274.215	1010.56	101.099	847	26	3.95743	0	0	0	0	0	0	0	840.214	1	1	45.835	26.5273
DATA	223	3	53	0	0	A_44_P641262	NM_001024306	1718.85	274.426	404.687	40.5761	376	25	4.51587	0	0	0	0	0	0	0	334.572	1	1	46.5243	24.9444
DATA	224	3	54	0	0	A_44_P745811	TC609779	1744.5	273.648	176.261	17.8743	157	27	4.74546	0	0	0	0	0	0	0	144.879	1	1	57.5363	27.1552
DATA	225	3	55	0	0	A_44_P811872	TC623035	1769.5	274.257	65.7688	7.22239	91.5	28	5.30004	0	0	0	0	0	0	0	53.7623	1	1	47.2035	27.5897
DATA	226	3	56	0	1	ETG10_13482	ETG10_13482	1795.42	273.573	3.01375	3.00229	34	28	6.03019	0	0	0	0	1	0	0	-5.59463	0	0	57.5363	27.3922
DATA	227	3	57	0	0	A_44_P914086	XR_009491	1820.58	273.573	3.0309	3.01938	36.5	30	7.55783	0	0	0	0	0	0	0	-1.07351	0	0	57.5363	29.8039
DATA	228	3	58	0	0	A_44_P120688	BF281520	1846.37	273.596	3.04858	3.04664	41	25	5.40007	0	0	0	0	0	0	0	1.94567	0	0	65	26.8039
DATA	229	3	59	0	0	A_44_P200472	BE100378	1871.28	274.281	100.604	10.5137	124	27	4.14398	0	0	0	0	0	0	0	80.3737	1	1	45.1352	27.2157
DATA	230	3	60	0	0	A_43_P15468	NM_012585	1896.91	273.614	3.08346	3.07174	38	28	5.68739	0	0	0	0	0	0	0	-0.346521	0	0	57.259	26.7705
DATA	231	3	61	0	0	A_44_P913360	ENSRNOT00000028121	1922.06	274.175	3879.77	387.989	3122	28	5.10337	0	0	0	0	0	0	0	3064.45	1	1	45.4864	27.9545
DATA	232	3	62	0	0	A_43_P13406	NM_145090	1947.26	274.221	310.035	31.1587	283	26	4.47447	0	0	0	0	0	0	0	243.519	1	1	46.1809	26.3542
DATA	233	3	63	0	0	A_44_P112841	AI232365	1973.11	273.5	3.13606	3.12922	41	25	4.59567	0	0	0	0	0	0	0	1.39199	0	0	56.9804	25.5246
DATA	234	3	64	0	0	A_44_P1046323	NM_001106574	1998.22	274.132	359.005	36.0377	322.5	24.5	4.51743	0	0	0	0	0	0	0	278.859	1	1	46.1809	24.7742
DATA	235	3	65	0	1	ETG04_27747	ETG04_27747	2024.01	273.113	3.17086	3.15881	38	28	4.34752	0	0	0	0	0	0	0	-1.58649	0	0	46.8651	27.3333
DATA	236	3	66	0	0	A_44_P243653	ENSRNOT00000061037	2049.42	273.573	3.18758	3.17948	39.5	25	4.57316	0	0	0	0	0	0	0	1.22596	0	0	65	26.1091
DATA	237	3	67	0	0	A_44_P148773	AI169077	2074.49	274.181	213.856	21.6225	199	25	4.39641	0	0	0	0	0	0	0	163.476	1	1	47.8731	26.383
DATA	238	3	68	0	0	A_44_P341204	AA997107	2099.8	274.171	45.6916	5.5828	74	25	4.07841	0	0	0	0	0	0	0	34.75	1	1	46.5243	25.9464
DATA	239	3	69	0	0	A_44_P502082	BP485580	2124.99	274.087	82.1485	8.82477	101	25.5	4.65975	0	0	0	0	0	0	0	62.1682	1	1	46.8651	26.3793
DATA	240	3	70	0	0	A_44_P146588	AI145233	2150.89	273.296	3.25252	3.24016	38	27	5.35863	0	0	0	0	0	0	0	-1.15117	0	0	47.5395	27.6167
DATA	241	3	71	0	0	A_44_P452632	XM_226538	2176.31	274.06	16.2759	3.63913	48	28	7.02172	0	0	0	0	0	0	0	12.1996	1	1	50.7771	29.1875
DATA	242	3	72	0	0	A_44_P592479	NM_022689	2201.44	273.973	341.067	34.2631	290	26	5.62607	0	0	0	0	0	0	0	254.511	1	1	48.5334	26.2391
DATA	243	3	73	0	0	A_44_P201417	XM_224435	2227.11	273.5	81.681	17.6845	52.5	28	7.81121	0	0	1	0	0	0	0	60.6826	1	1	56.9804	29.0526
DATA	244	3	74	0	0	A_44_P430803	NM_198734	2252.04	274.183	682.851	68.3646	527	26	4.76141	0	0	0	0	0	0	0	505.335	1	1	46.8651	26.68
DATA	245	3	75	0	0	A_44_P745617	TC603676	2277.73	274.111	1074.89	107.54	817	25.5	4.62341	0	0	0	0	0	0	0	792.342	1	1	49.1849	26.1667
DATA	246	3	76	0	0	A_44_P316490	ENSRNOT00000019993	2302.82	273.825	5902.65	590.274	4285	26	4.65313	0	0	0	0	0	0	0	4335.24	1	1	50.7771	26.0536
DATA	247	3	77	66	1	DarkCorner	DarkCorner	2328.58	273.427	3.34614	3.33342	36	25.5	4.19653	0	0	0	0	0	0	0	-3.19351	0	0	57.5363	25.7656
DATA	248	3	78	66	1	DarkCorner	DarkCorner	2354.27	273.353	3.35673	3.34397	38	26	4.04399	0	0	0	0	0	0	0	-1.45511	0	0	51.7088	25.746
DATA	249	3	79	66	1	DarkCorner	DarkCorner	2379.5	273.5	3.36607	3.35362	39	24	3.98705	0	0	0	0	0	1	0	0.349863	0	0	57.5363	24
DATA	250	3	80	66	1	DarkCorner	DarkCorner	2404.87	273.765	3.3744	3.36158	37	26	5.05043	0	0	0	0	0	0	0	-2.41785	0	0	52.0157	25.4318
DATA	251	3	81	66	1	DarkCorner	DarkCorner	2430.42	273.427	3.38212	3.36926	38	25	5.15568	0	0	0	0	0	0	0	-1.1626	0	0	57.5363	24.7414
DATA	252	3	82	66	1	DarkCorner	DarkCorner	2455.75	273.169	3.38861	3.37573	38	24	3.36973	0	0	0	0	0	1	0	-0.440374	0	0	45.835	23.9783
DATA	253	3	83	66	1	DarkCorner	DarkCorner	2481	273.455	3.39358	3.38068	38.5	26	4.96253	0	0	0	0	0	0	0	-0.861001	0	0	55.8519	26.7143
DATA	254	3	84	66	1	DarkCorner	DarkCorner	2505.78	273.459	3.39744	3.38452	37	27	4.24224	0	0	0	0	0	0	0	-2.00802	0	0	51.7088	26.4154
DATA	255	3	85	66	1	DarkCorner	DarkCorner	2531.58	273.427	3.40016	3.39229	38.5	27	6.22923	0	0	0	0	0	0	0	1.33278	0	0	65	28.0781
DATA	256	4	1	66	1	DarkCorner	DarkCorner	411.205	282.123	2.99816	2.8437	43	27	4.60731	0	0	0	0	0	0	0	2.58663	1	0	47.8731	27
DATA	257	4	2	66	1	DarkCorner	DarkCorner	436.929	282.314	2.82109	2.81037	42	27	5.20507	0	0	0	0	0	0	0	0.00842106	0	0	46.8651	27.4375
DATA	258	4	3	66	1	DarkCorner	DarkCorner	462.296	282.465	2.80479	2.79413	40.5	26	4.21821	0	0	0	0	0	0	0	-0.60032	0	0	47.8731	25.8286
DATA	259	4	4	66	1	DarkCorner	DarkCorner	487.282	282.051	2.78977	2.77916	40	28	3.38306	0	0	0	0	0	0	0	-0.476892	0	0	49.5074	27.1515
DATA	260	4	5	66	1	DarkCorner	DarkCorner	512.89	282.274	2.77525	2.7647	41	27	4.80686	0	0	0	0	0	0	0	-0.652775	0	0	48.2044	27.8
DATA	261	4	6	66	1	DarkCorner	DarkCorner	538.243	281.811	2.76191	2.75148	41	26	6.21479	0	0	0	0	0	0	0	0.171419	0	0	48.2044	27.9032
DATA	262	4	7	66	1	DarkCorner	DarkCorner	563.5	282	2.74947	2.74554	42.5	29.5	6.52827	0	0	0	0	0	0	0	1.68435	0	0	54.1152	29.8056
DATA	263	4	8	66	1	DarkCorner	DarkCorner	589.456	282.103	2.73764	2.7348	42	29	5.36327	0	0	0	0	0	0	0	1.81832	0	0	46.8651	28.7308
DATA	264	4	9	66	1	DarkCorner	DarkCorner	614.392	282.373	2.72715	2.72301	42	28	3.51597	0	0	0	0	0	0	0	1.65316	0	0	40.6843	27.8276
DATA	265	4	10	0	0	A_44_P367900	A_44_P367900	639.5	282	4.80421	2.7495	43	27	4.01742	0	0	0	0	0	0	0	4.3295	1	0	54.1152	27.5556
DATA	266	4	11	0	0	A_44_P140161	NM_001106330	665.071	282.2	5681.21	568.127	5191	28.5	4.78141	0	0	0	0	0	0	0	5136.82	1	1	46.8651	28.9063
DATA	267	4	12	0	0	A_44_P228177	AA818520	690.514	282.571	173.54	17.5613	203	25	4.13434	0	0	0	0	0	0	0	157.381	1	1	46.1809	25.9375
DATA	268	4	13	0	0	A_44_P906816	A_44_P906816	716	281.681	2.69335	2.68311	39	26	5.51099	0	0	0	0	0	0	0	-1.47596	0	0	58.0869	27.125
DATA	269	4	14	0	0	A_44_P772369	NM_001127490	741.5	281.648	101.434	10.4906	131.5	24	5.38676	0	0	0	0	0	0	0	92.4497	1	1	57.5363	25.5
DATA	270	4	15	0	0	A_44_P435618	NM_017333	766.567	282.388	649.137	64.9687	641	28	4.39742	0	0	0	0	0	0	0	592.863	1	1	46.1809	27.3214
DATA	271	4	16	0	0	A_44_P424320	NM_001106515	792.418	281.573	2.67678	2.66661	38.5	27.5	3.92051	0	0	0	0	0	0	0	-0.715084	0	0	65	28.5
DATA	272	4	17	0	0	A_44_P103205	A_44_P103205	817.292	282	19.1801	3.28162	58	27.5	5.46213	0	0	0	0	0	0	0	17.5734	1	1	45.4864	27.7778
DATA	273	4	18	0	0	A_44_P468618	NM_001106353	842.912	281.614	21.2213	3.40255	58	28	4.87235	0	0	0	0	0	0	0	19.466	1	1	57.259	27.1613
DATA	274	4	19	0	0	A_44_P119371	XM_215321	867.836	281.329	2.66758	2.65748	39	27	4.82143	0	0	0	0	0	0	0	0.134613	0	0	48.2044	28.0606
DATA	275	4	20	0	0	A_42_P841860	NM_133556	893.582	281.573	37507.3	3750.73	34073.6	29	6.26473	0	1	0	0	0	0	0	34454.9	1	1	57.5363	29.6944
DATA	276	4	21	0	0	A_44_P179248	AA926044	919.418	281.573	11.7658	2.90406	50.5	28	4.64586	0	0	0	0	0	0	0	10.8115	1	0	57.5363	28.2593
DATA	277	4	22	0	0	A_44_P285036	AA875346	944.536	281.985	24.6624	3.62367	61	27.5	4.7101	0	0	0	0	0	0	0	22.6631	1	1	47.5395	26.5667
DATA	278	4	23	0	0	A_44_P884577	TC619426	970	281.545	2.66582	2.65916	41	30	5.87435	0	0	0	0	0	0	0	1.24814	0	0	65	28.7143
DATA	279	4	24	0	0	A_44_P209718	AI113338	995.418	281.573	2.66723	2.65709	36	30	4.08074	0	0	0	0	0	0	0	-3.85744	0	0	57.5363	29.963
DATA	280	4	25	0	0	A_42_P458530	NM_139342	1020.5	282.206	352.45	35.3452	371	29	4.26006	0	0	0	0	0	0	0	323.371	1	1	46.5243	28.9259
DATA	281	4	26	0	0	A_44_P845610	TC634857	1045.69	281.833	44.9923	5.22771	81	27	3.36772	0	0	0	0	0	0	0	41.236	1	1	47.8731	26.6923
DATA	282	4	27	0	0	A_44_P538816	XR_008336	1071.58	281.573	23.8096	3.57409	63	25	3.60946	0	0	0	0	0	0	0	21.7922	1	1	65	24.9375
DATA	283	4	28	0	0	A_44_P253641	NM_001105993	1097	281.545	120.985	12.3895	153	28	5.21999	0	0	0	0	0	0	0	110.559	1	1	65	27.7436
DATA	284	4	29	0	0	A_44_P279398	ENSRNOT00000022362	1122.42	281.573	13.0691	2.97684	53	30	6.34555	0	0	0	0	0	0	0	11.9212	1	0	57.5363	30.1379
DATA	285	4	30	0	0	A_44_P418694	NM_031654	1147.49	282.125	1002.37	100.273	953	28	4.25969	0	0	0	0	0	0	0	912.511	1	1	47.8731	27.8333
DATA	286	4	31	0	0	A_44_P1017335	NM_001108607	1172.71	282.167	5705.56	570.562	5147	28	5.20355	0	0	0	0	0	0	0	5182.26	1	1	45.835	28
DATA	287	4	32	0	1	AT_nX_3	AT_nX_3	1198.5	281.5	2.70336	2.69308	40	25.5	3.99198	0	0	0	0	0	0	0	-0.752406	0	0	57.5363	25.75
DATA	288	4	33	0	0	A_44_P141322	AI548642	1223.89	281.5	2.7108	2.7007	40	28	4.42296	0	0	0	0	0	0	0	0.296691	0	0	56.9804	27.7105
DATA	289	4	34	0	0	A_43_P16249	ENSRNOT00000032008	1249.03	281.873	4164.63	416.472	3729	29	5.2426	0	0	0	0	0	0	0	3751.52	1	1	46.8651	28.8788
DATA	290	4	35	0	0	A_44_P997174	NM_001105757	1274.42	282.101	208.966	21.0724	221	28	5.23248	0	0	0	0	0	0	0	187.644	1	1	47.2035	27.575
DATA	291	4	36	0	0	A_44_P180080	NM_022867	1299.7	281.9	5862.99	586.306	5220	28	5.63438	0	0	0	0	0	0	0	5247.01	1	1	47.2035	27.2903
DATA	292	4	37	0	0	A_44_P624151	NM_001107932	1325.06	281.957	144.153	14.6726	168	29	5.49256	0	0	0	0	0	0	0	128.548	1	1	46.8651	28.9444
DATA	293	4	38	0	0	A_44_P198064	AA849739	1350.89	281.5	2.75695	2.74647	40	26.5	6.62352	0	0	0	0	0	0	0	-0.285345	0	0	65	28
DATA	294	4	39	0	0	A_44_P230263	AI408613	1375.87	281.697	7.39177	2.85447	46	26.5	4.6369	0	0	0	0	0	0	0	6.54081	1	0	49.5074	26.8824
DATA	295	4	40	0	0	A_44_P255973	BF556545	1401.44	282.027	2029.44	202.963	1805	26	4.28107	0	0	0	0	0	0	0	1788.43	1	1	48.5334	26.5
DATA	296	4	41	0	0	A_44_P274217	ENSRNOT00000020552	1427.11	281.5	2.79127	2.78066	37	24	3.94741	0	0	0	0	0	0	0	-2.21978	0	0	56.9804	24.7857
DATA	297	4	42	0	0	A_44_P883950	BE108909	1452	281.729	2042.11	204.23	1773	27.5	6.42351	0	0	0	0	0	0	0	1783.96	1	1	46.8651	28.3077
DATA	298	4	43	0	0	A_43_P14304	TC598318	1477.59	281.72	143.446	14.6164	168.5	29	2.20133	0	0	0	0	0	0	0	124.733	1	1	48.8603	28.1304
DATA	299	4	44	0	0	A_43_P12841	NM_053535	1503.42	281.427	1866.18	186.639	1650.5	27.5	7.82959	0	0	0	0	0	0	0	1614.87	1	1	57.5363	29.2083
DATA	300	4	45	0	0	A_44_P402479	NM_023989	1528.58	281.427	128.371	13.1459	149	30	7.85494	0	0	0	0	0	0	0	110.548	1	1	57.5363	31
DATA	301	4	46	0	0	A_44_P252678	NM_001013035	1553.81	281.781	2775.12	277.526	2388	28	2.78745	0	0	0	0	0	0	0	2378.09	1	1	48.2044	27.6452
DATA	302	4	47	0	0	A_42_P751742	NM_001135088	1579.44	281.544	15.7421	3.26621	52	26.5	3.47489	0	0	0	0	0	0	0	13.4201	1	1	50.1463	26.5294
DATA	303	4	48	0	0	A_44_P533900	NM_001000138	1604.58	281.427	2.88766	2.87668	36	27	4.7118	0	0	0	0	0	0	0	-4.20847	0	0	57.5363	26.125
DATA	304	4	49	0	0	A_44_P336925	CA510266	1629.75	281.985	149.269	15.2044	165	29	5.29871	0	0	0	0	0	0	0	125.938	1	1	46.1809	27.8276
DATA	305	4	50	0	0	A_44_P190155	NM_001134529	1655.66	281.828	14.996	3.27161	51	27	4.25935	0	0	0	0	0	0	0	12.5824	1	1	45.4864	26.2727
DATA	306	4	51	0	0	A_44_P597866	A_44_P597866	1681.09	281.386	9.9406	3.08821	46.5	27	4.63237	0	0	0	0	0	0	0	8.29456	1	0	65	27.2
DATA	307	4	52	0	0	A_44_P104358	BM389791	1705.56	281.08	2.95085	2.94946	42	26	5.57343	0	0	0	0	0	0	0	1.99629	0	0	39.8942	27.2791
DATA	308	4	53	0	0	A_44_P898713	A_44_P898713	1731.68	281.952	511.187	51.2041	474.5	27	5.82429	0	0	0	0	0	0	0	421.867	1	1	44.4243	28.1212
DATA	309	4	54	0	0	A_44_P518528	NM_001108276	1757.42	281.427	70.9175	7.68987	97.5	28	4.49134	0	0	0	0	0	0	0	58.188	1	1	57.5363	28.5417
DATA	310	4	55	0	1	RC1	RC1	1782.5	281.352	3.00157	2.99016	36	26	3.77604	0	0	0	0	0	0	0	-3.01953	0	0	57.5363	25.4615
DATA	311	4	56	0	0	A_44_P152335	XR_009148	1808	281.319	20413.3	2041.33	16728	28	8.66922	0	0	0	0	0	0	0	16560.2	1	1	58.0869	30.303
DATA	312	4	57	0	0	A_44_P168103	NM_001007608	1833.5	281.352	68878.3	6887.83	55470	31.5	7.89421	0	1	0	0	0	0	0	55558.2	1	1	57.5363	31.0625
DATA	313	4	58	0	0	A_44_P501483	XR_006667	1858.64	281.742	7263.78	726.385	5867	27	5.17595	0	0	0	0	0	0	0	5826.4	1	1	46.1809	27.7619
DATA	314	4	59	0	0	A_44_P247281	AI043862	1884.35	281.597	9.14551	3.19302	46	28	3.32064	0	0	0	0	0	0	0	7.29338	1	0	43.7019	27.88
DATA	315	4	60	0	0	A_44_P172982	NM_053761	1909.27	281.219	996.12	99.6595	813	28	5.59162	0	0	0	0	0	0	0	789.929	1	1	48.2044	28.1364
DATA	316	4	61	0	0	A_44_P445608	ENSRNOT00000058755	1935	281	3.10606	3.09425	35	28	6.68548	0	0	0	0	0	0	0	-2.96929	0	0	54.9904	28.5
DATA	317	4	62	0	0	A_42_P776300	BF556698	1960	281.203	1530.39	153.071	1205.5	27	5.18973	0	0	0	0	0	0	0	1200.07	1	1	46.8651	27.3
DATA	318	4	63	0	0	A_44_P392890	BM392112	1985.21	281.236	88.4179	9.3789	109.5	26	4.2102	0	0	0	0	0	0	0	68.9544	1	1	47.5395	25.125
DATA	319	4	64	0	0	A_44_P124146	XM_342929	2010.82	281.552	21.1189	3.78865	56	25	3.85728	0	0	0	0	0	0	0	16.3805	1	1	45.4864	25.4167
DATA	320	4	65	0	0	A_44_P164027	XM_345738	2036.4	281.328	22.5164	3.88228	56.5	25.5	4.44286	0	0	0	0	0	0	0	17.3695	1	1	46.5243	26.1316
DATA	321	4	66	0	0	A_44_P423130	BI293610	2061.34	281.38	1847.71	184.798	1435.5	28.5	5.28219	0	0	0	0	0	0	0	1418	1	1	47.5395	27.6923
DATA	322	4	67	0	0	A_44_P683441	NM_001109460	2086.89	281.434	3.20772	3.19552	36	25	4.03465	0	0	0	0	0	0	0	-2.29058	0	0	41.0736	26.1818
DATA	323	4	68	0	0	A_44_P282807	AI137232	2112.62	281.448	3.75394	3.23371	42.5	24.5	3.49945	0	0	0	0	0	0	0	2.85146	1	0	42.2201	24.6154
DATA	324	4	69	0	0	A_44_P716685	BC169005	2137.77	281.273	123.845	12.7982	133.5	28	5.70599	0	0	0	0	0	0	0	93.6142	1	1	45.4864	28.825
DATA	325	4	70	0	0	A_44_P234450	A_44_P234450	2163.74	280.492	3.25605	3.2527	41	28	5.75856	0	0	0	0	0	0	0	1.82077	0	0	45.835	28.1951
DATA	326	4	71	0	0	A_44_P463420	BQ210920	2188.91	280.614	19.183	3.78108	53	28	5.72834	0	0	0	0	0	0	0	14.3635	1	1	57.259	28.5769
DATA	327	4	72	0	0	A_44_P791968	NM_001107174	2213.85	281.426	1587.84	158.818	1187	29	6.12399	0	0	0	0	0	0	0	1183.98	1	1	46.5243	28.6452
DATA	328	4	73	0	0	A_44_P166216	NM_001013059	2239.37	281.265	3790.75	379.089	2782	27.5	6.78411	0	0	0	0	0	0	0	2814.63	1	1	46.5243	28.9
DATA	329	4	74	0	0	A_44_P1008463	XM_233144	2264.7	281.284	3340.94	334.11	2442	27	4.73138	0	0	0	0	0	0	0	2470.83	1	1	46.1809	27.0882
DATA	330	4	75	0	0	A_44_P294024	BI285791	2290.5	280.648	140.006	14.387	140	26	4.8699	0	0	0	0	0	0	0	103.138	1	1	57.5363	26.8182
DATA	331	4	76	0	0	A_44_P416127	BG665128	2316	280.545	3.33622	3.32506	41	26	4.61208	0	0	0	0	0	0	0	0.738704	0	0	55.8519	26.6923
DATA	332	4	77	66	1	DarkCorner	DarkCorner	2341.16	281.429	3.34639	3.33367	39	26	4.52789	0	0	0	0	0	0	0	-0.696069	0	0	46.5243	26.2857
DATA	333	4	78	66	1	DarkCorner	DarkCorner	2367	280.78	3.35692	3.34872	39.5	25.5	4.43153	0	0	0	0	0	0	0	1.27405	0	0	39.0882	25.05
DATA	334	4	79	66	1	DarkCorner	DarkCorner	2392.33	280.5	3.36606	3.35327	35	25.5	4.27195	0	0	0	0	0	0	0	-3.32634	0	0	57.5363	25.4118
DATA	335	4	80	66	1	DarkCorner	DarkCorner	2416.8	280.797	3.37358	3.36076	38	26	5.78091	0	0	0	0	0	0	0	-2.27313	0	0	46.1809	26.4324
DATA	336	4	81	66	1	DarkCorner	DarkCorner	2443.27	281.078	3.38061	3.36776	37	24.5	5.31843	0	0	0	0	0	0	0	-1.38109	0	0	45.4864	25.2857
DATA	337	4	82	66	1	DarkCorner	DarkCorner	2467.66	281.118	3.38614	3.37327	38	26	5.12138	0	0	0	0	0	0	0	-1.33401	0	0	49.1849	27
DATA	338	4	83	66	1	DarkCorner	DarkCorner	2493.1	281.377	3.39059	3.3777	38	26.5	3.94481	0	0	0	0	0	0	0	-0.611823	0	0	46.1809	26.8824
DATA	339	4	84	66	1	DarkCorner	DarkCorner	2519.33	280.5	3.39458	3.38238	41	27	4.12151	0	0	0	0	0	0	0	0.496614	0	0	65	26.4754
DATA	340	4	85	66	1	DarkCorner	DarkCorner	2544.35	281.435	3.39594	3.38304	36	25	4.88929	0	0	0	0	0	0	0	-2.87903	0	0	44.0646	26.045
DATA	341	5	1	66	1	DarkCorner	DarkCorner	398.576	289.682	2.84649	2.83772	40	25	4.65937	0	0	0	0	0	0	0	0.92844	0	0	52.0157	25.7547
DATA	342	5	2	66	1	DarkCorner	DarkCorner	423.97	289.545	2.82875	2.818	40	28	3.99595	0	0	0	0	0	0	0	-0.88835	0	0	45.4864	27.9231
DATA	343	5	3	66	1	DarkCorner	DarkCorner	448.91	288.478	2.81243	2.80173	40	25	4.66896	0	0	0	0	0	0	0	-0.406806	0	0	45.1352	25.9722
DATA	344	5	4	66	1	DarkCorner	DarkCorner	474.26	289.338	2.79653	2.7859	39	27	4.54669	0	0	0	0	0	0	0	-1.49954	0	0	49.8279	26.8788
DATA	345	5	5	66	1	DarkCorner	DarkCorner	500.403	289.208	2.78129	2.77072	37.5	27	4.79145	0	0	0	0	0	0	0	-1.59409	0	0	47.8731	27.5714
DATA	346	5	6	66	1	DarkCorner	DarkCorner	525.702	288.964	2.76751	2.75699	39	28	5.39641	0	0	0	0	0	0	0	-0.806836	0	0	50.7771	28.3939
DATA	347	5	7	66	1	DarkCorner	DarkCorner	551.103	289.882	2.75447	2.744	40	27	6.8392	0	0	0	0	0	0	0	-1.23848	0	0	46.8651	28.7436
DATA	348	5	8	66	1	DarkCorner	DarkCorner	576.367	289.418	2.74258	2.73216	39.5	33	19.0914	0	0	0	1	0	1	0	-1.08129	0	0	50.7771	39.9467
DATA	349	5	9	66	1	DarkCorner	DarkCorner	601.582	289.427	2.73156	2.72356	41.5	26	5.19501	0	0	0	0	0	0	0	1.0225	0	0	57.5363	27.5217
DATA	350	5	10	0	0	A_44_P652611	TC574872	626.744	289.513	1451.53	145.178	1352.5	28.5	4.06329	0	0	0	0	0	0	0	1306.23	1	1	50.4627	28.2
DATA	351	5	11	0	0	A_44_P173112	XM_341935	652.5	289.5	19.098	3.30851	56	27	4.43386	0	0	0	0	0	0	0	17.2463	1	1	65	27.2973
DATA	352	5	12	0	0	A_44_P336119	AA901151	677.893	289.5	2.7035	2.69816	41	28	4.75534	0	0	0	0	0	0	0	1.47892	0	0	65	27.5517
DATA	353	5	13	0	0	A_44_P161400	NM_001107253	703.343	289.478	44.7552	5.21947	79.5	25	4.40721	0	0	0	0	0	0	0	40.6568	1	1	46.5243	25.6
DATA	354	5	14	0	0	A_44_P150185	NM_021586	728.324	289.521	49.0855	5.59204	85	26.5	4.70277	0	0	0	0	0	0	0	44.7011	1	1	47.8731	26.7667
DATA	355	5	15	0	0	A_44_P1013851	NM_017178	754.087	289.525	275.745	27.7038	284.5	24.5	3.82418	0	0	0	0	0	0	0	251.679	1	1	50.4627	24.4286
DATA	356	5	16	0	0	A_44_P521264	AA925252	779.394	289.577	3045.43	304.555	2784	28	4.93546	0	0	0	0	0	0	0	2784.94	1	1	47.8731	27.6111
DATA	357	5	17	0	0	A_44_P530951	BG376309	804.446	289.369	14.4206	3.02898	53	27	5.54656	0	0	0	0	0	0	0	13.208	1	1	45.1352	27.1667
DATA	358	5	18	0	0	A_42_P733671	NM_145681	830.056	289.481	14.4263	3.02612	54	28	4.65031	0	0	0	0	0	0	0	13.231	1	1	42.2201	27.5556
DATA	359	5	19	0	0	A_44_P142352	NM_001107184	855.5	289.5	2819.69	281.981	2557	29.5	4.51298	0	0	0	0	0	0	0	2588.71	1	1	49.1849	28.8947
DATA	360	5	20	0	0	A_44_P278279	AI169105	881.088	289.386	7.94103	2.77161	47	29	4.78647	0	0	0	0	0	0	0	7.29591	1	0	57.259	29.25
DATA	361	5	21	0	0	A_44_P342562	NM_001037546	906.5	289.352	98.5501	10.2062	129.5	29	5.89666	0	0	0	0	0	0	0	90.5848	1	1	65	29.5278
DATA	362	5	22	0	0	A_44_P428516	NM_001000601	931.633	289.404	2.66389	2.65377	38	26	5.45358	0	0	0	0	0	0	0	-0.961217	0	0	57.8122	26.3077
DATA	363	5	23	0	0	A_44_P179704	AI232043	957.418	289.427	4.79282	2.69698	44.5	27	7.03769	0	0	0	0	0	0	0	4.40572	1	0	57.5363	26.0645
DATA	364	5	24	0	0	A_44_P519024	NM_012535	982.5	289.352	234.351	43.6393	82	31	5.98307	0	0	1	0	0	0	0	215.342	1	1	57.5363	30.6667
DATA	365	5	25	0	0	A_44_P202808	BM385893	1008.09	289.386	2.66693	2.65679	37	29	4.38622	0	0	0	0	0	0	0	-1.7097	0	0	57.259	29.1034
DATA	366	5	26	0	0	A_44_P109278	BM986464	1033.5	289.352	3.6737	2.68449	43	27	5.34727	0	0	0	0	0	0	0	3.37042	1	0	57.5363	27.48
DATA	367	5	27	0	0	A_44_P269457	NM_080411	1058.56	289.19	2.67249	2.66256	40	25	3.91316	0	0	0	0	0	0	0	0.317309	0	0	44.4243	25.2069
DATA	368	5	28	0	0	A_43_P12133	NM_021852	1083.8	289.099	59.9421	6.56039	92.5	25	4.35611	0	0	0	0	0	0	0	54.8513	1	1	46.8651	25.8462
DATA	369	5	29	0	0	A_44_P296478	AI013718	1109.5	289	26803.6	2680.36	24361.6	28.5	6.22552	0	1	0	0	0	0	0	24485.5	1	1	54.1152	29.2188
DATA	370	5	30	0	0	A_44_P406773	BF393607	1135	289	2.68603	2.67972	42	28	4.68046	0	0	0	0	0	0	0	1.31758	0	0	54.9904	28.36
DATA	371	5	31	0	0	A_43_P16737	NM_001130495	1159.93	289.2	2894.12	289.425	2629	28	3.87814	0	0	0	0	0	0	0	2633.19	1	1	46.8651	27.96
DATA	372	5	32	0	0	A_44_P885548	TC591781	1185.47	289.219	1084.77	108.511	999.5	26	4.15768	0	0	0	0	0	0	0	984.606	1	1	48.2044	25.9375
DATA	373	5	33	0	0	A_42_P484738	NM_022266	1210.93	289.2	4285	428.509	3947	26.5	3.49855	0	0	0	0	0	0	0	3879.13	1	1	46.8651	26.8333
DATA	374	5	34	0	0	A_44_P255495	BC169059	1236.5	288.648	74.2641	7.90295	106	27	4.66444	0	0	0	0	0	0	0	67.035	1	1	57.5363	27.0968
DATA	375	5	35	0	0	A_44_P951632	A_44_P951632	1262	288.681	354.764	35.5799	353.5	28	5.46195	0	0	0	0	0	0	0	319.251	1	1	58.0869	27.2895
DATA	376	5	36	0	0	A_42_P635881	NM_031782	1287.5	288.648	199.052	20.0902	217	25	5.41106	0	0	0	0	0	0	0	178.54	1	1	57.5363	26.2903
DATA	377	5	37	0	0	A_44_P578452	TC630385	1312.58	288.573	218.349	22.0048	236	28	5.57078	0	0	0	0	0	0	0	195.179	1	1	57.5363	27.2857
DATA	378	5	38	0	0	A_44_P699821	TC608310	1337.92	289.222	930.12	93.0523	861.5	29	5.00282	0	0	0	0	0	0	0	828.448	1	1	45.4864	28.4375
DATA	379	5	39	0	0	A_44_P865552	AW143038	1363.43	289.016	9.22074	2.90022	47	28	4.99087	0	0	0	0	0	0	0	8.18107	1	0	44.0646	27.7037
DATA	380	5	40	0	0	A_44_P785080	AI179839	1389	288.545	37.9442	4.69264	72	26	4.30798	0	0	0	0	0	0	0	33.5284	1	1	55.8519	26.9394
DATA	381	5	41	0	0	A_44_P429321	NM_001008377	1414.5	288.648	18.2142	3.31738	55	25	4.38546	0	0	0	0	0	0	0	16.0271	1	1	57.5363	25.9677
DATA	382	5	42	0	0	A_44_P521845	AI171692	1439.58	288.573	43.1919	5.13899	76	26	4.20472	0	0	0	0	0	0	0	37.8424	1	1	57.5363	27.1818
DATA	383	5	43	0	0	A_43_P11577	NM_012823	1464.69	288.986	742.69	74.3217	672	29	5.3709	0	0	0	0	0	0	0	647.845	1	1	47.2035	29.4286
DATA	384	5	44	0	0	A_44_P803088	CB613228	1490.58	288.573	2.82101	2.81029	40	28.5	4.30866	0	0	0	0	0	0	0	-0.571545	0	0	57.5363	27.625
DATA	385	5	45	0	0	A_42_P621736	NM_001007604	1516	288.545	254717	25471.7	219882	28	11.3463	0	1	0	0	0	0	0	220070	1	1	55.8519	29.1034
DATA	386	5	46	0	0	A_42_P620042	NM_032080	1541.27	289.197	1045.18	104.556	915	28	6.59926	0	0	0	0	0	0	0	898.674	1	1	45.835	27.0714
DATA	387	5	47	0	0	A_44_P482213	AI030790	1566.58	288.573	17.5436	3.34831	54.5	26	4.75564	0	0	0	0	0	0	0	15.0079	1	1	57.5363	26.2667
DATA	388	5	48	0	0	A_44_P172807	ENSRNOT00000015584	1591.97	288.736	2.87749	2.86815	40	26	5.16576	0	0	0	0	0	0	0	0.815043	0	0	53.2255	26.9333
DATA	389	5	49	0	0	A_44_P547751	L10336	1617.58	288.573	100.968	10.5	123	27	6.2059	0	0	0	0	0	0	0	85.4776	1	1	57.5363	27.0714
DATA	390	5	50	0	0	A_44_P314270	ENSRNOT00000015469	1643	288.545	125.496	12.8797	137	28.5	4.83268	0	0	0	0	0	0	0	105.676	1	1	55.8519	28
DATA	391	5	51	0	0	A_44_P110352	ENSRNOT00000032512	1667.89	288.943	682.512	68.3133	590	27.5	5.23346	0	0	0	0	0	0	0	571.709	1	1	46.8651	27.4474
DATA	392	5	52	0	0	A_43_P11940	NM_019123	1693.11	288.973	126.461	12.9808	143.5	27	3.13792	0	0	0	0	0	0	0	105.356	1	1	46.8651	26.9286
DATA	393	5	53	0	0	A_44_P194138	NM_031507	1719.04	289.026	62.8442	6.94026	91	27	3.99261	0	0	0	0	1	0	0	52.0604	1	1	46.8651	26.7105
DATA	394	5	54	0	0	A_44_P836678	ENSRNOT00000024338	1744.5	288.5	28563.2	2856.32	23151.3	27	5.72138	0	1	0	0	0	0	0	23527.6	1	1	57.5363	27.0513
DATA	395	5	55	0	0	A_44_P304148	NM_001000279	1769.89	288.5	2.98997	2.97861	37	28	5.13582	0	0	0	0	0	0	0	-2.9496	0	0	56.9804	27.72
DATA	396	5	56	0	0	A_42_P822726	NM_001134843	1795.5	288.5	365.346	36.6572	335	28	6.06453	0	0	0	0	0	0	0	297.54	1	1	57.5363	28.3871
DATA	397	5	57	0	0	A_44_P321706	AI704806	1820.67	288.5	1532.86	153.315	1282.5	29	5.97119	0	0	0	0	0	0	0	1241.35	1	1	57.5363	29.2647
DATA	398	5	58	0	0	A_44_P867949	XR_006205	1845.72	288.84	8668.6	866.866	6906	27.5	7.03378	0	0	0	0	0	0	0	6981.14	1	1	49.1849	29.9545
DATA	399	5	59	0	0	A_44_P545895	ENSRNOT00000043364	1871.31	288.968	329.042	33.045	302	28	3.84026	0	0	0	0	0	0	0	263.481	1	1	44.7812	27.381
DATA	400	5	60	0	0	A_42_P819052	XM_219895	1896.65	288.76	562.395	56.3229	480	28	4.9219	0	0	0	0	0	0	0	447.783	1	1	49.1849	27.9259
DATA	401	5	61	0	0	A_44_P264293	ENSRNOT00000003910	1921.86	288.722	6632.55	663.263	5196	27.5	4.95803	0	0	0	0	0	0	0	5251.37	1	1	47.8731	27.7143
DATA	402	5	62	0	0	A_44_P152275	XM_219738	1947.58	288.427	7.03925	3.17798	44	28	4.8823	0	0	0	0	0	0	0	5.54159	1	0	57.5363	27.7353
DATA	403	5	63	0	0	A_44_P985388	A_44_P985388	1973.11	288.5	3.12822	3.11633	36	27	4.96936	0	0	0	0	0	0	0	-2.83142	0	0	65	26.5238
DATA	404	5	64	0	0	A_44_P591224	TC601898	1998.11	288.789	600.18	60.0997	494.5	26	4.93455	0	0	0	0	0	0	0	467.361	1	1	46.8651	25.7241
DATA	405	5	65	0	0	A_44_P141475	AI575641	2023.36	288.654	152.694	15.5909	156	26	3.53895	0	0	0	0	0	0	0	118.264	1	1	50.7771	26.4474
DATA	406	5	66	0	0	A_44_P121351	NM_012547	2049.42	288.427	17.4161	3.61455	52	25	5.60169	0	0	0	0	0	0	0	13.4152	1	1	65	26.0741
DATA	407	5	67	0	0	A_44_P492214	NM_001106463	2074.58	288.427	3.19581	3.18366	38	27	4.18934	0	0	0	0	0	0	0	-0.842039	0	0	57.5363	27.0333
DATA	408	5	68	0	0	A_44_P910545	BF565344	2100.05	288.477	3.21211	3.19991	38	25	4.06388	0	0	0	0	0	0	0	-0.491161	0	0	55.8519	25.5313
DATA	409	5	69	0	0	A_44_P682817	ENSRNOT00000023018	2124.75	288.745	4.73203	3.24983	43	24	3.91876	0	0	0	0	0	0	0	3.59068	1	0	40.6843	24.24
DATA	410	5	70	0	0	A_43_P22020	ENSRNOT00000017984	2150.58	288.803	128.149	13.216	135	27	4.00523	0	0	0	0	0	0	0	96.767	1	1	49.1849	26.8974
DATA	411	5	71	0	0	A_44_P352912	AI575434	2176.03	288.773	285.372	28.7212	253	29.5	5.33668	0	0	0	0	0	0	0	214.486	1	1	45.835	28.5357
DATA	412	5	72	0	0	A_44_P837192	ENSRNOT00000038251	2201.58	288.427	7.4994	3.34596	44	29	7.03092	0	0	0	0	0	0	0	5.61092	1	0	57.5363	28.9231
DATA	413	5	73	0	0	A_44_P185851	AW535515	2227.09	288.386	3.28739	3.27928	40	29	7.01468	0	0	0	0	0	0	0	1.26362	0	0	65	29.9667
DATA	414	5	74	0	0	A_43_P22276	CB547510	2252.5	288.352	77.8945	8.45508	99.5	28	3.79927	0	0	0	0	0	0	0	57.7927	1	1	57.5363	28.2188
DATA	415	5	75	0	0	A_43_P11951	NM_019150	2277.63	288.404	34.9845	4.80984	64	26	3.51507	0	0	0	0	0	0	0	25.8577	1	1	57.8122	26.913
DATA	416	5	76	0	0	A_44_P907014	A_44_P907014	2303.17	288.868	39.8915	5.18521	68	26	4.89425	0	0	0	0	0	0	0	29.38	1	1	40.6843	26.4706
DATA	417	5	77	0	0	A_44_P359467	XM_222874	2328.5	288.352	3.33673	3.32413	40	27	5.01138	0	0	0	0	0	0	0	0.172329	0	0	57.5363	26.7742
DATA	418	5	78	66	1	DarkCorner	DarkCorner	2354.09	288.386	3.34715	3.3345	39	25	4.60063	0	0	0	0	0	0	0	0.158005	0	0	57.259	25.4706
DATA	419	5	79	66	1	DarkCorner	DarkCorner	2379.45	288.562	3.35649	3.34373	37	26	4.17353	0	0	0	0	0	0	0	-1.29502	0	0	49.1849	26.0513
DATA	420	5	80	66	1	DarkCorner	DarkCorner	2404.74	288.152	3.3652	3.35264	39	26	5.72334	0	0	0	0	0	0	0	0.28653	0	0	37.4241	25.44
DATA	421	5	81	66	1	DarkCorner	DarkCorner	2430.48	287.968	3.37286	3.36004	38	26	5.1001	0	0	0	0	0	0	0	-1.09074	0	0	44.0646	26.1951
DATA	422	5	82	66	1	DarkCorner	DarkCorner	2455.35	288.041	3.37903	3.36619	38	25	3.42232	0	0	0	0	0	0	0	-1.09704	0	0	39.0882	25.4074
DATA	423	5	83	66	1	DarkCorner	DarkCorner	2481.08	288.068	3.38428	3.37141	37	26	4.61587	0	0	0	0	0	0	0	-2.00634	0	0	43.7019	26.8378
DATA	424	5	84	66	1	DarkCorner	DarkCorner	2506.5	288	3.38828	3.3754	37	27	5.02029	0	0	0	0	0	0	0	-0.838714	0	0	54.1152	27.3651
DATA	425	5	85	66	1	DarkCorner	DarkCorner	2531.5	288	3.39092	3.37851	38	27	5.00145	0	0	0	0	0	0	0	0.411402	0	0	65	27.087
DATA	426	6	1	66	1	DarkCorner	DarkCorner	411.053	296.867	2.83654	2.83574	42	27.5	4.35083	0	0	0	0	0	0	0	2.05297	0	0	47.8731	27.2619
DATA	427	6	2	66	1	DarkCorner	DarkCorner	436.274	296.242	2.81951	2.8088	39	26.5	4.97619	0	0	0	0	0	0	0	-1.93314	0	0	44.7812	26.3158
DATA	428	6	3	66	1	DarkCorner	DarkCorner	461.667	296.625	2.80321	2.79459	41	25.5	4.26913	0	0	0	0	0	0	0	0.932556	0	0	48.2044	26.1316
DATA	429	6	4	66	1	DarkCorner	DarkCorner	487.206	296.441	2.78786	2.77727	39	27	4.55904	0	0	0	0	0	0	0	-1.64769	0	0	46.8651	27.2571
DATA	430	6	5	66	1	DarkCorner	DarkCorner	512.548	296.712	2.77353	2.76333	40	29	4.19482	0	0	0	0	0	0	0	0.384081	0	0	48.5334	28.7
DATA	431	6	6	66	1	DarkCorner	DarkCorner	538.103	297	2.76002	2.74953	38	28.5	6.78574	0	0	0	0	0	0	0	-2.35043	0	0	48.5334	29.1842
DATA	432	6	7	66	1	DarkCorner	DarkCorner	564.382	296.566	2.74721	2.73677	40	31	12.5064	0	0	0	0	0	1	0	-0.636537	0	0	49.8279	34.5568
DATA	433	6	8	66	1	DarkCorner	DarkCorner	589	296.545	2.73603	2.72696	42	32.5	19.9336	0	0	0	1	0	1	0	0.762014	0	0	55.8519	40.7258
DATA	434	6	9	0	0	A_44_P614514	AW918906	614.288	297.167	1439.34	143.96	1343.5	28	3.56662	0	0	0	0	0	0	0	1293.4	1	1	45.835	27.5185
DATA	435	6	10	0	0	A_44_P420215	AA875536	639.582	296.573	39.8415	4.81586	74.5	28	4.44121	0	0	0	0	0	0	0	35.9289	1	1	57.5363	28.0244
DATA	436	6	11	0	0	A_44_P579444	TC584959	665.418	296.573	2.70665	2.6983	40	29	5.08911	0	0	0	0	0	0	0	0.926441	0	0	65	28.4483
DATA	437	6	12	0	0	A_44_P940535	BG378253	690.582	296.573	2.69869	2.68843	39.5	25	3.58415	0	0	0	0	0	0	0	-0.341077	0	0	57.5363	25.3333
DATA	438	6	13	0	0	A_43_P21147	NM_001106262	715.813	296.641	4.75489	2.72314	44.5	25	5.01833	0	0	0	0	0	0	0	4.32643	1	0	45.1352	26.7059
DATA	439	6	14	0	0	A_44_P965184	NM_001007660	741.406	296.812	33.1157	4.25694	70	24	4.39431	0	0	0	0	0	0	0	30.204	1	1	47.2035	24.68
DATA	440	6	15	0	0	A_44_P391979	XM_237381	766.667	296.5	2.67963	2.66944	38	27	6.06338	0	0	0	0	0	0	0	-1.56083	0	0	65	26.7308
DATA	441	6	16	0	0	A_43_P19806	XM_341175	792.333	296.5	89.6239	9.35013	119	27	6.08801	0	0	0	0	0	0	0	82.0568	1	1	57.5363	27.2286
DATA	442	6	17	0	0	A_43_P14257	AI104898	817.092	297.013	52.2789	5.86606	90	27	5.2713	0	0	0	0	0	0	0	47.935	1	1	47.2035	28.0857
DATA	443	6	18	0	0	A_43_P15811	NM_021843	842.893	296.5	50.7349	5.72743	85.5	28	4.09938	0	0	0	0	0	0	0	46.5739	1	1	56.9804	27.4634
DATA	444	6	19	0	0	A_44_P868775	TC594108	868.261	297.188	231.577	23.3094	255	27	4.70598	0	0	0	0	0	0	0	212.781	1	1	46.5243	27.9714
DATA	445	6	20	0	0	A_44_P256949	AI548107	893.788	296.955	42.1609	4.98168	77.5	29	6.28234	0	0	0	0	0	0	0	38.7622	1	1	45.835	30.125
DATA	446	6	21	0	0	A_44_P206631	BF417274	918.985	296.682	22.7844	3.49695	59	28	4.31431	0	0	0	0	0	0	0	20.954	1	1	45.4864	28.4483
DATA	447	6	22	0	0	A_44_P402536	NM_013076	944.542	296.271	2.66287	2.65324	41	28	7.65342	0	0	0	0	0	0	0	0.468224	0	0	42.9674	28.3143
DATA	448	6	23	0	0	A_44_P443584	XM_340915	970	296.455	585.872	58.6473	592.5	30	6.92277	0	0	0	0	0	0	0	538.699	1	1	65	28.4839
DATA	449	6	24	0	0	A_43_P16753	NM_012979	995.418	296.427	240.125	24.1588	254.5	31	5.63936	0	0	0	0	0	0	0	220.68	1	1	57.5363	30.4348
DATA	450	6	25	0	0	A_44_P436604	NM_001025627	1020.43	296.608	91.5844	9.53598	127	25	6.56287	0	0	0	0	0	0	0	84.1053	1	1	49.1849	24.9259
DATA	451	6	26	0	0	A_43_P12687	NM_031801	1045.69	296.532	1438.41	143.865	1366	30.5	8.64874	0	0	0	0	0	1	0	1319.59	1	1	49.8279	32.7222
DATA	452	6	27	0	0	A_43_P17789	NM_001108478	1071.58	296.427	6.05902	2.73093	45.5	24	2.6218	0	0	0	0	0	1	0	5.55122	1	0	57.5363	23.9231
DATA	453	6	28	0	0	A_44_P513656	NM_001106948	1097	296.455	2.67714	2.66701	37	25	4.29779	0	0	0	0	0	0	0	0.139799	0	0	55.8519	26.0513
DATA	454	6	29	0	0	A_44_P288463	NM_001134708	1122.42	296.427	293.681	29.4894	301.5	27	4.18149	0	0	0	0	0	0	0	268.176	1	1	57.5363	26.8788
DATA	455	6	30	0	0	A_44_P555378	NM_001107213	1147.58	296.427	18.1913	3.23667	56	27	4.52664	0	0	0	0	0	0	0	16.5782	1	1	65	27.2381
DATA	456	6	31	0	0	A_44_P525827	NM_199091	1172.75	296.513	2603.81	260.395	2382	28	5.03803	0	0	0	0	0	0	0	2367.63	1	1	49.1849	27.8966
DATA	457	6	32	0	0	A_42_P768024	XM_344964	1197.78	296.877	256.567	25.7972	275.5	26	3.66001	0	0	0	0	0	0	0	232.732	1	1	50.4627	26.0645
DATA	458	6	33	0	0	A_44_P114338	NM_001105977	1223.5	296.711	1491.93	149.217	1355.5	26	3.36017	0	0	0	0	0	0	0	1349.61	1	1	49.1849	26.0571
DATA	459	6	34	0	0	A_44_P764997	BF562862	1248.95	296.574	53.5334	5.9979	88	28	4.90167	0	0	0	0	0	0	0	48.2846	1	1	43.7019	28.0263
DATA	460	6	35	0	0	A_44_P187854	A_44_P187854	1274.76	297.171	10.2899	2.90194	49	28.5	4.62321	0	0	0	0	0	0	0	9.25196	1	0	46.8651	28.3684
DATA	461	6	36	0	0	A_44_P448313	XM_220516	1300.17	296.635	16.509	3.18403	55	25	5.65609	0	0	0	0	0	0	0	14.7936	1	1	44.4243	26.5161
DATA	462	6	37	0	0	A_44_P621304	XR_006720	1325.08	296.302	836.53	83.6977	803	28	4.90549	0	0	0	0	0	0	0	746.99	1	1	41.0736	27.6286
DATA	463	6	38	0	0	A_44_P519456	BF281444	1350.91	296.386	98.653	10.2394	128	28.5	5.55181	0	0	0	0	0	0	0	87.7611	1	1	57.259	27.875
DATA	464	6	39	0	0	A_44_P971681	AI169156	1376.5	296.352	2.76382	2.75331	35	26	4.75016	0	0	0	0	0	0	0	-3.21065	0	0	57.5363	26.7241
DATA	465	6	40	0	0	A_44_P928410	AY623025	1401.38	296.063	47.1587	5.46639	81.5	25.5	4.35024	0	0	0	0	0	0	0	41.6192	1	1	45.1352	26.0357
DATA	466	6	41	0	0	A_44_P496061	NM_053440	1427.09	296.065	2.78692	2.77633	34	25.5	4.27825	0	0	0	0	0	0	0	-5.7738	0	0	54.4085	26.2
DATA	467	6	42	0	0	A_44_P468681	NM_001106444	1452.07	296.2	6451.75	645.181	5430	28.5	5.09937	0	0	0	0	0	0	0	5645.05	1	1	46.8651	28.7647
DATA	468	6	43	0	0	A_44_P335278	XR_006319	1477.79	296.544	119.147	12.2396	140.5	29	4.008	0	0	0	0	0	0	0	103.774	1	1	45.835	28.7241
DATA	469	6	44	0	0	A_44_P809972	TC601979	1503.5	296	76.3046	8.13303	107	27	5.09499	0	0	0	0	0	0	0	66.1398	1	1	54.1152	26.3
DATA	470	6	45	0	0	A_44_P951220	CO564817	1528.5	296	2.83885	2.82825	41	28.5	11.0623	0	0	0	0	0	0	0	0.284984	0	0	54.1152	29.125
DATA	471	6	46	0	0	A_44_P377520	XR_009597	1554.1	296.333	2185.19	218.537	1956	28	4.31785	0	0	0	0	0	0	0	1875.8	1	1	45.1352	28.4815
DATA	472	6	47	0	0	A_44_P605838	TC611690	1579.27	296.3	316.042	31.733	301	27	5.27429	0	0	0	0	0	0	0	269.935	1	1	46.8651	27.4545
DATA	473	6	48	0	0	A_44_P480463	XM_344365	1604.63	295.596	10.8924	3.07113	46	27	5.45644	0	0	0	0	0	0	0	9.25449	1	0	57.8122	26.5
DATA	474	6	49	0	0	A_43_P15169	TC636017	1629.78	296.406	11115.3	1111.53	9273	27	4.3865	0	0	0	0	0	0	0	9395.73	1	1	46.5243	26.2069
DATA	475	6	50	0	0	A_44_P264299	NM_012529	1655.07	296.418	8680.16	868.021	7385	28	4.40357	0	0	0	0	0	0	0	7298.34	1	1	45.835	28.5161
DATA	476	6	51	0	0	A_44_P286158	XR_008036	1680.8	296.352	5031.99	503.208	4274.5	28	5.02065	0	0	0	0	0	0	0	4207.68	1	1	46.8651	27.7241
DATA	477	6	52	0	0	A_44_P711071	ENSRNOT00000044235	1705.73	296.357	811.883	81.2413	707	26	4.26043	0	0	0	0	0	0	0	675.233	1	1	46.8651	26.2857
DATA	478	6	53	0	0	A_44_P913962	ENSRNOT00000009205	1731.63	295.596	443.705	44.4685	420	27	5.98717	0	0	0	0	0	0	0	366.899	1	1	57.8122	26.6667
DATA	479	6	54	0	0	A_44_P389477	XM_229375	1757.42	295.573	2.97858	2.96726	34	28.5	5.31713	0	0	0	0	0	0	0	-4.10192	0	0	57.5363	27.9706
DATA	480	6	55	0	0	A_43_P12146	NM_022180	1782.58	295.573	38.5782	4.87712	71.5	28	5.10129	0	0	0	0	0	0	0	31.5426	1	1	57.5363	27.9063
DATA	481	6	56	0	0	A_44_P337510	XM_001054985	1808	295.545	71.269	7.7329	93	29	6.69633	0	0	0	0	0	0	0	57.9422	1	1	55.8519	28.7838
DATA	482	6	57	0	0	A_44_P473653	XR_005718	1833.5	295.648	7.72618	3.11525	43	29	5.61929	0	0	0	0	0	0	0	6.24586	1	0	57.5363	28.2
DATA	483	6	58	0	0	A_44_P643312	TC615624	1858.58	295.573	3.04649	3.03491	37	28	4.77026	0	0	0	0	0	0	0	-2.12829	0	0	57.5363	28.7727
DATA	484	6	59	0	0	A_44_P531279	AI169642	1884.42	295.573	3.06409	3.05245	39	28	5.19073	0	0	0	0	0	0	0	0.0681676	0	0	65	28.0909
DATA	485	6	60	0	0	A_44_P121728	XM_216240	1909.58	295.573	33.1876	4.52065	64	26.5	5.42408	0	0	0	0	0	0	0	26.3778	1	1	65	26.4
DATA	486	6	61	0	0	A_42_P759444	TC587465	1935	295.545	253.426	25.5299	238	27	5.22484	0	0	0	0	0	0	0	200.298	1	1	55.8519	27.0323
DATA	487	6	62	0	0	A_44_P402215	AA800984	1960.13	296.169	3.11535	3.10351	38	27.5	4.59977	0	0	0	0	0	0	0	-1.21067	0	0	48.5334	27.6316
DATA	488	6	63	0	0	A_44_P804042	AW143970	1985.58	295.573	98.0887	10.2934	115.5	27	4.7194	0	0	0	0	0	0	0	76.6769	1	1	57.5363	26.0909
DATA	489	6	64	0	0	A_42_P781659	NM_001106264	2010.64	296.129	2189.3	218.952	1736	26	3.92478	0	0	0	0	0	0	0	1702.42	1	1	46.8651	26.2414
DATA	490	6	65	0	0	A_44_P208963	AI009123	2036.51	295.847	31.6363	4.46774	65	24	4.09078	0	0	0	0	0	0	0	24.4661	1	1	42.9674	25.1714
DATA	491	6	66	0	0	A_44_P346730	NM_173147	2061.64	296.129	75.1512	8.15671	94	27	4.72265	0	0	0	0	0	0	0	57.8207	1	1	46.8651	27.2
DATA	492	6	67	0	0	A_44_P440868	ENSRNOT00000021335	2087.5	295.5	3.20007	3.18791	36.5	28	4.19599	0	0	0	0	0	0	0	-2.7258	0	0	57.5363	27.7778
DATA	493	6	68	0	0	A_44_P652585	NM_001130098	2112.5	296	900.257	90.0827	723.5	25	4.28436	0	0	0	0	0	0	0	685.64	1	1	48.5334	25.087
DATA	494	6	69	0	0	A_44_P868890	NM_001107169	2137.85	296.099	447.976	44.9131	380.5	27	4.95622	0	0	0	0	0	0	0	339.533	1	1	46.8651	26.4444
DATA	495	6	70	0	0	A_44_P390468	BF557101	2163.5	295.5	3.24697	3.23462	34	28	4.33887	0	0	0	0	0	0	0	-4.86353	0	0	57.5363	27.6774
DATA	496	6	71	0	0	A_44_P513602	A_44_P513602	2188.82	295.778	4511.88	451.199	3439	29	6.46776	0	0	0	0	0	0	0	3387.84	1	1	47.8731	29.7037
DATA	497	6	72	0	0	A_44_P249508	BE108866	2214.5	295.5	30.1126	4.44065	61	26.5	5.28024	0	0	0	0	0	0	0	22.5099	1	1	57.5363	26.5
DATA	498	6	73	0	0	A_44_P582565	A_44_P582565	2239.67	295.5	21.9727	3.94564	55	27	5.59253	0	0	0	0	0	0	0	16.3575	1	1	57.5363	28.7407
DATA	499	6	74	0	0	A_43_P19625	NM_001105937	2264.98	296.156	64.6431	7.25326	86	27	3.49791	0	0	0	0	0	0	0	47.9396	1	1	45.4864	27.6538
DATA	500	6	75	0	0	A_44_P976212	TC630316	2290.32	295.727	363.083	36.4581	311.5	26.5	4.09897	0	0	0	0	0	0	0	268.241	1	1	49.8279	27.1923
DATA	501	6	76	0	0	A_44_P188280	NM_012492	2315.56	295.675	421.126	42.2428	350	27	5.06949	0	0	0	0	0	0	0	310.041	1	1	49.8279	27.5405
DATA	502	6	77	0	0	A_44_P503699	ENSRNOT00000015352	2341.07	295.732	618.729	61.9622	485	26	4.24931	0	0	0	0	0	0	0	454.046	1	1	47.5395	26.84
DATA	503	6	78	66	1	DarkCorner	DarkCorner	2366.58	295.427	3.34741	3.33469	41	25.5	4.66292	0	0	0	0	0	0	0	0.0561556	0	0	57.5363	25.8333
DATA	504	6	79	66	1	DarkCorner	DarkCorner	2392.33	295.5	3.35644	3.34369	38	26	4.31651	0	0	0	0	0	0	0	-2.0688	0	0	57.5363	26.0323
DATA	505	6	80	66	1	DarkCorner	DarkCorner	2416.99	295.671	3.36407	3.35128	39	27	5.70404	0	0	0	0	0	0	0	-1.26172	0	0	46.5243	27.7297
DATA	506	6	81	66	1	DarkCorner	DarkCorner	2443	295.455	3.37129	3.35847	36.5	26.5	4.05869	0	0	0	0	0	0	0	-2.38493	0	0	55.8519	26.5
DATA	507	6	82	66	1	DarkCorner	DarkCorner	2467.83	295.271	3.37706	3.36423	38	26	3.01065	0	0	0	0	0	0	0	-0.767898	0	0	39.4933	25.2759
DATA	508	6	83	66	1	DarkCorner	DarkCorner	2493.79	295.629	3.38153	3.36868	39	26	4.34114	0	0	0	0	0	0	0	-0.482192	0	0	47.2035	27.2
DATA	509	6	84	66	1	DarkCorner	DarkCorner	2522.3	295.14	409.705	41.1091	315	27	5.65386	0	0	1	0	1	0	0	296.372	1	1	36.5637	27
DATA	510	6	85	66	1	DarkCorner	DarkCorner	2543.95	295.57	3.3869	3.37402	38	25	4.74772	0	0	0	0	0	0	0	-0.773131	0	0	50.4627	25.2602
DATA	511	7	1	66	1	DarkCorner	DarkCorner	398.391	304.261	2.8443	2.8415	42	26	4.57558	0	0	0	0	0	0	0	1.83587	0	0	46.8651	26.0743
DATA	512	7	2	66	1	DarkCorner	DarkCorner	423.875	303.986	2.8266	2.81586	38	29	4.14139	0	0	0	0	0	0	0	-1.06641	0	0	46.8651	27.8205
DATA	513	7	3	66	1	DarkCorner	DarkCorner	449.101	303.759	2.81005	2.79937	40	27	4.46777	0	0	0	0	0	0	0	-0.0322484	0	0	48.8603	27.1951
DATA	514	7	4	66	1	DarkCorner	DarkCorner	474.75	303.917	2.79414	2.78352	38	27	4.84786	0	0	0	0	0	0	0	-2.83859	0	0	47.8731	26.7941
DATA	515	7	5	66	1	DarkCorner	DarkCorner	499.859	304.028	2.77953	2.769	41	29	4.31306	0	0	0	0	0	0	0	0.133309	0	0	46.8651	28.9412
DATA	516	7	6	66	1	DarkCorner	DarkCorner	525.5	304.352	2.76552	2.75501	39.5	30	5.66097	0	0	0	0	0	0	0	-0.671425	0	0	57.5363	30.1892
DATA	517	7	7	66	1	DarkCorner	DarkCorner	550.912	304.386	2.75261	2.74215	39	27	6.10488	0	0	0	0	0	0	0	-1.78429	0	0	57.259	28.0263
DATA	518	7	8	66	1	DarkCorner	DarkCorner	582	305.195	622.206	62.2804	574	30	12.641	0	0	1	0	1	1	0	556.541	1	1	34.3183	34.1139
DATA	519	7	9	0	0	A_44_P194166	ENSRNOT00000020563	601.721	304.162	20.0248	3.37697	57	27	4.76095	0	0	0	0	0	0	0	17.9664	1	1	45.835	27.8333
DATA	520	7	10	0	0	A_44_P451071	NM_133307	626.237	304.712	1832.55	183.275	1663	28.5	3.49778	0	0	0	0	0	0	0	1650.19	1	1	42.9674	28.8
DATA	521	7	11	0	0	A_44_P393778	XM_001076936	652.944	304.222	65.5087	7.08532	99	28	4.5122	0	0	0	0	0	0	0	59.202	1	1	46.8651	27.7907
DATA	522	7	12	0	0	A_44_P344880	NM_001006982	677.726	304.219	4678.46	467.853	4170	26.5	3.94271	0	0	0	0	0	0	0	4240.97	1	1	48.2044	26.2857
DATA	523	7	13	0	0	A_44_P388349	AW915388	703.298	304.194	148.997	15.1394	179	26	3.82731	0	0	0	0	0	0	0	135.448	1	1	45.835	25.8
DATA	524	7	14	0	0	A_44_P379496	NM_001000545	728.779	303.721	2.68723	2.67701	39.5	27	5.32836	0	0	0	0	0	0	0	-0.625787	0	0	46.5243	27.4839
DATA	525	7	15	0	0	A_44_P311827	XM_228038	754.306	304.161	16.9731	3.16466	55	24	3.91495	0	0	0	0	0	0	0	15.5033	1	1	44.4243	24.2273
DATA	526	7	16	0	0	A_42_P489167	XM_224963	779.313	304.358	4456.99	445.707	3955	28	6.36455	0	0	0	0	0	0	0	4078.79	1	1	46.1809	27.7838
DATA	527	7	17	0	0	A_44_P134865	NM_001134556	804.551	304.464	1703.44	170.365	1554	27	5.90107	0	0	0	0	0	0	0	1561.43	1	1	46.1809	27.875
DATA	528	7	18	0	0	A_43_P17786	ENSRNOT00000008892	830.5	303.648	37.3734	4.58618	75.5	28	4.08132	0	0	0	0	0	0	0	34.3029	1	1	57.5363	27.7895
DATA	529	7	19	0	0	A_44_P367977	ENSRNOT00000029774	855.868	303.588	2.66545	2.65607	39.5	28.5	4.51001	0	0	0	0	0	0	0	0.581544	0	0	46.5243	27.9333
DATA	530	7	20	0	0	A_44_P274256	NM_001099486	881.088	303.614	2.66345	2.65359	40.5	30	5.23648	0	0	0	0	0	0	0	0.341591	0	0	57.259	30.4
DATA	531	7	21	0	0	A_44_P762828	NM_001039341	906.242	304.333	2056.65	205.682	1898.5	28.5	5.31849	0	0	0	0	0	0	0	1892.03	1	1	45.4864	28.6875
DATA	532	7	22	0	0	A_44_P354150	XR_009560	931.525	304.213	17.4368	3.17343	55	26	6.96882	0	0	0	0	0	0	0	16.0442	1	1	42.9674	26.4242
DATA	533	7	23	0	0	A_43_P21414	NM_001109505	957.242	304.303	469.381	47.0129	468	25	6.85332	0	0	0	0	0	0	0	431.861	1	1	45.4864	25.7105
DATA	534	7	24	0	0	A_43_P14863	NM_001100539	982.582	303.573	140743	14074.3	130601	30	6.1688	0	1	0	0	0	0	0	129441	1	1	57.5363	29.8519
DATA	535	7	25	0	0	A_44_P488690	XM_215939	1007.82	303.824	75.4081	7.99432	109	25	5.98006	0	0	0	0	0	0	0	69.3113	1	1	46.1809	25.7586
DATA	536	7	26	0	0	A_44_P274488	A_44_P274488	1033.5	303.648	2.66684	2.6567	36	28	9.98597	0	0	0	0	0	0	0	-2.82509	0	0	57.5363	27.6429
DATA	537	7	27	0	0	A_43_P19657	NM_001107903	1058.58	303.573	75.8298	8.0359	108	26	6.76688	0	0	0	0	0	0	0	69.5572	1	1	57.5363	26.1724
DATA	538	7	28	0	0	A_44_P1024656	AW141270	1083.8	303.761	1562.85	156.307	1457	26	4.68252	0	0	0	0	0	0	0	1431.61	1	1	46.8651	26.2059
DATA	539	7	29	0	0	A_42_P601665	NM_199406	1109.58	303.573	2.678	2.66782	36.5	25.5	3.85291	0	0	0	0	0	0	0	-2.63648	0	0	57.5363	26.0588
DATA	540	7	30	0	0	A_44_P460864	CO574955	1135	303.545	2.68307	2.67287	36	28	5.01211	0	0	0	0	0	0	0	-4.91994	0	0	55.8519	28.0606
DATA	541	7	31	0	0	A_44_P114919	ENSRNOT00000037432	1160.06	304.044	7834.59	783.463	7083	27	4.17907	0	0	0	0	0	0	0	7136.47	1	1	46.8651	27.2308
DATA	542	7	32	0	0	A_44_P226231	AY069978	1185.67	303.5	2.69508	2.68581	40	28	5.5944	0	0	0	0	0	0	0	0.655933	0	0	57.5363	28.7879
DATA	543	7	33	0	0	A_43_P11684	NM_013059	1210.89	303.863	2271.81	227.196	2070	26	3.67618	0	0	0	0	0	0	0	2059.16	1	1	46.8651	26.5
DATA	544	7	34	0	0	A_44_P126311	ENSRNOT00000012428	1236.35	303.6	258.937	26.034	266	27	3.36623	0	0	0	0	0	0	0	234.038	1	1	48.8603	26.875
DATA	545	7	35	0	0	A_44_P516073	NM_001106838	1261.47	303.72	112.804	11.6007	140	28	5.24481	0	0	0	0	0	0	0	101.656	1	1	49.1849	27.6471
DATA	546	7	36	0	0	A_44_P526243	CK845705	1287.5	303.5	112.796	11.6021	114	27.5	4.93125	0	0	0	0	0	0	0	101.312	1	1	57.5363	27.4
DATA	547	7	37	0	0	A_44_P545686	NM_012611	1312.76	303.939	7.89283	2.83738	48	27	4.81485	0	0	0	0	0	0	0	7.06545	1	0	45.835	26.7
DATA	548	7	38	0	0	A_44_P199077	NM_001034937	1337.63	304	371.922	37.2926	366	28.5	6.03207	0	0	0	0	0	0	0	331.763	1	1	48.5334	28.0882
DATA	549	7	39	0	0	A_43_P15275	NM_017269	1363.34	303.878	782.241	78.2723	725	26	4.30968	0	0	0	0	0	0	0	695.096	1	1	48.8603	26.64
DATA	550	7	40	0	0	A_44_P527770	A_44_P527770	1389	303.741	2.76716	2.75664	38	25.5	5.06296	0	0	0	0	0	0	0	-1.2352	0	0	41.4593	26.6786
DATA	551	7	41	0	0	A_42_P602724	NM_053299	1414.09	303.671	124.62	12.7657	148	26	4.75261	0	0	0	0	0	0	0	109.841	1	1	49.1849	27.0714
DATA	552	7	42	0	0	A_44_P670277	TC620121	1439.67	303.5	2.79064	2.78004	34	26.5	4.50045	0	0	0	0	0	0	0	-4.29276	0	0	57.5363	27.4375
DATA	553	7	43	0	0	A_44_P223741	AW142694	1464.97	303.843	456.679	45.7532	428	31	7.08154	0	0	0	0	0	0	0	399.011	1	1	46.8651	31.0741
DATA	554	7	44	0	0	A_43_P15524	NM_012766	1490.19	303.608	2041.57	204.176	1802.5	27	4.94858	0	0	0	0	0	0	0	1775.58	1	1	49.1849	26.7647
DATA	555	7	45	0	0	A_44_P803194	BE119385	1516.61	303.36	3.6795	2.84303	43	25.5	5.00647	0	0	0	0	0	0	0	3.18427	1	0	48.8603	25.4474
DATA	556	7	46	66	-1	(-)3xSLv1	NegativeControl	1541.42	303.427	2.84335	2.83255	39	24	7.73984	0	0	0	0	0	1	0	-0.0657744	0	0	57.5363	24.2174
DATA	557	7	47	0	0	A_44_P247456	AW533027	1566.58	303.427	4.32863	2.87931	42	26	4.9415	0	0	0	0	0	0	0	3.7099	1	0	57.5363	26.4615
DATA	558	7	48	0	0	A_44_P380839	NM_145094	1591.69	303.662	5725.73	572.58	4699.5	27	5.50477	0	0	0	0	0	0	0	4882.78	1	1	48.5334	26.8571
DATA	559	7	49	0	0	A_44_P786073	A_44_P786073	1617.58	303.427	2.88715	2.87617	35.5	26	5.3477	0	0	0	0	0	0	0	-2.21369	0	0	57.5363	26.2581
DATA	560	7	50	0	0	A_44_P470114	CB557226	1643	303.455	2.90247	2.89143	35	26	5.04975	0	0	0	0	0	0	0	-2.90284	0	0	55.8519	27.4
DATA	561	7	51	0	0	A_44_P461154	NM_053819	1667.81	303.533	1683.46	168.371	1416.5	27	4.69284	0	0	0	0	0	0	0	1413.03	1	1	49.5074	27.9091
DATA	562	7	52	0	0	A_44_P388435	AI059275	1693.58	303.427	20.6607	3.57927	55	27	3.17587	0	0	0	0	0	0	0	17.2459	1	1	57.5363	26.6154
DATA	563	7	53	0	0	A_44_P410812	BQ781918	1719.42	303.427	2.9504	2.93918	33	26	4.78838	0	0	0	0	0	0	0	-6.26722	0	0	57.5363	26
DATA	564	7	54	0	0	A_44_P869212	TC606345	1744.32	303.631	2.96643	2.96017	40	28.5	5.42481	0	0	0	0	0	0	0	1.42262	0	0	45.4864	27
DATA	565	7	55	0	0	A_44_P363156	NM_024404	1769.62	303.562	1538.15	153.843	1286	28	5.0161	0	0	0	0	0	0	0	1262.78	1	1	48.2044	28.1935
DATA	566	7	56	0	0	A_44_P416032	BQ207264	1795.42	303.427	3.0002	2.9888	38	27	4.85467	0	0	0	0	0	0	0	-0.828028	0	0	57.5363	27.5333
DATA	567	7	57	0	0	A_44_P461383	ENSRNOT00000057638	1820.07	303.696	3.01656	3.01944	40	28.5	5.56632	0	0	0	0	0	0	0	2.38686	0	0	46.1809	28.125
DATA	568	7	58	0	0	A_44_P204941	AA900911	1846.37	303.404	17.8559	3.51085	53	28.5	4.62681	0	0	0	0	0	0	0	14.4111	1	1	65	29
DATA	569	7	59	0	0	A_44_P853554	TC599476	1871.5	303.352	3.05144	3.05165	42.5	26.5	3.73116	0	0	0	0	0	0	0	2.1527	0	0	57.5363	27.1923
DATA	570	7	60	0	0	A_44_P731179	A_44_P731179	1896.78	303.208	3.06866	3.057	37	27.5	4.54584	0	0	0	0	0	0	0	-1.99098	0	0	47.8731	27.2308
DATA	571	7	61	0	0	A_43_P16183	NM_053468	1922.35	303.31	3.45283	3.09357	41	27	5.3642	0	0	0	0	0	0	0	2.74014	1	0	48.2044	26.7436
DATA	572	7	62	0	0	A_44_P336714	XM_341545	1947.2	303.243	1309.99	131.035	1048	27	3.58308	0	0	0	0	0	0	0	1033.94	1	1	46.8651	26.9615
DATA	573	7	63	0	0	A_44_P348607	NM_001025120	1972.74	303.353	1600.12	160.043	1291	27	5.17368	0	0	0	0	0	0	0	1255.98	1	1	46.1809	27.5227
DATA	574	7	64	0	0	A_44_P1060382	NM_172040	1998.5	303	18249.8	1824.98	13807	27	4.96808	0	0	0	0	0	0	0	14245	1	1	54.1152	26.5
DATA	575	7	65	0	0	A_44_P548604	XR_007834	2024	303	3.15447	3.14283	39	27	4.07248	0	0	0	0	0	0	0	0.362193	0	0	54.9904	26.9667
DATA	576	7	66	0	0	A_43_P12708	NM_031977	2049.21	303.286	21.2833	3.80893	54	25	4.11318	0	0	0	0	0	0	0	16.438	1	1	48.5334	25.4194
DATA	577	7	67	0	0	A_44_P131296	ENSRNOT00000039892	2074.44	303.411	114.545	11.8864	129	28	4.92097	0	0	0	0	0	0	0	88.0168	1	1	47.5395	27.8182
DATA	578	7	68	0	0	A_43_P14591	NM_022176	2100.09	302.935	5.61582	3.24059	43.5	27	4.12675	0	0	0	0	0	0	0	4.29286	1	0	54.4085	26.5676
DATA	579	7	69	0	0	A_44_P616936	BG378707	2125.5	302.648	4.47092	3.2385	41	25.5	4.34036	0	0	0	0	0	0	0	3.40069	1	0	57.5363	25.5
DATA	580	7	70	0	0	A_44_P409820	NM_012908	2150.91	302.614	27.4545	4.23373	57	27	4.16968	0	0	0	0	0	0	0	20.7828	1	1	57.259	26.8571
DATA	581	7	71	0	0	A_44_P370587	XM_228129	2176.5	302.648	154.797	15.8147	153.5	29	5.04097	0	0	0	0	0	0	0	116.636	1	1	57.5363	28.6786
DATA	582	7	72	0	0	A_44_P779338	TC625532	2201.5	302.648	349.276	47.4305	155	28	7.7104	0	0	1	0	0	0	0	262.022	1	1	57.5363	29.3158
DATA	583	7	73	0	0	A_42_P770055	AI535554	2226.63	303.265	5745.36	574.545	4195	27	5.66623	0	0	0	0	0	0	0	4292.46	1	1	46.5243	28.1154
DATA	584	7	74	0	0	A_44_P665677	BF566488	2252.06	303.373	1550.49	155.084	1186	29	5.29862	0	0	0	0	0	0	0	1153.73	1	1	45.835	29.6538
DATA	585	7	75	0	0	A_44_P1030258	ENSRNOT00000010850	2277.56	302.958	7.31528	3.37195	44	28	3.81793	0	0	0	0	0	0	0	5.42193	1	0	48.2044	27.9375
DATA	586	7	76	0	0	A_43_P15530	NM_013191	2303.42	302.573	3.31661	3.304	38	26	4.16125	0	0	0	0	0	0	0	-1.3543	0	0	57.5363	26.5143
DATA	587	7	77	0	0	A_44_P153996	ENSRNOT00000017166	2328.76	302.493	6.22901	3.37316	45	27	5.32028	0	0	0	0	0	0	0	4.58408	1	0	46.5243	27.3448
DATA	588	7	78	0	0	A_44_P189139	NM_001024802	2353.54	302.882	2147.14	214.74	1578.5	26	4.43873	0	0	0	0	0	0	0	1575.48	1	1	49.8279	26.7667
DATA	589	7	79	66	1	DarkCorner	DarkCorner	2379.33	302.957	3.34714	3.33442	37	24	5.13152	0	0	0	0	0	0	0	-1.13085	0	0	37.847	25.6944
DATA	590	7	80	66	1	DarkCorner	DarkCorner	2404.7	302.845	3.35567	3.34292	38	24	6.4603	0	0	0	0	0	0	0	-1.11496	0	0	47.5395	25.4286
DATA	591	7	81	66	1	DarkCorner	DarkCorner	2430.2	302.767	3.36318	3.3504	39	26	3.84866	0	0	0	0	0	0	0	-1.54369	0	0	44.0646	26.2927
DATA	592	7	82	66	1	DarkCorner	DarkCorner	2455.81	303.149	3.36933	3.35652	39	26	3.21825	0	0	0	0	0	0	0	0.0381467	0	0	38.6789	26
DATA	593	7	83	66	1	DarkCorner	DarkCorner	2480.7	302.835	3.37462	3.362	39	24	3.26796	0	0	0	0	0	0	0	0.265843	0	0	50.1463	25.2903
DATA	594	7	84	66	1	DarkCorner	DarkCorner	2506.42	302.573	3.37884	3.36599	38	27	5.22462	0	0	0	0	0	0	0	-0.954621	0	0	57.5363	27.7846
DATA	595	7	85	66	1	DarkCorner	DarkCorner	2531.67	302.5	3.38158	3.36872	38.5	27	5.04798	0	0	0	0	0	0	0	-1.05239	0	0	57.5363	26.5172
DATA	596	8	1	66	1	DarkCorner	DarkCorner	411.066	311.197	2.8342	2.82644	41	25.5	4.69943	0	0	0	0	0	0	0	1.12697	0	0	48.5334	25.8542
DATA	597	8	2	66	1	DarkCorner	DarkCorner	436.938	311.543	2.81668	2.80598	38.5	28	4.27862	0	0	0	0	0	0	0	-1.88723	0	0	50.4627	27.2857
DATA	598	8	3	66	1	DarkCorner	DarkCorner	461.609	311.754	2.80094	2.7903	40	25.5	4.23215	0	0	0	0	0	0	0	-0.642527	0	0	46.8651	26.4444
DATA	599	8	4	66	1	DarkCorner	DarkCorner	486.794	311.46	2.78589	2.7753	40	28	4.4991	0	0	0	0	0	0	0	-0.318448	0	0	44.0646	27.875
DATA	600	8	5	66	1	DarkCorner	DarkCorner	512.667	311.5	2.77134	2.7608	37.5	29.5	4.75555	0	0	0	0	0	0	0	-3.30552	0	0	57.5363	28.9211
DATA	601	8	6	66	1	DarkCorner	DarkCorner	538.827	311.617	2.75759	2.74711	39	27.5	6.4684	0	0	0	0	0	0	0	-0.527757	0	0	50.4627	28.4333
DATA	602	8	7	66	1	DarkCorner	DarkCorner	563.582	311.427	9.02741	3.5065	43	30	11.4641	0	0	0	0	1	1	0	8.05245	1	0	65	33.6951
DATA	603	8	8	0	0	A_44_P316713	XR_005527	589	311.455	43.5971	8.09066	61	30	11.9745	0	0	0	0	0	1	0	39.0527	1	1	65	33.8421
DATA	604	8	9	0	0	A_44_P397460	XM_001055813	614.975	311.405	942.11	94.25	892	28	5.31916	0	0	0	0	0	0	0	847.27	1	1	50.1463	28.2963
DATA	605	8	10	0	0	A_44_P189542	ENSRNOT00000028310	639.582	311.427	4.86326	2.74677	45	29.5	4.47182	0	0	0	0	0	0	0	4.38891	1	0	57.5363	28.9474
DATA	606	8	11	0	0	A_43_P10628	BF396992	665.418	311.427	2.70464	2.69436	40	28	4.59051	0	0	0	0	0	0	0	-0.981837	0	0	57.5363	27.0357
DATA	607	8	12	0	0	A_42_P762924	ENSRNOT00000049300	690.444	311.833	1130.01	113.033	1054	26	5.37358	0	0	0	0	0	0	0	1026.23	1	1	47.8731	27.3462
DATA	608	8	13	0	0	A_44_P185459	NM_001107004	716	311.455	19.7618	3.18571	53	27	6.43081	0	0	0	0	0	0	0	17.995	1	1	65	27.6538
DATA	609	8	14	0	0	A_43_P13824	CB577345	741.418	311.427	2.68308	2.67584	42	25.5	5.7806	0	0	0	0	0	0	0	1.14768	0	0	65	26.8462
DATA	610	8	15	0	0	A_44_P259067	AI070461	766.582	311.427	3.57265	2.6912	45	26.5	5.49242	0	0	0	0	0	0	0	3.26769	1	0	65	26.0833
DATA	611	8	16	0	0	A_44_P937195	AA901022	792.418	311.427	10.5449	2.86376	49	27	4.72802	0	0	0	0	0	0	0	9.6623	1	0	65	26.3333
DATA	612	8	17	0	0	A_44_P1045354	NM_199081	817.528	311.722	5540.71	554.077	4984	27	4.55464	0	0	0	0	0	0	0	5084.5	1	1	48.2044	26.8214
DATA	613	8	18	0	0	A_44_P506024	NM_001109181	843	311.455	14.6071	3.03069	51	28	5.8465	0	0	0	0	0	0	0	13.4203	1	1	55.8519	27.6286
DATA	614	8	19	0	1	RC2	RC2	868.5	311.676	2.66311	2.65299	39	27	5.85581	0	0	0	0	0	0	0	-1.05944	0	0	46.5243	26.9048
DATA	615	8	20	0	0	A_44_P840327	TC619372	893.582	311.427	4.13798	2.68348	44	29	2.93503	0	0	0	0	0	0	0	3.8076	1	0	57.5363	29.5556
DATA	616	8	21	0	0	A_44_P312095	NM_001109632	919.418	311.427	2.66057	2.65045	35	28	6.14485	0	0	0	0	0	0	0	-3.91988	0	0	57.5363	28.3226
DATA	617	8	22	0	0	A_44_P508917	XR_008528	944.46	311.571	16.6656	3.13069	54	26	6.13066	0	0	0	0	0	0	0	15.3416	1	1	44.4243	26.4194
DATA	618	8	23	0	0	A_44_P961911	A_44_P961911	970	311	2.661	2.65089	38	29	6.85234	0	0	0	0	0	0	0	-3.32757	0	0	54.9904	27.7273
DATA	619	8	24	0	0	A_44_P250879	NM_001107951	995.5	311	71.6664	7.64164	107	27	6.72182	0	0	0	0	0	0	0	65.9255	1	1	65	27.871
DATA	620	8	25	0	0	A_44_P654666	TC621684	1020.09	311.145	27.1102	3.79386	63	25	7.55169	0	0	0	0	0	0	0	24.921	1	1	46.8651	24.8065
DATA	621	8	26	0	0	A_44_P412277	NM_001007603	1046.5	311	122973	12297.3	115012	29	13.3753	0	1	0	1	0	0	0	112925	1	1	54.1152	25.9375
DATA	622	8	27	0	0	A_44_P723160	A_44_P723160	1071.5	311	5.19648	2.71035	45	25	6.34221	0	0	0	0	0	0	0	4.76598	1	0	54.1152	24.9032
DATA	623	8	28	0	0	A_44_P242712	NM_057207	1097	311	2.67424	2.66408	37	26.5	4.04795	0	0	0	0	0	0	0	-1.913	0	0	54.9904	25.9118
DATA	624	8	29	0	0	A_44_P945759	NM_001025770	1122.14	311	20.8604	3.38725	60	27	5.18514	0	0	0	0	0	0	0	19.0704	1	1	46.8651	26.8333
DATA	625	8	30	0	0	A_44_P204499	BF546233	1147.5	311	5.56554	2.73129	42	27	5.41163	0	0	0	0	0	0	0	5.07791	1	0	54.1152	27.2143
DATA	626	8	31	0	0	A_44_P324878	AI176665	1172.59	311.288	237.197	23.8706	256	28	4.72486	0	0	0	0	0	0	0	215.947	1	1	45.835	28
DATA	627	8	32	0	0	A_44_P105119	ENSRNOT00000038353	1198.5	310.648	82.9458	13.2091	61	27	4.11897	0	0	1	0	0	0	0	75.3224	1	1	57.5363	27.1818
DATA	628	8	33	0	0	A_44_P194088	AY387053	1223.91	310.614	163.371	16.5577	187	26	4.18692	0	0	0	0	0	0	0	147.959	1	1	57.259	26.9697
DATA	629	8	34	0	0	A_44_P498516	CB544878	1249	311.424	590.439	59.1057	582	26	5.09467	0	0	0	0	0	0	0	533.259	1	1	45.4864	26.7931
DATA	630	8	35	0	0	A_44_P118468	AA799762	1274.19	311.145	51.9317	5.85758	85	29	4.92845	0	0	0	0	0	0	0	46.7577	1	1	46.1809	28.7941
DATA	631	8	36	0	0	A_44_P577555	CK364542	1299.63	311.329	68.3655	7.35724	100	28	4.81105	0	0	0	0	0	0	0	61.3526	1	1	47.2035	28.2903
DATA	632	8	37	0	0	A_44_P451458	AA997718	1325.5	310.648	3.01227	2.74501	42	27.5	4.35798	0	0	0	0	0	0	0	2.69349	1	0	57.5363	27.0882
DATA	633	8	38	0	0	A_43_P20674	NM_001034942	1350.91	310.614	15.0615	3.12537	52	24.5	4.56117	0	0	0	0	0	0	0	13.418	1	1	65	25.2857
DATA	634	8	39	0	0	A_44_P844244	TC608653	1376.42	310.573	185.78	18.7803	204.5	26	4.45047	0	0	0	0	0	0	0	164.866	1	1	57.5363	26.16
DATA	635	8	40	0	0	A_44_P649990	XM_240329	1401.45	311.155	128.488	13.1418	152.5	28	6.43739	0	0	0	0	0	0	0	113.578	1	1	47.8731	28.76
DATA	636	8	41	0	0	A_44_P212826	NM_138528	1426.66	310.878	1736.31	173.653	1560	27	4.71007	0	0	0	0	0	0	0	1528.39	1	1	48.8603	27.5517
DATA	637	8	42	0	0	A_44_P241799	AI170252	1452.5	310.648	2.79459	2.78396	34	28	5.51771	0	0	0	0	0	0	0	-4.9451	0	0	57.5363	29.5152
DATA	638	8	43	0	0	A_44_P313767	ENSRNOT00000002407	1477.89	310.5	56.7576	6.32734	90	30	7.58793	0	0	0	0	0	0	0	49.5142	1	1	56.9804	30.92
DATA	639	8	44	0	0	A_44_P261588	AA851776	1502.74	311.197	62.181	6.82319	92	27	4.96366	0	0	0	0	0	0	0	54.0038	1	1	45.835	26.0698
DATA	640	8	45	0	0	A_44_P518547	ENSRNOT00000011057	1528.51	311.351	20.7067	3.50077	57	25	4.9238	0	0	0	0	0	0	0	17.8969	1	1	48.2044	25.6207
DATA	641	8	46	0	0	A_43_P19327	NM_001107113	1554.11	310.5	26.0512	3.85167	62	27	5.11985	0	0	0	0	0	0	0	22.4028	1	1	56.9804	26.7097
DATA	642	8	47	0	0	A_43_P17457	NM_001107887	1579.5	310.5	88.4289	9.29121	118	27	4.68993	0	0	0	0	0	0	0	75.6635	1	1	57.5363	27.0667
DATA	643	8	48	0	0	A_44_P465281	AW142556	1604.89	310.5	210.548	21.249	216	27	4.6265	0	0	0	0	0	0	0	179.232	1	1	56.9804	27.675
DATA	644	8	49	0	0	A_44_P609668	A_44_P609668	1630.42	310.573	2.89202	2.88103	39	26	4.92714	0	0	0	0	0	0	0	-1.46072	0	0	65	25.88
DATA	645	8	50	0	0	A_44_P455479	NM_013040	1654.97	310.873	6153.65	615.372	5122.5	27	4.62768	0	0	0	0	0	0	0	5184.52	1	1	46.8651	27.1538
DATA	646	8	51	0	0	A_44_P301717	NM_001000661	1681.11	310.5	2.92311	2.91199	37	27	5.06719	0	0	0	0	0	0	0	-0.685226	0	0	56.9804	27.5313
DATA	647	8	52	0	0	A_44_P746702	TC602622	1706.5	310.5	2.93909	2.92792	36.5	27	4.98054	0	0	0	0	0	0	0	-3.05813	0	0	57.5363	27.5667
DATA	648	8	53	0	0	A_44_P429507	AA819212	1731.67	310.5	2.95519	2.94396	34	27	4.28539	0	0	0	0	0	0	0	-4.90608	0	0	57.5363	26.3103
DATA	649	8	54	0	0	A_44_P554650	AA892520	1757.52	311.042	272.429	27.4032	263	28	5.67495	0	0	0	0	0	0	0	224.51	1	1	48.2044	27.9714
DATA	650	8	55	0	0	A_42_P602570	NM_001037365	1782.38	310.763	3591.9	359.203	2920	27	4.73124	0	0	0	0	0	0	0	2943.82	1	1	49.1849	28
DATA	651	8	56	0	0	A_42_P693715	AI412866	1807.62	311.028	179.384	18.1864	186	27	5.37636	0	0	0	0	0	0	0	146.206	1	1	47.8731	28.0303
DATA	652	8	57	0	0	A_44_P443343	NM_001106581	1833.5	310.5	3.02229	3.01707	41	29	5.12171	0	0	0	0	0	0	0	1.57441	0	0	57.5363	29.0571
DATA	653	8	58	0	0	A_44_P833199	AW143635	1858.5	310.705	982.348	98.2814	807	26	3.62237	0	0	0	0	0	0	0	791.635	1	1	50.4627	26.8077
DATA	654	8	59	0	0	A_44_P317727	AI071797	1884.42	310.427	3.05662	3.045	36	28	4.36578	0	0	0	0	0	0	0	-3.716	0	0	57.5363	28.5
DATA	655	8	60	0	0	A_44_P346782	NM_053543	1909.64	310.734	29.1256	4.22585	63	23.5	5.05658	0	0	0	0	0	0	0	23.2076	1	1	44.7812	24.5
DATA	656	8	61	0	0	A_42_P621514	ENSRNOT00000043527	1935	310.455	3.09079	3.08556	40.5	25.5	4.08783	0	0	0	0	0	0	0	1.58804	0	0	65	25.6765
DATA	657	8	62	0	0	A_44_P279912	NM_133381	1959.78	310.824	1338.32	133.868	1081	28	5.42589	0	0	0	0	1	0	0	1054.79	1	1	48.2044	28.9714
DATA	658	8	63	0	0	A_44_P474391	AI412958	1985.58	310.427	104.304	10.885	120	27	5.43056	0	0	0	0	0	0	0	81.7463	1	1	65	27.1892
DATA	659	8	64	0	0	A_44_P493571	AA999013	2011.42	310.427	23.8854	3.9373	57	25	3.84722	0	0	0	0	0	0	0	18.6174	1	1	57.5363	25.3636
DATA	660	8	65	0	0	A_44_P370267	NM_001106234	2036.19	310.608	350.558	35.1967	308	25	4.44274	0	0	0	0	0	0	0	271.838	1	1	49.1849	25.9375
DATA	661	8	66	0	0	A_44_P468522	ENSRNOT00000048690	2062	310.455	3.17506	3.16299	37	28	4.93183	0	0	0	0	0	0	0	-2.33011	0	0	65	27.4333
DATA	662	8	67	0	0	A_44_P127294	BM386689	2086.67	311.052	15.1717	3.5219	49	28	4.59701	0	0	0	0	0	0	0	11.6457	1	0	43.3362	28.1944
DATA	663	8	68	0	0	A_44_P589887	AI230939	2112.37	310.64	339.569	34.1069	293.5	28	4.50337	0	0	0	0	0	0	0	259.321	1	1	48.8603	27.0303
DATA	664	8	69	0	0	A_44_P371339	NM_012589	2138.42	310.427	3.22295	3.21428	40	27	4.91738	0	0	0	0	0	0	0	1.1532	0	0	57.5363	26.7742
DATA	665	8	70	0	0	A_44_P667489	NM_001109130	2163.5	310.352	3.23795	3.23843	39.5	27.5	3.91604	0	0	0	0	0	0	0	2.17419	0	0	57.5363	27.8462
DATA	666	8	71	0	0	A_44_P342606	A_44_P342606	2189.06	310.385	657.652	65.845	536	28	6.53415	0	0	0	0	0	0	0	495.153	1	1	49.8279	29.1852
DATA	667	8	72	0	0	A_44_P447451	NM_001001276	2214.5	310.352	6.46493	3.3181	44	27	5.6501	0	0	0	0	0	0	0	4.84635	1	0	57.5363	26.85
DATA	668	8	73	0	0	A_44_P997962	NM_001004219	2239.35	310.324	455.959	45.7128	376	29	6.09166	0	0	0	0	0	0	0	340.415	1	1	48.2044	28.5862
DATA	669	8	74	0	0	A_43_P10854	NM_001011934	2264.69	310.442	443.969	44.5179	365	28	4.92433	0	0	0	0	0	0	0	330.169	1	1	49.8279	27.5938
DATA	670	8	75	0	0	A_44_P212746	AJ566901	2290.5	310.352	11.0047	4.41399	42	28	3.93905	0	0	0	0	0	0	0	8.15287	1	0	57.5363	28.129
DATA	671	8	76	0	0	A_44_P303336	AI409218	2316.11	310.429	3.31722	3.31089	40	26	3.2177	0	0	0	0	0	0	0	1.5056	0	0	44.0646	26.7436
DATA	672	8	77	0	0	A_44_P173715	AI105119	2341.3	310.015	117.06	12.1665	123.5	27	4.14469	0	0	0	0	0	0	0	86.1391	1	1	45.835	26.6129
DATA	673	8	78	0	0	A_44_P329446	AA964985	2366.5	310	3.33791	3.32853	41	25.5	4.22907	0	0	0	0	0	0	0	1.08848	0	0	54.1152	26.3333
DATA	674	8	79	66	1	DarkCorner	DarkCorner	2392.17	310.413	3.34666	3.33394	37	24	4.70824	0	0	0	0	0	0	0	-1.82158	0	0	44.4243	24.8966
DATA	675	8	80	66	1	DarkCorner	DarkCorner	2417	310.076	3.35466	3.34191	37	26.5	5.91145	0	0	0	0	0	0	0	-1.88507	0	0	46.8651	27.0263
DATA	676	8	81	66	1	DarkCorner	DarkCorner	2443.07	310.243	3.36163	3.34885	37	26	3.69806	0	0	0	0	0	0	0	-1.88605	0	0	46.5243	26.1714
DATA	677	8	82	66	1	DarkCorner	DarkCorner	2468.5	310	3.36756	3.35476	37	26	3.26377	0	0	0	0	0	0	0	-2.19844	0	0	54.1152	26.1563
DATA	678	8	83	66	1	DarkCorner	DarkCorner	2493.65	310.286	3.37193	3.35911	37	27	4.69035	0	0	0	0	0	0	0	-1.91951	0	0	44.4243	27.275
DATA	679	8	84	66	1	DarkCorner	DarkCorner	2519.37	309.596	3.37578	3.36295	37	27	5.22175	0	0	0	0	0	0	0	-1.65619	0	0	57.8122	27.2333
DATA	680	8	85	66	1	DarkCorner	DarkCorner	2544.03	310.032	3.37751	3.36468	38.5	25	4.63041	0	0	0	0	0	0	0	-0.838481	0	0	45.4864	25.0077
DATA	681	9	1	66	1	DarkCorner	DarkCorner	398.233	318.699	2.84194	2.83208	41	25	4.61698	0	0	0	0	0	0	0	0.629435	0	0	48.5334	25.838
DATA	682	9	2	66	1	DarkCorner	DarkCorner	423.875	318.792	2.82415	2.81342	39.5	28.5	3.88546	0	0	0	0	0	0	0	-0.886761	0	0	47.5395	27.925
DATA	683	9	3	66	1	DarkCorner	DarkCorner	449.64	318.613	2.80733	2.79666	41	27	4.12702	0	0	0	0	0	0	0	-0.346809	0	0	48.8603	26.75
DATA	684	9	4	66	1	DarkCorner	DarkCorner	474.467	318.867	2.79199	2.78137	41	28	4.52021	0	0	0	0	0	0	0	-0.737846	0	0	48.8603	27.9677
DATA	685	9	5	66	1	DarkCorner	DarkCorner	499.8	318.488	2.77737	2.76681	37	27.5	5.69955	0	0	0	0	0	0	0	-2.94928	0	0	51.0895	27.4722
DATA	686	9	6	66	1	DarkCorner	DarkCorner	525.5	318.648	2.7634	2.75289	36	29	4.68294	0	0	0	0	0	0	0	-3.55814	0	0	57.5363	28.3214
DATA	687	9	7	66	1	DarkCorner	DarkCorner	551	318.545	2.7505	2.74005	40.5	27	6.73236	0	0	0	0	0	0	0	-1.08448	0	0	55.8519	28.5161
DATA	688	9	8	0	0	A_44_P716726	TC615205	576.297	318.973	67.1448	7.24754	100	29.5	8.58357	0	0	0	0	0	1	0	60.0459	1	1	49.1849	31.8889
DATA	689	9	9	0	0	A_44_P111825	NM_001014144	601.582	318.573	11.0601	2.93368	49	26	4.89263	0	0	0	0	0	0	0	9.93046	1	0	57.5363	27.3659
DATA	690	9	10	1028	1	(+)E1A_r60_3	E1A_r60_3	627.418	318.573	2.71722	2.70689	40	29	4.67155	0	0	0	0	0	0	0	-0.0680735	0	0	57.5363	29.1481
DATA	691	9	11	0	0	A_44_P193188	NM_201270	652.35	318.933	2.70802	2.69989	39	28	4.00284	0	0	0	0	0	0	0	0.975111	0	0	43.7019	27.6316
DATA	692	9	12	0	0	A_44_P135610	NM_001107361	678	318.545	146.211	14.8663	174	29	5.85708	0	0	0	0	0	0	0	132.642	1	1	55.8519	28.2188
DATA	693	9	13	0	0	A_44_P399466	BI303661	703.571	318.886	20.0213	3.34654	57.5	27	7.30003	0	0	0	0	0	0	0	18.2154	1	1	47.5395	28.9048
DATA	694	9	14	0	0	A_44_P297175	NM_031561	728.539	318.882	12533.8	1253.39	11337	27	5.25878	0	0	0	0	0	0	0	11431.7	1	1	49.8279	27.6071
DATA	695	9	15	0	0	A_42_P500080	NM_133540	754.114	318.608	167.628	16.974	194.5	27	4.49073	0	0	0	0	0	0	0	153.23	1	1	50.1463	28.2
DATA	696	9	16	0	0	A_42_P789902	NM_001108590	779.794	318.941	2.67386	2.67089	42	26	4.29422	0	0	0	0	0	0	0	1.79535	0	0	46.5243	26.0286
DATA	697	9	17	0	0	A_44_P230424	AABR03025281	804.893	318.5	2.66959	2.65945	34	25	3.4185	0	0	0	0	0	0	0	-5.10857	0	0	56.9804	25.6154
DATA	698	9	18	0	0	A_44_P576228	ENSRNOT00000058639	830.031	319.046	346.257	34.7274	372	28	5.8515	0	0	0	0	0	0	0	318.081	1	1	46.8651	29
DATA	699	9	19	0	0	A_44_P822078	XM_576832	855.582	318.573	652.148	65.2687	647	29.5	8.36513	0	0	0	0	0	0	0	599.707	1	1	57.5363	27.8462
DATA	700	9	20	0	0	A_44_P462107	NM_001108208	881.107	318.5	73.0934	7.77523	109	29	4.57605	0	0	0	0	0	0	0	67.2681	1	1	56.9804	29.625
DATA	701	9	21	0	0	A_44_P243948	CA503874	906.357	318.886	22.1199	3.45156	61	28	5.32226	0	0	0	0	0	0	0	20.3676	1	1	46.8651	26.4667
DATA	702	9	22	0	0	A_44_P465148	NM_133285	931.726	318.863	72.4883	7.71769	105	26	6.67235	0	0	0	0	0	0	0	66.7604	1	1	48.2044	27.6667
DATA	703	9	23	0	1	AT_P_M	AT_P_M	956.84	318.654	5.68651	2.70953	45	25.5	6.36228	0	0	0	0	0	0	0	5.23683	1	0	50.4627	25.25
DATA	704	9	24	0	0	A_44_P157776	AA858875	982.373	318.761	66.8218	7.18847	102	27	5.82937	0	0	0	0	0	0	0	61.5183	1	1	46.1809	27.8667
DATA	705	9	25	0	0	A_44_P974594	NM_001024307	1007.31	319	11.9162	2.90696	50.5	27	4.65611	0	0	0	0	0	0	0	10.9643	1	0	44.7812	27.1
DATA	706	9	26	0	0	A_43_P15253	NM_012967	1033.5	318.5	331.048	33.211	343	31	7.99586	0	0	0	0	0	0	0	304.327	1	1	65	30.0606
DATA	707	9	27	0	0	A_44_P294706	NM_198131	1058.67	318.5	64.2778	6.95522	99	29	6.33189	0	0	0	0	0	0	0	59.0247	1	1	57.5363	27.303
DATA	708	9	28	0	0	A_44_P636724	ENSRNOT00000035746	1084.42	318.427	112.605	11.5705	141	28	4.45793	0	0	0	0	0	0	0	103.259	1	1	57.5363	27.8387
DATA	709	9	29	0	0	A_42_P514419	NM_001009599	1109.12	318.603	553.443	55.4085	536	28	5.61822	0	0	0	0	0	0	0	506.725	1	1	48.5334	28.2333
DATA	710	9	30	0	0	A_44_P538300	AA858694	1134.92	318.341	2.67987	2.66969	40	26.5	5.54713	0	0	0	0	0	0	0	-0.90096	0	0	53.8203	27.0278
DATA	711	9	31	0	0	A_44_P519345	CF110294	1159.75	318.644	1733.32	173.353	1646.5	29.5	4.90343	0	0	0	0	0	0	0	1580.82	1	1	48.5334	28.3235
DATA	712	9	32	0	0	A_44_P128201	U25282	1185.63	318.36	590.2	59.0809	582.5	28	4.70719	0	0	0	0	0	0	0	536.994	1	1	48.8603	28.1892
DATA	713	9	33	0	0	A_44_P152772	CB325243	1210.99	318.75	12.9197	2.98249	51	26	4.73682	0	0	0	0	0	0	0	11.7256	1	0	47.2035	27
DATA	714	9	34	0	0	A_44_P119019	NM_012829	1236.45	318.671	152.42	15.4786	178	26	4.38252	0	0	0	0	0	0	0	137.951	1	1	52.0157	26.1613
DATA	715	9	35	0	0	A_44_P666786	NM_001106259	1261.69	318.532	3256.78	325.689	2954	29	5.05386	0	0	0	0	0	0	0	2938.89	1	1	49.8279	27.7826
DATA	716	9	36	0	0	A_44_P221341	AA901245	1287.5	318.352	45.7901	5.32206	81	29	4.57087	0	0	0	0	0	0	0	41.1868	1	1	57.5363	29.1786
DATA	717	9	37	0	0	A_43_P13851	CB547207	1312.58	318.427	5.42596	2.77497	43	28	4.1338	0	0	0	0	0	0	0	4.86428	1	0	65	27.3704
DATA	718	9	38	0	0	A_43_P12006	NM_019281	1338.42	318.427	2.74171	2.73129	36	27	4.35948	0	0	0	0	0	0	0	-3.41424	0	0	57.5363	26.6286
DATA	719	9	39	0	0	A_43_P12751	NM_053019	1363.42	318.329	33.7516	4.34823	68.5	25	4.99353	0	0	0	0	0	0	0	30.0367	1	1	48.5334	25.1538
DATA	720	9	40	0	0	A_44_P432889	XM_001062077	1388.62	318.295	3211.98	321.21	2800	25	6.82105	0	0	0	0	0	0	0	2847.34	1	1	50.4627	27.12
DATA	721	9	41	0	0	A_44_P508355	X70141	1414.5	318.352	2.77417	2.76363	36	27.5	6.57835	0	0	0	0	0	0	0	-3.56977	0	0	57.5363	28.6333
DATA	722	9	42	0	0	A_44_P465777	AI011998	1439.53	318.103	42.43	5.07006	74	27	4.22986	0	0	0	0	0	0	0	37.2987	1	1	46.8651	27.7407
DATA	723	9	43	0	0	A_44_P351211	NM_017180	1465.42	318.427	319.146	32.0362	278.5	32	9.44571	0	0	0	0	0	1	0	279.302	1	1	57.5363	33.6957
DATA	724	9	44	0	0	A_44_P370879	A_44_P370879	1490.5	318	2.81115	2.80046	35.5	28	5.61308	0	0	0	0	0	0	0	-2.42119	0	0	54.1152	27.44
DATA	725	9	45	0	0	A_44_P459412	XM_227483	1516.58	318.437	60.828	6.70211	94	24	4.7298	0	0	0	0	0	0	0	52.7398	1	1	47.2035	25.125
DATA	726	9	46	0	0	A_44_P301608	NM_019354	1541.31	318.014	1899.19	189.94	1618	26	5.28631	0	0	0	0	0	0	0	1638.85	1	1	47.2035	25.4848
DATA	727	9	47	0	0	A_43_P13043	NM_057137	1566.59	318.149	1415.93	141.621	1234	24	5.15606	0	0	0	0	0	0	0	1215.85	1	1	48.5334	24.6957
DATA	728	9	48	0	0	A_44_P343859	NM_023981	1592	318.203	1067.23	106.761	939.5	27	4.52162	0	0	0	0	0	0	0	911.816	1	1	46.8651	27.5152
DATA	729	9	49	0	0	A_44_P787206	AA998927	1617.5	318	2.88138	2.87065	39	27	4.41862	0	0	0	0	0	0	0	0.300912	0	0	54.1152	27.2963
DATA	730	9	50	0	0	A_44_P700744	A_44_P700744	1642.49	317.945	2661.71	266.187	2276	24	2.46638	0	0	0	0	0	1	0	2250.63	1	1	48.5334	24.087
DATA	731	9	51	0	0	A_44_P213489	ENSRNOT00000045220	1668.5	317.648	2.91229	2.90122	36	27	4.88659	0	0	0	0	0	0	0	-2.6923	0	0	57.5363	28
DATA	732	9	52	0	0	A_44_P292895	XM_223170	1693.28	317.731	10.3895	3.09605	48	27	5.09862	0	0	0	0	0	0	0	8.69095	1	0	46.1809	28.0625
DATA	733	9	53	0	0	A_44_P694661	BF418026	1719.37	317.596	2.94418	2.93889	40.5	26	3.85511	0	0	0	0	0	0	0	1.54806	0	0	57.8122	26.1622
DATA	734	9	54	0	0	A_44_P231923	ENSRNOT00000034908	1744.5	317.648	41.3111	5.0757	74	27.5	5.5684	0	0	0	0	0	0	0	34.1763	1	1	57.5363	27.6563
DATA	735	9	55	0	0	A_44_P979542	TC594011	1769.91	317.614	2.97679	2.96548	35.5	27	4.95972	0	0	0	0	0	0	0	-2.88458	0	0	57.259	27.7667
DATA	736	9	56	0	0	A_44_P620639	AI011638	1795.5	317.648	2.99358	2.9822	35.5	27	5.08785	0	0	0	0	0	0	0	-3.1568	0	0	65	27.9
DATA	737	9	57	0	0	A_44_P424116	NM_001024751	1820.82	318.123	45.9796	5.48938	78.5	29	4.7988	0	0	0	0	0	0	0	37.4086	1	1	45.835	29.8378
DATA	738	9	58	0	0	A_42_P813939	NM_001108741	1845.9	318.058	796.524	79.7095	680	26.5	6.39339	0	0	0	0	0	0	0	644.456	1	1	46.8651	26.6538
DATA	739	9	59	0	0	A_44_P464237	NM_001134598	1871.5	317.648	25.7875	3.73058	53	27	4.45732	0	0	0	0	0	0	0	20.7453	1	1	57.5363	27.9744
DATA	740	9	60	0	0	A_44_P367433	BC086414	1897	317.545	11.4724	3.25846	49.5	26	5.7567	0	0	0	0	0	0	0	9.17733	1	0	55.8519	27.2963
DATA	741	9	61	0	0	A_44_P161674	ENSRNOT00000007470	1922	318.226	3282.49	328.263	2683	25.5	4.72299	0	0	0	0	0	0	0	2611.78	1	1	45.4864	25.7647
DATA	742	9	62	0	0	A_44_P253335	NM_001012107	1947.58	317.573	22.3644	3.80931	56.5	26.5	3.17459	0	0	0	0	0	0	0	17.6939	1	1	57.5363	26.6786
DATA	743	9	63	0	0	A_44_P125399	AI172437	1972.8	318.015	75.8892	8.19777	98	27	5.06176	0	0	0	0	0	0	0	59.7196	1	1	45.4864	27.4167
DATA	744	9	64	0	0	A_44_P245189	BI285246	1998.58	317.573	3.12949	3.11759	35	26	5.07093	0	0	0	0	0	0	0	-4.22998	0	0	57.5363	25.8571
DATA	745	9	65	0	0	A_44_P946378	TC606523	2023.89	317.5	3.14622	3.13426	37	26	3.81091	0	0	0	0	0	0	0	-1.7795	0	0	65	26.1389
DATA	746	9	66	0	0	A_44_P149441	NM_001009694	2048.83	318	513.11	51.4076	433.5	26	4.36319	0	0	0	0	0	0	0	397.387	1	1	46.8651	26.4118
DATA	747	9	67	0	0	A_44_P466331	NM_001024752	2074.49	318.125	1153.08	115.352	943.5	27.5	5.14243	0	0	0	0	0	0	0	888.416	1	1	47.8731	27.7308
DATA	748	9	68	0	0	A_44_P916687	TC598352	2100.11	317.5	4.75695	3.21833	44	28.5	4.61149	0	0	0	0	0	0	0	3.64611	1	0	56.9804	28.1389
DATA	749	9	69	0	0	A_44_P961496	TC615769	2125.5	317.5	3.21082	3.21203	41	27	5.03816	0	0	0	0	0	0	0	2.23726	0	0	57.5363	26.8125
DATA	750	9	70	0	0	A_42_P786109	AW144489	2150.56	317.973	14001.6	1400.16	10527	26.5	3.20266	0	0	0	0	0	0	0	10630.4	1	1	48.5334	26.4688
DATA	751	9	71	0	0	A_44_P409232	NM_031543	2176.42	317.573	92.2166	9.77055	106	28.5	4.45424	0	0	0	0	0	0	0	69.6814	1	1	57.5363	28.4333
DATA	752	9	72	0	0	A_44_P824489	TC609631	2201.58	317.573	620.719	62.1566	450	28	7.25443	0	0	0	0	0	0	0	466.979	1	1	57.5363	28.6296
DATA	753	9	73	0	0	A_44_P300030	XM_228519	2227.11	317.5	3.26923	3.2568	38	28.5	5.96318	0	0	0	0	0	0	0	-0.853352	0	0	56.9804	28.8214
DATA	754	9	74	0	0	A_44_P840849	NM_001107847	2252.41	317.476	99.0548	10.4313	111.5	29	4.76831	0	0	0	0	0	0	0	73.9042	1	1	51.4001	28.2333
DATA	755	9	75	0	0	A_44_P976842	DV718343	2277.89	317.5	3.29504	3.28252	39	28	4.96915	0	0	0	0	0	0	0	-0.0322163	0	0	56.9804	27.3143
DATA	756	9	76	0	0	A_44_P167632	AI013756	2303.03	317.729	17.16	3.71424	52	26	3.66016	0	0	0	0	0	0	0	12.7093	1	1	46.5243	27.1538
DATA	757	9	77	0	0	A_44_P407834	NM_001103352	2328.75	317.938	37.7906	5.02048	68	26	4.30779	0	0	0	0	0	0	0	27.8952	1	1	45.835	26.5588
DATA	758	9	78	130	1	(+)eQC-40	EQC	2354.11	317.5	81.2184	13.6494	60.5	27	4.30105	0	0	1	0	1	0	0	59.7617	1	1	56.9804	26.7813
DATA	759	9	79	0	0	A_44_P489852	A_44_P489852	2379.22	318.154	270.291	27.2328	236	24	4.91695	0	0	0	0	0	0	0	198.358	1	1	45.835	25.7813
DATA	760	9	80	66	1	DarkCorner	DarkCorner	2404.67	317.5	3.34601	3.33329	37	24	6.1022	0	0	0	0	0	0	0	-2.47597	0	0	57.5363	25.0667
DATA	761	9	81	66	1	DarkCorner	DarkCorner	2430.57	317.143	3.3538	3.34106	38	25.5	4.16011	0	0	0	0	0	0	0	-0.969633	0	0	44.4243	25.1316
DATA	762	9	82	66	1	DarkCorner	DarkCorner	2455.58	317.427	428.633	50.0294	263	26	2.64351	0	0	1	0	1	0	0	312.432	1	1	57.5363	26.5217
DATA	763	9	83	66	1	DarkCorner	DarkCorner	2480.48	317.869	3.36467	3.35188	39	26	4.23281	0	0	0	0	0	0	0	0.0141912	0	0	51.0895	26.3333
DATA	764	9	84	66	1	DarkCorner	DarkCorner	2506.42	317.427	3.36906	3.35625	37	26.5	4.37264	0	0	0	0	0	0	0	-1.73208	0	0	57.5363	26.68
DATA	765	9	85	66	1	DarkCorner	DarkCorner	2531.83	317.985	3.37143	3.35862	37	26	4.60814	0	0	0	0	0	0	0	-0.291699	0	0	46.1809	25.0638
DATA	766	10	1	66	1	DarkCorner	DarkCorner	411.852	325.864	2.8311	2.82077	42	25	4.71645	0	0	0	0	0	0	0	0.423984	0	0	49.8279	26
DATA	767	10	2	66	1	DarkCorner	DarkCorner	437.128	326.244	2.81408	2.81245	42	28	4.20061	0	0	0	0	0	0	0	1.96346	0	0	49.8279	27.2368
DATA	768	10	3	66	1	DarkCorner	DarkCorner	462.015	325.788	2.79839	2.78844	41	26	4.82723	0	0	0	0	0	0	0	0.540286	0	0	45.835	26.9706
DATA	769	10	4	66	1	DarkCorner	DarkCorner	487.5	326.352	2.7831	2.77252	40.5	27	4.90599	0	0	0	0	0	0	0	-1.35422	0	0	57.5363	26.9286
DATA	770	10	5	66	1	DarkCorner	DarkCorner	513.05	326.563	2.76878	2.75825	40	26	5.28302	0	0	0	0	0	0	0	-1.31591	0	0	50.4627	25.6563
DATA	771	10	6	66	1	DarkCorner	DarkCorner	538.047	325.969	2.75579	2.74654	40	28	4.98622	0	0	0	0	0	0	0	0.730343	0	0	46.1809	26.9355
DATA	772	10	7	0	0	A_44_P264880	A_44_P264880	563.792	326.194	1781.96	178.217	1635.5	26	4.57473	0	0	0	0	0	0	0	1590.86	1	1	47.5395	27.0455
DATA	773	10	8	0	0	A_43_P19262	ENSRNOT00000062086	589.075	325.91	2.73181	2.72142	39	28	5.50978	0	0	0	0	0	0	0	-0.161617	0	0	46.8651	28.1026
DATA	774	10	9	0	0	A_44_P259329	NM_001107734	614.274	326.219	999.714	100.008	927	28	6.77886	0	0	0	0	0	0	0	899.705	1	1	48.2044	29.4
DATA	775	10	10	66	-1	(-)3xSLv1	NegativeControl	639.5	326	2.71158	2.70127	38.5	28.5	5.08502	0	0	0	0	0	0	0	-1.6909	0	0	54.1152	28.0667
DATA	776	10	11	0	0	A_43_P12478	NM_031019	665.492	325.983	2.70248	2.69221	39	29	4.74262	0	0	0	0	0	0	0	-1.53831	0	0	43.7019	28.4857
DATA	777	10	12	0	0	A_44_P288668	XM_233185	690.5	326	2.69456	2.68431	37	30	7.14306	0	0	0	0	0	0	0	-2.49989	0	0	54.1152	30.76
DATA	778	10	13	0	0	A_44_P652564	TC586083	716	325.681	424.526	42.5369	424	27	6.71019	0	0	0	0	0	0	0	386.873	1	1	65	29.12
DATA	779	10	14	0	0	A_44_P503125	AW529067	741.5	325.648	2.68094	2.67075	36	26.5	4.92201	0	0	0	0	0	0	0	-2.8947	0	0	57.5363	27.3214
DATA	780	10	15	0	0	A_44_P214479	NM_022587	766.582	325.573	43.7679	5.12444	76.5	29	5.09274	0	0	0	0	0	0	0	40.0638	1	1	57.5363	28.3103
DATA	781	10	16	0	0	A_44_P555594	NM_001108607	792.094	326.328	343.626	34.4654	356.5	26	3.06243	0	0	0	0	0	0	0	315.127	1	1	45.1352	25.4615
DATA	782	10	17	0	0	A_44_P724217	XM_575214	817.5	325.648	2.66658	2.65644	39	27	6.83925	0	0	0	0	0	0	0	-1.91093	0	0	65	29.1538
DATA	783	10	18	0	0	A_44_P240156	BI281697	843	325.545	547.342	54.7985	565.5	28	8.3397	0	0	0	0	0	0	0	503.294	1	1	55.8519	28.6333
DATA	784	10	19	0	0	A_44_P463063	ENSRNOT00000043693	868.5	325.648	182267	18226.7	171237	27	10.3021	0	1	0	0	0	0	0	167756	1	1	57.5363	28.3333
DATA	785	10	20	0	0	A_44_P546742	AW525662	893.582	325.573	34.6491	4.36154	71	29	2.97321	0	0	0	0	0	0	0	31.9109	1	1	57.5363	28.44
DATA	786	10	21	0	0	A_44_P158262	NM_001100702	918.866	326.313	367.821	36.8772	367	27	6.01547	0	0	0	0	0	0	0	338.894	1	1	45.835	27.9048
DATA	787	10	22	0	0	A_44_P323993	NM_001109587	944.306	325.875	2.65786	2.64777	40	29	6.21504	0	0	0	0	0	0	0	0.088047	0	0	47.8731	29.3704
DATA	788	10	23	0	0	A_43_P12947	NM_053828	970.296	326.197	14.431	3.01585	54	26	5.39031	0	0	0	0	0	0	0	13.2949	1	1	47.2035	26.3429
DATA	789	10	24	0	0	A_44_P266920	NM_001004102	995.169	326.323	411.564	41.2416	422	26.5	5.12719	0	0	0	0	0	0	0	379.002	1	1	45.4864	27.125
DATA	790	10	25	0	0	A_44_P223305	CB547154	1020.56	325.857	2.66137	2.66111	41	28	8.60945	0	0	0	0	0	0	0	2.10497	0	0	47.5395	27.5484
DATA	791	10	26	0	0	A_44_P1034950	NM_053294	1046	326.424	478.179	47.8915	484.5	30	5.60876	0	0	0	0	0	0	0	439.617	1	1	45.4864	29.3793
DATA	792	10	27	0	0	A_44_P256522	AI412212	1071.73	325.387	2.66733	2.65719	38	27	4.47811	0	0	0	0	0	0	0	-1.90629	0	0	48.8603	27.3529
DATA	793	10	28	0	0	A_44_P1033661	NM_001108559	1097	325.545	1221.34	122.163	1141	28	5.78714	0	0	0	0	0	0	0	1119.74	1	1	55.8519	27.1563
DATA	794	10	29	0	0	A_44_P166449	XM_234948	1122.42	325.573	2.67577	2.67454	42	27	5.67139	0	0	0	0	0	0	0	1.99938	0	0	65	27.8
DATA	795	10	30	0	0	A_44_P282643	AA925106	1147.58	325.573	2.68094	2.68269	42	27.5	4.7325	0	0	0	0	0	0	0	2.30921	0	0	65	26.5
DATA	796	10	31	0	0	A_44_P558018	XR_006375	1172.94	326.175	1524.31	152.455	1426.5	30	4.38192	0	0	0	0	0	0	0	1389.48	1	1	45.4864	28.5135
DATA	797	10	32	0	0	A_44_P914760	XM_342192	1198.3	326.174	1637.23	163.745	1499	26	4.29173	0	0	0	0	0	0	0	1488.84	1	1	46.8651	26.5676
DATA	798	10	33	0	0	A_43_P16210	NM_001033655	1223.89	325.5	47.0333	5.41832	81	26	3.59134	0	0	0	0	0	0	0	42.6544	1	1	56.9804	25.9091
DATA	799	10	34	0	0	A_44_P250983	NM_001135007	1249.5	325.5	198.956	20.0777	185	26	4.70369	0	0	0	0	0	0	0	179.916	1	1	57.5363	26.4839
DATA	800	10	35	0	0	A_44_P945846	NM_001108707	1274.26	326.188	207.212	20.8971	227	29	5.01623	0	0	0	0	0	0	0	186.838	1	1	46.5243	28.3448
DATA	801	10	36	0	0	A_44_P543844	NM_001031663	1299.94	326.175	4287.31	428.739	3829.5	27.5	4.558	0	0	0	0	0	0	0	3853.07	1	1	45.4864	27.8462
DATA	802	10	37	0	0	A_44_P474559	NM_001010968	1325.09	326.088	919.668	92.0071	859.5	26.5	3.77469	0	0	0	0	0	0	0	823.696	1	1	46.8651	26.6
DATA	803	10	38	0	0	A_44_P492690	CB580471	1350.89	325.5	2.74464	2.73421	35	26	4.26787	0	0	0	0	0	0	0	-4.56911	0	0	56.9804	25.2973
DATA	804	10	39	0	0	A_44_P823916	CF975312	1376.42	325.427	22.4359	3.54504	60	25.5	6.67884	0	0	0	0	0	0	0	19.9424	1	1	65	26.7917
DATA	805	10	40	0	0	A_44_P224864	XM_344333	1401.58	325.427	11.798	2.99756	50	28	5.80503	0	0	0	0	0	0	0	10.4454	1	0	57.5363	29.0714
DATA	806	10	41	0	0	A_44_P371259	AA901353	1427.33	325.5	2.7778	2.76724	34	27	4.98575	0	0	0	0	0	0	0	-5.6273	0	0	57.5363	27.6957
DATA	807	10	42	0	0	A_44_P111221	AI043601	1452.6	325.8	79.1602	8.38966	113	28	4.87896	0	0	0	0	0	0	0	69.4939	1	1	47.2035	28.7857
DATA	808	10	43	0	0	A_44_P556258	AA999121	1477.89	325.5	11.1464	4.63307	42	31	5.5409	0	0	0	0	0	0	0	9.74155	1	0	65	30.3077
DATA	809	10	44	0	0	A_44_P351860	NM_001081634	1503.42	325.427	34.53	4.44842	65	26	5.77599	0	0	0	0	0	0	0	30.0383	1	1	57.5363	25.8276
DATA	810	10	45	0	0	A_43_P17299	CB547941	1528.58	325.427	83.1597	8.78036	113	26	4.21507	0	0	0	0	0	0	0	72.0034	1	1	57.5363	26.3043
DATA	811	10	46	0	0	A_44_P538916	A_44_P538916	1554.11	325.5	2.84229	2.83148	39	25.5	4.15433	0	0	0	0	0	0	0	-0.103806	0	0	56.9804	25.1176
DATA	812	10	47	0	0	A_44_P716372	TC637444	1579.5	325.352	61.2425	6.75309	87.5	28	4.05018	0	0	0	0	0	0	0	52.5055	1	1	57.5363	27.7586
DATA	813	10	48	0	0	A_44_P516282	BG379442	1604.81	325.43	36.3068	4.62189	68.5	27	4.6339	0	0	0	0	0	0	0	30.9702	1	1	58.0869	27.8889
DATA	814	10	49	0	0	A_44_P151675	NM_053398	1630.42	325.427	54.4535	6.15775	86	26	5.49404	0	0	0	0	0	0	0	46.2076	1	1	65	27.5938
DATA	815	10	50	0	0	A_44_P292586	NM_001000299	1655.58	325.427	2.90114	2.89011	35	25	4.67653	0	0	0	0	0	0	0	-4.37493	0	0	57.5363	25.5313
DATA	816	10	51	0	0	A_44_P502560	AI137114	1680.76	326.183	67.9334	7.38845	94	27	5.54544	0	0	0	0	0	0	0	57.0495	1	1	47.2035	27.5758
DATA	817	10	52	0	0	A_42_P631958	BF554431	1706.5	325.352	2.93262	2.92147	35	28	4.45958	0	0	0	0	0	0	0	-4.85425	0	0	57.5363	28.3659
DATA	818	10	53	0	0	A_44_P320743	NM_001000852	1731.81	325.309	2.94866	2.93745	37	27	5.02941	0	0	0	0	0	0	0	-1.89085	0	0	46.1809	27.0882
DATA	819	10	54	0	0	A_44_P760031	BC081997	1757.1	326.079	57.9855	6.5073	87	27.5	5.06509	0	0	0	0	0	0	0	47.9018	1	1	45.4864	27
DATA	820	10	55	0	0	A_44_P548976	BF282495	1782.5	325.352	2.98138	2.97005	36	27	3.67027	0	0	0	0	0	0	0	-2.97702	0	0	57.5363	27.7143
DATA	821	10	56	0	0	A_44_P385123	AW144255	1807.75	325.397	19.2122	3.55113	54.5	26.5	4.94394	0	0	0	0	0	0	0	15.6944	1	1	44.7812	27.4063
DATA	822	10	57	0	0	A_43_P21977	ENSRNOT00000024369	1833.5	325.352	3.01499	3.01148	40	28	6.43897	0	0	0	0	0	0	0	1.77605	0	0	57.5363	27.8571
DATA	823	10	58	0	0	A_44_P185324	XM_233761	1858.39	325.203	115.965	11.9833	137.5	26	3.2811	0	0	0	0	0	0	0	93.6779	1	1	47.2035	25.9677
DATA	824	10	59	66	-1	(-)3xSLv1	NegativeControl	1884.5	325	3.0492	3.03761	36.5	27	5.18996	0	0	0	0	0	0	0	-1.89227	0	0	54.1152	27.75
DATA	825	10	60	0	0	A_44_P487627	NM_001107813	1909.5	325	3.06594	3.05513	39	23.5	5.53775	0	0	0	0	0	0	0	0.572634	0	0	54.1152	25
DATA	826	10	61	0	0	A_43_P21350	NM_001107018	1935	325	16.9372	3.50736	54	25.5	3.26053	0	0	0	0	0	0	0	13.4541	1	1	54.9904	25.3
DATA	827	10	62	0	0	A_44_P391732	ENSRNOT00000018322	1959.59	325.603	3.09911	3.08829	40	28	5.52259	0	0	0	0	0	0	0	0.609236	0	0	42.2201	28.7813
DATA	828	10	63	0	0	A_44_P476060	A_44_P476060	1985.7	325.719	3.11639	3.10455	39	26	5.56099	0	0	0	0	0	0	0	-0.119424	0	0	41.8414	26.5357
DATA	829	10	64	0	0	A_44_P323599	ENSRNOT00000025950	2010.97	325.356	3305.43	330.558	2693	25.5	4.67686	0	0	0	0	0	0	0	2583.57	1	1	43.3362	26.1111
DATA	830	10	65	0	0	A_44_P1036591	NM_001014192	2036.48	325.8	128.306	13.2087	141.5	26	4.42897	0	0	0	0	0	0	0	99.7643	1	1	44.4243	26.5172
DATA	832	10	67	0	0	A_44_P947587	TC616511	2087.5	324.648	3.18296	3.17086	36	30	4.10998	0	0	0	0	0	0	0	-3.04856	0	0	65	29.7333
DATA	833	10	68	0	0	A_43_P16353	U95154	2112.62	325.394	92.3535	9.76945	112	28	4.29772	0	0	0	0	0	0	0	70.7206	1	1	45.1352	27.5517
DATA	834	10	69	0	0	A_44_P1017335	NM_001108607	2137.94	325.292	5975.08	597.516	4528	27.5	4.51625	0	0	0	0	0	0	0	4553.46	1	1	47.5395	27.5
DATA	835	10	70	0	0	A_44_P105991	EV766395	2163.5	324.648	74.8075	8.14308	99.5	27	4.1765	0	0	0	0	0	0	0	56.7347	1	1	65	26.5455
DATA	836	10	71	1028	1	(+)E1A_r60_a20	E1A_r60_a20	2188.81	325.375	281.249	28.3099	254	27	4.45899	0	0	0	0	0	0	0	212.377	1	1	46.8651	27.1515
DATA	837	10	72	0	0	A_44_P200638	XR_009193	2214.5	324.648	386.25	38.7611	340	27	6.21825	0	0	0	0	0	0	0	290.349	1	1	57.5363	27
DATA	838	10	73	0	0	A_44_P466345	XM_001056098	2239.98	325.048	3.27118	3.25875	37	29	6.01002	0	0	0	0	0	0	0	-2.37132	0	0	45.4864	27.75
DATA	839	10	74	0	0	A_44_P222521	ENSRNOT00000038139	2264.63	325.06	3.28367	3.27139	39	27	4.95592	0	0	0	0	0	0	0	0.269422	0	0	45.835	26.6944
DATA	840	10	75	0	0	A_44_P487240	NM_017268	2290.58	324.573	163.33	16.6598	163.5	28	4.4844	0	0	0	0	0	0	0	121.341	1	1	57.5363	27.8788
DATA	841	10	76	0	0	A_44_P146753	NM_001000128	2315.84	325.28	9.14969	3.41951	44.5	26	4.71404	0	0	0	0	0	0	0	6.77501	1	0	40.2912	27
DATA	842	10	77	0	0	A_43_P21655	ENSRNOT00000014944	2340.93	325.132	161.624	16.4969	157	27	4.4248	0	0	0	0	0	0	0	119.293	1	1	46.8651	26.3103
DATA	843	10	78	0	0	A_44_P318235	AA891949	2366.59	325.257	27.4515	4.30425	60	25	3.94575	0	0	0	0	0	0	0	20.2018	1	1	48.2044	25.5
DATA	844	10	79	0	0	A_44_P506659	ENSRNOT00000036025	2391.79	325.206	26.9249	4.27771	61	25	5.20704	0	0	0	0	0	0	0	19.7616	1	1	45.1352	25.5517
DATA	845	10	80	66	1	DarkCorner	DarkCorner	2417.58	324.573	3.3452	3.33248	35	25	4.38479	0	0	0	0	0	0	0	-3.96941	0	0	57.5363	25.4706
DATA	846	10	81	66	1	DarkCorner	DarkCorner	2443	324.545	3.3521	3.33936	39	27.5	4.10939	0	0	0	0	0	0	0	-1.16141	0	0	55.8519	26.375
DATA	847	10	82	66	1	DarkCorner	DarkCorner	2468.08	325.016	3.35749	3.34473	38	26	3.4641	0	0	0	0	0	0	0	-1.63591	0	0	44.7812	26.3333
DATA	848	10	83	66	1	DarkCorner	DarkCorner	2492.93	324.933	3.36208	3.34931	37	27	3.87865	0	0	0	0	0	0	0	-1.84696	0	0	44.0646	26.6098
DATA	849	10	84	66	1	DarkCorner	DarkCorner	2519.58	325.053	3.36557	3.35278	37.5	26	4.41764	0	0	0	0	0	0	0	-1.57574	0	0	42.9674	26.5641
DATA	850	10	85	66	1	DarkCorner	DarkCorner	2544.15	325.677	3.3672	3.3544	39	25	4.64464	0	0	0	0	0	0	0	-1.3709	0	0	43.7019	25.1832
DATA	851	11	1	66	1	DarkCorner	DarkCorner	398.217	333.174	2.83929	2.82866	41.5	26	4.66849	0	0	0	0	0	0	0	0.263414	0	0	46.1809	26.3013
DATA	852	11	2	66	1	DarkCorner	DarkCorner	423.797	333.038	2.82168	2.81095	39.5	28	4.36872	0	0	0	0	0	0	0	-1.44563	0	0	49.5074	27.6667
DATA	853	11	3	66	1	DarkCorner	DarkCorner	449.533	333.533	2.80483	2.79417	41	27	4.22836	0	0	0	0	0	0	0	0.00964478	0	0	49.1849	26.6571
DATA	854	11	4	66	1	DarkCorner	DarkCorner	474.767	333.116	2.78942	2.77882	38	27	6.16025	0	0	0	0	0	0	0	-2.18838	0	0	51.7088	28.1111
DATA	855	11	5	66	1	DarkCorner	DarkCorner	499.795	333.154	2.77497	2.76443	38.5	26.5	5.33745	0	0	0	0	0	0	0	-2.52498	0	0	49.5074	26.2353
DATA	856	11	6	66	1	DarkCorner	DarkCorner	525.649	333.193	2.76099	2.75096	40	28.5	5.03217	0	0	0	0	0	0	0	0.449246	0	0	42.9674	27.2857
DATA	857	11	7	0	0	A_44_P124121	NM_001014221	550.893	333.5	75.6352	8.04376	107	27	4.72827	0	0	0	0	0	0	0	67.4007	1	1	56.9804	26.6471
DATA	858	11	8	0	0	A_43_P20765	BE108217	576.418	333.427	35.8092	4.50035	74	26	4.16601	0	0	0	0	0	0	0	32.0502	1	1	57.5363	26.9118
DATA	859	11	9	0	0	A_43_P23475	NM_001137641	603.426	333.852	599.773	60.0387	566	28	6.37382	0	0	1	0	0	0	0	539.133	1	1	41.4593	29.2195
DATA	860	11	10	0	0	A_44_P650529	CF111029	627.014	333.541	1642.67	164.29	1503.5	28	4.12506	0	0	0	0	0	0	0	1481.69	1	1	48.5334	27.875
DATA	861	11	11	0	0	A_43_P12143	NM_021997	652.329	333.671	2581.9	258.204	2352	27	4.3719	0	0	0	0	0	0	0	2336.88	1	1	48.2044	27.9722
DATA	862	11	12	0	0	A_42_P766275	NM_194353	677.8	333.386	505.24	50.5954	509	29	4.90189	0	0	0	0	0	0	0	458.726	1	1	47.2035	28.8333
DATA	863	11	13	0	0	A_43_P15754	S78556	703.418	333.427	79121.5	7912.15	72085	29.5	5.68683	0	1	0	0	0	0	0	72043.1	1	1	57.5363	31.5
DATA	864	11	14	0	0	A_43_P14911	NM_031512	728.558	333.532	150.686	15.3038	179.5	27.5	4.88441	0	0	0	0	0	0	0	137.552	1	1	49.8279	28.0667
DATA	865	11	15	0	0	A_44_P787936	NM_012747	753.871	333.529	5247.62	524.768	4742	27	3.6162	0	0	0	0	0	0	0	4800.92	1	1	47.8731	27.3333
DATA	866	11	16	0	0	A_44_P180388	XM_344504	779.708	333.25	24.4351	3.61305	61.5	28	4.91827	0	0	0	0	0	0	0	22.399	1	1	47.8731	28.2424
DATA	867	11	17	0	0	A_44_P337165	NM_001000681	804.912	333.386	2.66721	2.65707	35	25	3.57858	0	0	0	0	0	0	0	-3.75454	0	0	65	25.963
DATA	868	11	18	0	0	A_44_P149188	NM_022500	830.418	333.427	38409.2	3840.92	36215.2	30	6.9912	0	1	0	0	0	0	0	35315.5	1	1	57.5363	31.3448
DATA	869	11	19	0	0	A_44_P403189	NM_001102403	855.582	333.427	2.66069	2.65058	39	27.5	14.9703	0	0	0	1	0	0	0	-1.58362	0	0	57.5363	26.5
DATA	870	11	20	0	0	A_44_P132065	FM117557	881.088	333.386	4201.27	420.136	3917	30	3.81112	0	0	0	0	0	0	0	3870.11	1	1	57.259	30.2692
DATA	871	11	21	0	0	A_44_P302714	AI599126	906.5	333.352	2.65719	2.64709	36	28	4.84692	0	0	0	0	0	0	0	-3.08576	0	0	57.5363	27.6364
DATA	872	11	22	0	0	A_44_P1044517	ENSRNOT00000049285	931.797	333.156	409.309	41.0164	415.5	27	5.60865	0	0	0	0	0	0	0	377.327	1	1	45.4864	28.2292
DATA	873	11	23	0	0	A_44_P276402	NM_017344	957.075	333.015	283.173	28.4407	305	26	5.39821	0	0	0	0	0	0	0	261.038	1	1	46.8651	27.0465
DATA	874	11	24	0	0	A_42_P543762	NM_001013876	982.5	333.352	3.55824	2.6711	43.5	26	4.9034	0	0	0	0	0	0	0	3.27921	1	0	57.5363	25.72
DATA	875	11	25	0	0	A_44_P607547	TC585751	1008.09	333.386	191.495	19.3318	221.5	28	5.38651	0	0	0	0	0	0	0	176.379	1	1	65	28.1667
DATA	876	11	26	0	0	A_44_P992489	AABR03063179	1033.23	333.116	583.338	58.394	580	31	6.26403	0	0	0	0	0	0	0	536.844	1	1	46.5243	31.1429
DATA	877	11	27	0	0	A_44_P220022	ENSRNOT00000045859	1058.61	333.069	2.66397	2.65384	37	29	4.96168	0	0	0	0	0	0	0	-2.14084	0	0	53.8203	27.6944
DATA	878	11	28	0	0	A_44_P314110	NM_001008311	1084.5	333	2.66759	2.65799	40	29	4.60653	0	0	0	0	0	0	0	0.488621	0	0	65	28.8529
DATA	879	11	29	0	0	A_44_P220410	XR_008875	1109.5	333	34964	3496.4	32609.3	29	5.96583	0	1	0	0	0	0	0	32049.3	1	1	54.1152	29.3448
DATA	880	11	30	0	0	A_44_P279912	NM_133381	1134.44	333.027	1415.45	141.57	1325	27	5.33521	0	0	0	0	0	0	0	1295.16	1	1	48.5334	27.7419
DATA	881	11	31	0	0	A_44_P118724	NM_019361	1160	333.203	208.769	21.0471	228	28.5	4.30664	0	0	0	0	0	0	0	190.637	1	1	46.8651	27.0667
DATA	882	11	32	0	0	A_44_P135304	NM_134415	1185.56	333.028	1419.56	141.981	1344	28	4.93954	0	0	0	0	0	0	0	1293.29	1	1	48.2044	28.5517
DATA	883	11	33	0	0	A_44_P238352	NM_001000191	1211.5	333	10.9773	2.90051	50	27	3.98703	0	0	0	0	0	0	0	9.97531	1	0	54.1152	26.7838
DATA	884	11	34	0	0	A_44_P1037041	NM_001107909	1236.3	333.284	1616.4	161.662	1476	26	4.45906	0	0	0	0	0	0	0	1465	1	1	46.1809	26.037
DATA	885	11	35	0	0	A_43_P23101	XM_341917	1262.09	332.614	10.33	2.89087	48	28	5.32075	0	0	0	0	0	0	0	9.33405	1	0	57.259	27.8966
DATA	886	11	36	0	0	A_44_P241862	NM_022615	1287.5	332.648	74.3601	7.91392	106.5	28.5	4.62418	0	0	0	0	0	0	0	66.9806	1	1	57.5363	28.3125
DATA	887	11	37	0	0	A_44_P798113	A_44_P798113	1312.63	332.596	78.3688	8.29465	111	27	2.82633	0	0	0	0	0	0	0	70.3588	1	1	57.8122	27.4783
DATA	888	11	38	0	0	A_44_P419141	NM_001100470	1337.69	333.338	1074.47	107.482	960	26.5	4.38139	0	0	0	0	0	0	0	961.38	1	1	45.4864	27.1
DATA	889	11	39	0	0	A_44_P142391	NM_001108356	1363.5	332.648	27.238	3.86151	64	26	5.26523	0	0	0	0	0	0	0	24.2777	1	1	57.5363	25.5714
DATA	890	11	40	0	0	A_44_P724646	AW920981	1389	332.545	2.75839	2.74791	32	28	6.11573	0	0	0	0	0	0	0	-6.52689	0	0	65	28.2188
DATA	891	11	41	0	0	A_43_P22691	NM_001013176	1414.5	332.648	2.76961	2.75908	34	28	7.09315	0	0	0	0	0	0	0	-4.77427	0	0	57.5363	29.7931
DATA	892	11	42	0	0	A_44_P497229	ENSRNOT00000033075	1439.58	332.573	2.78119	2.77061	36	27	5.28773	0	0	0	0	0	0	0	-2.94417	0	0	65	27.037
DATA	893	11	43	0	1	AT_ssR_PC_5	AT_ssR_PC_5	1465.42	332.573	35.1205	4.48099	70	29	4.82446	0	0	0	0	0	0	0	30.7886	1	1	57.5363	28.1667
DATA	894	11	44	0	0	A_44_P389664	ENSRNOT00000045990	1490.58	332.573	12455.6	1245.57	10773.5	29	5.09329	0	0	0	0	0	0	0	10870.6	1	1	57.5363	28.6818
DATA	895	11	45	0	0	A_44_P101460	CB544681	1516	332.545	305.453	30.6742	299	26	7.44983	0	0	0	0	0	0	0	265.343	1	1	55.8519	27.8
DATA	896	11	46	0	0	A_44_P437259	AA944186	1540.96	333.296	27.1502	3.91558	60	26	4.25605	0	0	0	0	0	0	0	23.4768	1	1	46.8651	25.7742
DATA	897	11	47	0	0	A_44_P959510	M15402	1566.58	332.573	6.8649	2.91759	44.5	27	6.27486	0	0	0	0	0	0	0	5.90628	1	0	57.5363	27.4231
DATA	898	11	48	0	0	A_44_P287301	NM_001107084	1591.63	332.974	6891.07	689.113	5726	27	4.78194	0	0	0	0	0	0	0	5899.91	1	1	49.1849	27.1875
DATA	899	11	49	0	0	A_44_P412570	NM_001107814	1617.58	332.573	4.38269	2.89797	42.5	27	5.56641	0	0	0	0	0	0	0	3.73256	1	0	65	28.4194
DATA	900	11	50	0	0	A_44_P852647	ENSRNOT00000030626	1643	332.545	12.0475	3.12146	48	26	4.92923	0	0	0	0	0	0	0	10.207	1	0	55.8519	27.2121
DATA	901	11	51	0	0	A_44_P162881	BF282012	1667.79	333.045	54.5161	6.17227	86	26	5.33587	0	0	0	0	0	0	0	45.9537	1	1	46.1809	26.2059
DATA	902	11	52	0	0	A_44_P480852	NM_001106780	1693.29	332.652	426.977	42.7967	392	30	4.6965	0	0	0	0	0	0	0	357.964	1	1	45.835	29.3333
DATA	903	11	53	0	0	A_44_P1051106	XM_343269	1718.98	333.185	30.9465	4.25878	65	27	4.20773	0	0	0	0	0	0	0	25.8048	1	1	45.835	27.1471
DATA	904	11	54	0	0	A_44_P965429	BG668336	1744.5	332.5	106.547	11.0535	124.5	27	5.98434	0	0	0	0	0	0	0	88.348	1	1	57.5363	27.5135
DATA	905	11	55	0	0	A_44_P105618	A_44_P105618	1769.89	332.5	2.9698	2.96989	42	27	3.8985	0	0	0	0	0	0	0	2.14145	0	0	65	27.5143
DATA	906	11	56	0	0	A_44_P438143	NM_031588	1794.94	332.873	2.9859	2.98662	42	26	4.9757	0	0	0	0	0	0	0	2.20016	0	0	45.835	26.4848
DATA	907	11	57	0	0	A_44_P257940	A_44_P257940	1820.62	333.185	6.72129	3.06576	44	26.5	5.23154	0	0	0	0	0	0	0	5.48209	1	0	45.4864	27.4643
DATA	908	11	58	0	0	A_44_P363382	ENSRNOT00000044270	1846.26	332.714	3.01976	3.01775	41	25	3.91945	0	0	0	0	0	0	0	1.93665	0	0	46.8651	26.1724
DATA	909	11	59	0	0	A_44_P180482	NM_001107749	1871.3	333.266	41.7119	5.15236	72.5	27	4.97555	0	0	0	0	0	0	0	33.646	1	1	45.1352	27.5122
DATA	910	11	60	0	0	A_44_P244781	AI411057	1897.16	332.851	6.74313	3.11578	44	27	5.28642	0	0	0	0	0	0	0	5.40812	1	0	46.1809	27.2903
DATA	911	11	61	0	0	A_44_P946595	TC601500	1922.27	332.59	40.4828	5.0739	69	26	4.22784	0	0	0	0	0	0	0	32.2895	1	1	50.1463	26.5185
DATA	912	11	62	0	0	A_44_P395709	NM_134366	1947.41	332.72	306.67	30.8208	280	25.5	3.1273	0	0	0	0	1	0	0	243.282	1	1	48.8603	25.5
DATA	913	11	63	0	0	A_44_P424410	A_44_P424410	1973.33	332.5	3.10441	3.09467	40	29	5.49675	0	0	0	0	0	0	0	0.890021	0	0	57.5363	28
DATA	914	11	64	0	0	A_44_P214229	XM_242139	1997.72	332.507	74.8341	8.10339	96	27	5.2271	0	0	0	0	0	0	0	58.7309	1	1	46.5243	27.5484
DATA	915	11	65	0	1	ETG05_66023	ETG05_66023	2023.95	332.477	30.3337	4.35563	62	25.5	4.88623	0	0	0	0	0	0	0	23.6762	1	1	55.8519	26.0588
DATA	916	11	66	0	0	A_44_P378362	NM_001109404	2049	332.648	107.953	11.2432	125	27.5	4.89938	0	0	0	0	0	0	0	83.83	1	1	47.2035	27.8214
DATA	917	11	67	0	0	A_42_P487852	NM_022401	2074.44	332.521	6545.3	654.538	5122	30	5.28665	0	0	0	0	0	0	0	5056.59	1	1	48.2044	28.1111
DATA	918	11	68	0	0	A_42_P771337	NM_001012015	2100.19	332.43	3.22655	3.19044	40	28	4.31996	0	0	0	0	0	0	0	2.48002	1	0	58.0869	28.4
DATA	919	11	69	0	0	A_44_P533545	AA851490	2125.5	332.352	82.4435	8.83984	103	26.5	4.15618	0	0	0	0	0	0	0	63.0606	1	1	57.5363	26.9231
DATA	920	11	70	0	0	A_44_P518599	CK845704	2150.91	332.386	3.21693	3.2047	39	27	4.83966	0	0	0	0	0	0	0	-0.377538	0	0	65	27.1212
DATA	921	11	71	0	0	A_44_P558660	NM_001008521	2176.25	332.377	39.5834	5.10224	69	27	4.10927	0	0	0	0	0	0	0	29.997	1	1	47.2035	27.2188
DATA	922	11	72	0	0	A_44_P114308	NM_175761	2201.39	332.406	2078.82	207.907	1624	27	5.43574	0	0	0	0	0	0	0	1568.51	1	1	47.5395	27.7059
DATA	923	11	73	0	0	A_44_P812776	AI412294	2227.09	332.386	3.25969	3.24761	40	28.5	6.08269	0	0	0	0	0	0	0	0.333735	0	0	65	27.9706
DATA	924	11	74	0	0	A_44_P513886	A_44_P513886	2252.37	332.413	23.2777	4.00602	56	27	5.49138	0	0	0	0	0	0	0	17.4187	1	1	45.1352	27.303
DATA	925	11	75	0	0	A_43_P13230	NM_133606	2277.91	332.386	139.014	14.2815	143.5	27	5.00732	0	0	0	0	0	0	0	103.625	1	1	57.259	26.8158
DATA	926	11	76	0	0	A_44_P261402	CA503806	2302.96	332.448	9.594	3.42168	46	27	4.54398	0	0	0	0	0	0	0	7.1265	1	0	45.835	28.1724
DATA	927	11	77	0	0	A_44_P778660	TC603764	2328.32	332.382	278.502	28.0445	247	26.5	6.38383	0	0	0	0	0	0	0	206.18	1	1	46.5243	25.9091
DATA	928	11	78	0	0	A_43_P16070	NM_001013147	2353.75	332.342	105.481	11.0539	115	26	4.49214	0	0	0	0	0	0	0	77.8478	1	1	48.2044	25.6
DATA	929	11	79	0	0	A_44_P994550	NM_001106643	2379.01	332.105	3303.9	330.407	2435	25	4.93417	0	0	0	0	0	0	0	2431.45	1	1	47.2035	25.7917
DATA	930	11	80	66	1	DarkCorner	DarkCorner	2404.34	332.049	3.33619	3.3235	37	24	3.97412	0	0	0	0	0	0	0	-2.44846	0	0	44.0646	24.6429
DATA	931	11	81	66	1	DarkCorner	DarkCorner	2429.78	332.381	3.34339	3.33068	38	27	5.53074	0	0	0	0	0	0	0	-0.514968	0	0	44.7812	26.6765
DATA	932	11	82	66	1	DarkCorner	DarkCorner	2455.34	332.031	3.35001	3.33728	37.5	26	3.87187	0	0	0	0	0	0	0	-1.30616	0	0	45.4864	26.4839
DATA	933	11	83	66	1	DarkCorner	DarkCorner	2481.04	332.246	3.35514	3.34239	37	26	3.77292	0	0	0	0	0	0	0	-1.05436	0	0	46.5243	26.2222
DATA	934	11	84	66	1	DarkCorner	DarkCorner	2506.11	332.049	3.35925	3.34648	39	24.5	3.44016	0	0	0	0	0	0	0	-0.566663	0	0	45.1352	24.8125
DATA	935	11	85	66	1	DarkCorner	DarkCorner	2531.29	332.21	3.36191	3.34913	38	26	4.62913	0	0	0	0	0	0	0	-1.22614	0	0	44.7812	26.2368
DATA	936	12	1	66	1	DarkCorner	DarkCorner	411.456	340.684	2.82862	2.81795	41	25.5	3.93826	0	0	0	0	0	0	0	0.193118	0	0	50.4627	25.381
DATA	937	12	2	66	1	DarkCorner	DarkCorner	436.662	340.887	2.81174	2.80619	41	28	4.24989	0	0	0	0	0	0	0	1.47829	0	0	47.8731	27.8
DATA	938	12	3	66	1	DarkCorner	DarkCorner	462.244	340.987	2.79559	2.78496	39	26	5.57585	0	0	0	0	0	0	0	-1.67992	0	0	49.1849	27.4865
DATA	939	12	4	66	1	DarkCorner	DarkCorner	487.494	340.69	2.78065	2.77008	39	26.5	4.19962	0	0	0	0	0	0	0	-1.53966	0	0	52.3208	26.5333
DATA	940	12	5	66	1	DarkCorner	DarkCorner	513.015	340.569	2.76645	2.75802	41	27	4.91018	0	0	0	0	0	0	0	0.949059	0	0	45.1352	25.8788
DATA	941	12	6	0	0	A_44_P1047403	NM_001106446	538.5	340.769	276.492	27.7849	280	28	4.43301	0	0	0	0	0	0	0	245.949	1	1	49.8279	26.5806
DATA	942	12	7	0	0	A_42_P601802	NM_134465	563.539	340.882	1734.55	173.476	1552	27	5.63246	0	0	0	0	0	0	0	1549.8	1	1	49.8279	26.7308
DATA	943	12	8	0	1	AT_T_5	AT_T_5	589	340.545	2.7295	2.71913	40	28.5	5.45965	0	0	0	0	1	0	0	-0.0220587	0	0	55.8519	28.5952
DATA	944	12	9	0	0	A_44_P527024	NM_212528	614.418	340.573	44.7985	5.23502	81	28	7.10684	0	0	0	0	0	0	0	40.3516	1	1	57.5363	29.9118
DATA	945	12	10	0	0	A_43_P16157	ENSRNOT00000024485	639.667	340.5	2.70923	2.69893	39	28	4.50694	0	0	0	0	0	0	0	-1.27211	0	0	65	28
DATA	946	12	11	0	0	A_44_P1055903	ENSRNOT00000002678	664.925	341.418	568.607	56.9243	549.5	27	3.0457	0	0	0	0	0	0	0	515.704	1	1	45.835	27.2353
DATA	947	12	12	0	0	A_42_P716999	NM_001012201	690.582	340.573	16.6355	3.15603	56	29	5.69057	0	0	0	0	0	0	0	15.1326	1	1	57.5363	30.4848
DATA	948	12	13	0	0	A_44_P331065	XM_236353	716.107	340.5	4.71441	2.716	42.5	31	5.53412	0	0	0	0	0	0	0	4.30008	1	0	56.9804	31.1667
DATA	949	12	14	0	0	A_44_P928801	ENSRNOT00000030579	741.5	340.5	2.67856	2.66838	36	27	3.84739	0	0	0	0	0	0	0	-3.27824	0	0	57.5363	27.1875
DATA	950	12	15	0	0	A_44_P420793	NM_001108165	766.5	340.838	248.372	24.9795	273.5	26	3.52467	0	0	0	0	0	0	0	227.56	1	1	47.8731	27.44
DATA	951	12	16	0	0	A_44_P715909	BG668700	792.122	340.986	1690.99	169.12	1624	28	4.78899	0	0	0	0	0	0	0	1552.15	1	1	46.8651	28.6296
DATA	952	12	17	0	0	A_44_P164947	AI177413	817.577	340.654	756.842	75.7307	741.5	33.5	7.8419	0	0	0	0	0	1	0	695.744	1	1	50.1463	32.1538
DATA	953	12	18	0	0	A_44_P577263	TC619628	843.107	340.5	2547.68	254.782	2413	28	6.77828	0	0	0	0	0	0	0	2344.9	1	1	56.9804	29.5152
DATA	954	12	19	0	0	A_44_P289284	NM_031751	868.5	340.5	179.338	18.1283	208	29	6.78814	0	0	0	0	0	0	0	165.22	1	1	57.5363	30.6897
DATA	955	12	20	0	0	A_44_P187213	NM_053778	893.391	341.188	484.615	48.5337	490	28.5	2.90801	0	0	0	0	0	0	0	446.779	1	1	47.2035	28.25
DATA	956	12	21	0	0	A_44_P866704	AW920021	918.238	342.405	72.5598	7.72305	102	27	4.91419	0	0	0	0	0	0	0	66.9267	1	1	36.1258	28.2619
DATA	957	12	22	0	0	A_44_P234279	ENSRNOT00000011467	944.5	340.5	5.22452	2.69616	44	28	5.09112	0	0	0	0	0	0	0	4.8189	1	0	57.5363	27.9268
DATA	958	12	23	0	0	A_44_P515494	NM_013137	970	340.455	18.4756	3.22675	57	26	5.70838	0	0	0	0	0	0	0	17.0386	1	1	55.8519	27.4324
DATA	959	12	24	0	0	A_44_P317539	NM_001008217	995.418	340.427	26014.5	2601.45	24152.4	27	5.60322	0	1	0	0	0	0	0	23981	1	1	57.5363	27.5909
DATA	960	12	25	0	0	A_44_P577917	TC617269	1020.7	340.272	19.3506	3.28	58	27	5.7396	0	0	0	0	0	0	0	17.8258	1	1	51.0895	28.5926
DATA	961	12	26	0	0	A_44_P1019862	BC168182	1045.81	340.608	1304.5	130.477	1225.5	27	5.56765	0	0	0	0	0	0	0	1200.64	1	1	49.1849	27.4643
DATA	962	12	27	0	0	A_44_P529591	NM_080769	1071.58	340.427	2.6641	2.65398	36	27	5.20143	0	0	0	0	0	0	0	-2.94479	0	0	57.5363	27.5366
DATA	963	12	28	0	0	A_44_P853300	CK228733	1097	340.455	2550.44	255.057	2380	29.5	5.12322	0	0	0	0	0	0	0	2341.16	1	1	55.8519	28.6071
DATA	964	12	29	0	0	A_44_P257075	NM_001108561	1122.04	340.442	684.676	68.5194	660	29	6.26512	0	0	0	0	0	0	0	627.458	1	1	49.1849	28.7
DATA	965	12	30	0	0	A_44_P776057	ENSRNOT00000031927	1147.58	340.427	2.67747	2.67406	41.5	27	5.35456	0	0	0	0	0	0	0	1.73831	0	0	57.5363	26.8667
DATA	966	12	31	0	0	A_42_P614175	NM_033237	1172.73	340.658	104.174	10.7548	133	29	4.91891	0	0	0	0	0	0	0	95.0848	1	1	48.2044	28.75
DATA	967	12	32	0	0	A_44_P523016	NM_001024314	1198.18	340.639	156.428	15.8706	180	27.5	4.76831	0	0	0	0	0	0	0	142.442	1	1	47.8731	26.7667
DATA	968	12	33	0	0	A_42_P542909	NM_134466	1223.56	340.74	985.933	98.6299	920.5	26	3.34104	0	0	0	0	0	0	0	895.471	1	1	49.5074	26.6552
DATA	969	12	34	0	0	A_44_P701086	TC617448	1249.18	340.658	10.8613	2.9045	50	26	6.80085	0	0	0	0	0	0	0	9.83689	1	0	48.2044	27.5806
DATA	970	12	35	0	0	A_44_P951080	AI137522	1274.65	340.481	11.8536	2.95055	51	27	5.39483	0	0	0	0	0	0	0	10.703	1	0	51.4001	27.6667
DATA	971	12	36	0	0	A_43_P12903	NM_053700	1300.43	340.46	4.45197	2.74712	44	26	3.60949	0	0	0	0	0	0	0	4.00673	1	0	44.4243	25.8182
DATA	972	12	37	0	0	A_44_P324554	BF523761	1325.5	340.352	5.14142	2.76814	44	27	4.73563	0	0	0	0	0	0	0	4.61164	1	0	57.5363	28.1154
DATA	973	12	38	0	0	A_44_P150137	AA924386	1350.44	340.521	428.054	42.8923	424	26	4.94975	0	0	0	0	0	0	0	382.602	1	1	48.2044	25.625
DATA	974	12	39	0	0	A_44_P314482	NM_001024966	1376.5	340.352	52.6254	5.9332	84	26	5.67925	0	0	0	0	0	0	0	46.8548	1	1	57.5363	26.95
DATA	975	12	40	0	0	A_44_P452466	NM_001011917	1401.23	340.662	1559.88	156.012	1407	29	5.49389	0	0	0	0	0	0	0	1383.56	1	1	48.8603	29.871
DATA	976	12	41	0	0	A_43_P17160	NM_001017383	1427.25	339.959	237.854	23.9453	252	28	5.867	0	0	0	0	0	0	0	210.064	1	1	47.5395	28.963
DATA	977	12	42	0	0	A_44_P621785	XM_236024	1452.24	340.104	350.412	35.1508	344	28	5.02778	0	0	0	0	0	0	0	308.178	1	1	45.835	28.0833
DATA	978	12	43	0	0	A_44_P261112	AA858941	1478	340	7.35912	2.88207	45	29	5.52219	0	0	0	0	0	0	0	6.44313	1	0	54.9904	28.1935
DATA	979	12	44	0	0	A_44_P123093	AW914230	1503.5	340	118.584	12.1843	141	28	5.16398	0	0	0	0	0	0	0	103.349	1	1	54.1152	28
DATA	980	12	45	0	0	A_43_P10651	BX883046	1528.34	340.324	1918.49	191.87	1658.5	26	3.82161	0	0	0	0	0	0	0	1664.44	1	1	47.5395	25.8261
DATA	981	12	46	0	0	A_44_P582494	BM391963	1554.25	340.208	52.395	5.95303	84	26	3.12427	0	0	0	0	0	0	0	45.2331	1	1	48.8603	25.7586
DATA	982	12	47	0	0	A_44_P522701	NM_016989	1579.22	339.37	1280.02	128.033	1105	28	4.32826	0	0	1	0	0	0	0	1099.58	1	1	38.2652	27.4231
DATA	983	12	48	0	0	A_44_P755377	TC605622	1604.91	339.614	2.86536	2.85447	37	27.5	5.04354	0	0	0	0	0	0	0	-2.03752	0	0	57.259	27.6389
DATA	984	12	49	0	0	A_43_P11268	NM_031762	1629.73	340.357	3467.59	346.771	2880.5	27	4.95892	0	0	0	0	0	0	0	2949.21	1	1	46.8651	27.8182
DATA	985	12	50	0	0	A_44_P542390	NM_019140	1655.09	340.328	605.737	60.6424	541	26.5	5.14056	0	0	0	0	0	0	0	512.503	1	1	45.1352	26.4444
DATA	986	12	51	0	0	A_43_P20636	NM_001106994	1681.09	339.614	22.7977	3.68844	58	28	5.5452	0	0	0	0	0	0	0	19.1823	1	1	65	27.027
DATA	987	12	52	0	0	A_44_P248105	XM_341771	1706.5	339.648	8.1	3.02556	46	30	3.96342	0	0	0	0	0	0	0	6.77898	1	0	57.5363	29.9688
DATA	988	12	53	0	0	A_44_P538870	NM_001008306	1731.6	340.357	205.626	20.7704	211.5	27	4.01798	0	0	0	0	0	0	0	171.189	1	1	47.2035	26.7188
DATA	989	12	54	0	0	A_44_P152005	XM_341398	1757.42	339.573	30.712	7.55451	44	28	5.76417	0	0	0	0	0	0	0	25.4236	1	1	57.5363	28.2195
DATA	990	12	55	0	0	A_44_P356851	XM_001080900	1782.82	339.973	2.97459	2.96704	39.5	27	4.27935	0	0	0	0	0	0	0	1.22883	0	0	47.5395	26.7931
DATA	991	12	56	0	0	A_44_P511262	XM_229292	1808.71	340.2	2.9913	2.97993	37	25	5.27421	0	0	0	0	0	0	0	-1.96663	0	0	41.4593	25.9
DATA	992	12	57	0	0	A_44_P188222	NM_019256	1833.63	339.776	3.00785	2.99642	39	26	3.25387	0	0	0	0	0	0	0	-0.0929806	0	0	39.4933	25.8438
DATA	993	12	58	0	0	A_44_P837006	A_44_P837006	1858.83	340.338	158.881	16.1712	170	25	3.34325	0	0	0	0	0	0	0	128.663	1	1	45.4864	25.9655
DATA	994	12	59	0	0	A_44_P470661	ENSRNOT00000013175	1884.32	340.067	3.47493	3.0495	41	27	5.03403	0	0	0	0	0	0	0	2.79828	1	0	49.1849	27.641
DATA	995	12	60	0	0	A_44_P405843	NM_001024881	1909.58	339.573	22.2152	4.38461	45	26.5	4.25543	0	0	0	0	0	0	0	17.7898	1	1	57.5363	26.75
DATA	996	12	61	0	0	A_43_P20900	CF110022	1934.72	340.029	409.906	41.1048	371	26	4.52377	0	0	0	0	0	0	0	326.495	1	1	46.1809	26.7419
DATA	997	12	62	0	0	A_42_P548520	NM_001100834	1960.21	339.875	5568.82	556.89	4442	28	4.38054	0	0	0	0	0	0	0	4411.32	1	1	47.5395	27.8214
DATA	998	12	63	0	0	A_44_P394246	XM_237571	1985.67	339.5	3.10859	3.09677	37.5	29	5.43119	0	0	0	0	0	0	0	-1.85192	0	0	57.5363	28.4545
DATA	999	12	64	0	0	A_44_P355271	AI058940	2010.6	339.683	19.1873	3.65674	54	26	4.78001	0	0	0	0	0	0	0	15.0377	1	1	43.3362	27
DATA	1000	12	65	0	0	A_44_P433579	NM_001009633	2036.58	339.573	242.705	24.4715	233.5	31	6.84881	0	0	0	0	0	0	0	189.194	1	1	57.5363	29.8846
DATA	1001	12	66	0	0	A_44_P384772	XM_233435	2062	339.545	91.3559	9.66209	110.5	29	5.78219	0	0	0	0	0	0	0	70.8471	1	1	55.8519	27.0606
DATA	1002	12	67	0	0	A_44_P210240	NM_012998	2087	339.947	10633.4	1063.35	8204	28	4.41798	0	0	0	0	0	0	0	8206.03	1	1	46.8651	28.5
DATA	1003	12	68	0	0	A_44_P840837	NM_001107277	2112.67	340.057	13.1494	3.43845	49	27	4.8853	0	0	0	0	0	0	0	10.0975	1	0	46.8651	27.8846
DATA	1004	12	69	0	0	A_42_P519311	NM_139111	2137.66	339.878	220.032	22.2336	206	27	4.34333	0	0	0	0	0	0	0	168.163	1	1	48.8603	27.6897
DATA	1005	12	70	0	0	A_44_P513101	AF203811	2163.29	339.714	3.21956	3.20764	38.5	27	4.42814	0	0	0	0	0	0	0	0.343585	0	0	45.1352	27.4571
DATA	1006	12	71	0	0	A_44_P590922	A_44_P590922	2188.98	340.092	769.348	77.0022	632	25.5	4.0971	0	0	0	0	0	0	0	582.609	1	1	46.5243	26.2
DATA	1007	12	72	0	0	A_44_P137035	BI276726	2213.97	339.843	135.806	13.9607	142.5	28	5.66941	0	0	0	0	0	0	0	102.402	1	1	46.8651	27.4211
DATA	1008	12	73	0	0	A_44_P402668	NM_138917	2239.5	339.769	1281.18	128.159	993	27.5	5.30969	0	0	0	0	0	0	0	962.049	1	1	49.8279	26.9167
DATA	1009	12	74	0	0	A_44_P558298	BM391934	2265.02	339.71	4.68216	3.29528	41	27	5.50449	0	0	0	0	0	0	0	3.50202	1	0	45.1352	26.6053
DATA	1010	12	75	0	0	A_44_P1002141	NM_001006968	2290.44	339.933	3887.61	388.775	2941	28	6.73007	0	0	0	0	0	0	0	2897.13	1	1	48.8603	30.5769
DATA	1011	12	76	0	0	A_43_P16272	M89906	2316	339.455	7.19841	3.36346	45	26	7.59197	0	0	0	0	0	0	0	5.34524	1	0	55.8519	28.069
DATA	1012	12	77	0	0	A_44_P548630	XM_229624	2341.25	339.44	16.9303	3.70544	51	26	5.39468	0	0	0	0	0	0	0	12.5316	1	1	49.1849	25.7778
DATA	1013	12	78	0	0	A_44_P196296	NM_001001508	2366.58	339.427	66.8615	7.45873	87	25	3.04795	0	0	0	0	0	0	0	49.3447	1	1	57.5363	24.96
DATA	1014	12	79	0	0	A_44_P652670	NM_001100542	2391.81	339.519	1064.98	106.55	810.5	26.5	4.36618	0	0	0	0	0	0	0	783.909	1	1	49.8279	25.7857
DATA	1015	12	80	66	1	DarkCorner	DarkCorner	2417.37	339.308	3.33521	3.32253	37	26	5.37718	0	0	0	0	0	0	0	-1.11301	0	0	45.4864	26.6071
DATA	1016	12	81	66	1	DarkCorner	DarkCorner	2443	339.455	3.34204	3.32933	36	27	4.89443	0	0	0	0	0	0	0	-2.57648	0	0	55.8519	26.6923
DATA	1017	12	82	66	1	DarkCorner	DarkCorner	2468.16	339.486	3.34774	3.33587	39.5	26	3.88679	0	0	0	0	0	0	0	0.552204	0	0	47.5395	25.9167
DATA	1018	12	83	66	1	DarkCorner	DarkCorner	2494.14	339.113	3.35272	3.33998	38	25	4.26472	0	0	0	0	0	0	0	-0.65355	0	0	46.8651	25.3659
DATA	1019	12	84	66	1	DarkCorner	DarkCorner	2519.06	339.429	3.35585	3.3431	37	24	3.72715	0	0	0	0	0	0	0	-1.80032	0	0	47.8731	25.0345
DATA	1020	12	85	66	1	DarkCorner	DarkCorner	2544.54	339.57	3.35791	3.34515	38.5	26	4.56162	0	0	0	0	0	0	0	-0.657833	0	0	50.1463	25.671
DATA	1021	13	1	66	1	DarkCorner	DarkCorner	398.425	347.959	2.83626	2.83531	42	27	4.67584	0	0	0	0	0	0	0	2.0371	0	0	48.5334	27.0874
DATA	1022	13	2	66	1	DarkCorner	DarkCorner	423.724	348.149	2.81887	2.80817	40.5	29	4.8167	0	0	0	0	0	0	0	0.0720068	0	0	51.7088	29.6563
DATA	1023	13	3	66	1	DarkCorner	DarkCorner	449.053	348.25	2.80243	2.79178	38	27.5	5.26707	0	0	0	0	0	0	0	-2.00559	0	0	49.1849	28.4722
DATA	1024	13	4	66	1	DarkCorner	DarkCorner	474.628	348.128	2.78682	2.77623	40.5	27	4.23554	0	0	0	0	0	0	0	-0.832962	0	0	49.8279	27.1613
DATA	1025	13	5	66	1	DarkCorner	DarkCorner	500.091	347.987	2.77222	2.76168	41.5	28	4.77355	0	0	0	0	0	0	0	-0.159606	0	0	48.2044	27.0513
DATA	1026	13	6	1028	1	(+)E1A_r60_a97	E1A_r60_a97	525.642	347.866	4139.97	414.006	3795.5	28	5.1523	0	0	0	0	0	0	0	3675.5	1	1	45.835	27.2903
DATA	1027	13	7	0	0	A_44_P885330	A_44_P885330	551	348.319	53.259	5.98721	85	28	4.35872	0	0	0	0	0	0	0	47.5048	1	1	58.0869	26.9615
DATA	1028	13	8	0	0	A_44_P316504	NM_001009703	576.5	348.352	14407.4	1440.75	12802.5	29	3.86954	0	0	0	0	0	0	0	12906.9	1	1	57.5363	28.16
DATA	1029	13	9	0	0	A_44_P744974	NM_001012135	601.5	348	276.31	32.4686	275	28	4.67987	0	0	1	0	0	0	0	248.513	1	1	54.1152	27.8684
DATA	1030	13	10	0	0	A_44_P201950	AA956206	627.176	348.284	2.71262	2.70233	41	28	5.28	0	0	0	0	0	0	0	0.106608	0	0	47.8731	28.5
DATA	1031	13	11	0	0	A_44_P563447	NM_001108227	652.5	348	2.70339	2.69311	40.5	27	3.82978	0	0	0	0	0	0	0	-0.0836368	0	0	65	27.7429
DATA	1032	13	12	0	0	A_44_P931730	TC619737	678	348	2.69489	2.68464	41	28	4.09406	0	0	0	0	0	0	0	-0.397576	0	0	54.9904	28.3429
DATA	1033	13	13	0	0	A_44_P477675	NM_001000858	703.5	348	2.68722	2.677	38	29	4.04757	0	0	0	0	0	0	0	-3.11426	0	0	54.1152	29.129
DATA	1034	13	14	0	0	A_44_P414625	NM_198780	728.493	348.225	28.4482	3.90171	66	28	4.3719	0	0	0	0	0	0	0	25.9918	1	1	47.2035	28.4722
DATA	1035	13	15	0	0	A_44_P142058	NM_001000488	754.409	347.879	3.54415	2.68767	44	28	4.0629	0	0	0	0	0	0	0	3.24549	1	0	45.4864	28.7407
DATA	1036	13	16	0	0	A_44_P235521	AA899102	779.5	347.648	4.03592	2.68955	45	28	3.86461	0	0	0	0	0	0	0	3.70292	1	0	65	27.75
DATA	1037	13	17	0	0	A_44_P220217	ENSRNOT00000006851	804.912	347.614	16221.2	1622.12	15341	28	6.93005	0	0	0	0	0	0	0	14907.7	1	1	57.259	30.5556
DATA	1038	13	18	0	0	A_44_P576056	NM_001107018	830.246	348.292	1478.02	147.825	1393.5	29	7.35722	0	0	0	0	0	0	0	1360.27	1	1	45.1352	31.0417
DATA	1039	13	19	0	0	A_44_P552645	NM_001000073	855.582	347.573	2.6582	2.6481	39	28	4.27247	0	0	0	0	0	0	0	-0.785193	0	0	57.5363	28.7667
DATA	1040	13	20	0	0	A_43_P12589	NM_031564	881.088	347.614	34.5094	4.34854	72.5	28	5.13548	0	0	0	0	0	0	0	31.8198	1	1	57.259	28.2571
DATA	1041	13	21	0	0	A_44_P452907	NM_001108832	906.5	347.648	9.4351	2.80775	48	27	3.88714	0	0	0	0	0	0	0	8.70449	1	0	65	27.1212
DATA	1042	13	22	0	0	A_44_P117412	AI763550	931.912	347.614	11.9404	2.90091	48	28	4.9045	0	0	0	0	0	0	0	11.0187	1	0	57.259	28.3478
DATA	1043	13	23	0	0	A_44_P759788	NM_001025034	957.031	348.277	200.741	20.2475	223	26	4.32457	0	0	0	0	0	0	0	185.255	1	1	45.4864	26.625
DATA	1044	13	24	0	0	A_44_P221168	AF387339	982.582	347.573	483.154	48.3877	493	26.5	4.92523	0	0	0	0	0	0	0	445.737	1	1	57.5363	27.5357
DATA	1045	13	25	0	0	A_44_P203842	ENSRNOT00000024343	1008.09	347.614	41.1413	4.89151	78	26	5.3537	0	0	0	0	0	0	0	37.935	1	1	57.259	27.4
DATA	1046	13	26	0	0	A_44_P384836	XM_234965	1033.5	347.648	2.65809	2.64799	36	27	4.99245	0	0	0	0	0	0	0	-1.52474	0	0	65	27.5357
DATA	1047	13	27	0	0	A_44_P185097	NM_001012352	1058.81	347.57	10.5018	2.85122	48	27	5.03601	0	0	0	0	0	0	0	9.66565	1	0	65	27.8571
DATA	1048	13	28	0	0	A_43_P11401	NM_001002288	1084.42	347.573	7.07479	2.74689	47.5	28.5	5.2616	0	0	0	0	0	0	0	6.50297	1	0	57.5363	28.8438
DATA	1049	13	29	0	0	A_44_P379772	NM_001013064	1109.28	347.566	166.204	16.8317	197.5	30	5.85771	0	0	0	0	0	0	0	152.541	1	1	49.1849	30.7931
DATA	1050	13	30	0	0	A_44_P329621	AI102949	1135.11	347.5	73.6847	7.83493	104	28	5.69988	0	0	0	0	0	0	0	67.5048	1	1	65	27.3636
DATA	1051	13	31	0	0	A_44_P823094	XM_218760	1160.5	347.5	3064.26	306.438	2799	29	6.79509	0	0	0	0	0	0	0	2801.63	1	1	57.5363	29.8929
DATA	1052	13	32	0	0	A_44_P226388	AA849810	1185.67	347.5	13.9432	3.01598	53	28.5	6.62114	0	0	0	0	0	0	0	12.7199	1	1	57.5363	28.05
DATA	1053	13	33	0	0	A_44_P412916	NM_001039028	1211.11	348.303	151.935	15.4282	174	28	4.62431	0	0	0	0	0	0	0	138.275	1	1	45.835	27.7931
DATA	1054	13	34	0	0	A_44_P977515	TC597052	1236.58	347.573	381.562	38.2507	382	26	7.88533	0	0	0	0	0	0	0	346.3	1	1	57.5363	28.3871
DATA	1055	13	35	0	0	A_44_P110660	AI011355	1262.11	347.5	42.9753	5.07316	80	29	6.93476	0	0	0	0	0	0	0	38.8905	1	1	56.9804	29.1818
DATA	1056	13	36	0	0	A_43_P20827	NM_001134635	1287.24	347.916	121.684	12.4653	149	28	4.481	0	0	0	0	0	0	0	109.787	1	1	46.8651	28.2647
DATA	1057	13	37	0	0	A_44_P961459	TC621414	1312.67	347.5	8.7381	2.85037	47.5	27	4.64375	0	0	0	0	0	0	0	7.85746	1	0	65	27.5667
DATA	1058	13	38	0	0	A_44_P297633	NM_001107413	1338.33	347.5	155.222	15.7592	180	29	6.47506	0	0	0	0	0	0	0	139.088	1	1	57.5363	30.2667
DATA	1059	13	39	0	0	A_44_P428872	XM_341137	1363.14	347.722	293.035	29.4306	295.5	27	4.92773	0	0	0	0	0	0	0	261.646	1	1	47.8731	26.9444
DATA	1061	13	41	0	0	A_44_P1054213	NM_013083	1414.5	347.5	47784.3	4778.43	42301.5	29.5	6.61008	0	1	0	0	0	0	0	42327.6	1	1	57.5363	30.2857
DATA	1062	13	42	0	0	A_44_P719889	AI008699	1439.5	347.486	94.8633	9.88123	122	29	5.06219	0	0	0	0	0	0	0	83.6862	1	1	49.1849	28.3226
DATA	1063	13	43	0	0	A_44_P394609	BF560960	1465.31	347.485	9.19803	2.92605	49	28.5	6.2627	0	0	0	0	0	0	0	8.07872	1	0	46.5243	28.5833
DATA	1064	13	44	0	0	A_44_P503868	XR_007212	1490.37	347.5	3491.45	349.156	3046	29	11.2032	0	0	0	0	0	1	0	3053.09	1	1	47.8731	32.2667
DATA	1065	13	45	0	0	A_44_P991940	XM_225667	1516	347.455	102.122	10.5899	129	28	3.44043	0	0	0	0	0	0	0	88.8861	1	1	55.8519	26.6452
DATA	1066	13	46	0	0	A_44_P822989	XM_001070627	1541.26	347.754	29.6261	4.08748	67	26	3.38591	0	0	0	0	0	0	0	25.6661	1	1	46.8651	26.1852
DATA	1067	13	47	0	0	A_42_P812263	NM_001007667	1566.71	347.521	1053.11	105.349	929	28	6.24687	0	0	0	0	0	0	0	907.893	1	1	48.8603	29.24
DATA	1068	13	48	0	0	A_44_P763629	NM_001109506	1591.76	347.62	61.8708	6.80933	94	28	4.84893	0	0	0	0	0	0	0	53.0795	1	1	47.5395	28.1875
DATA	1069	13	49	0	0	A_44_P995058	ENSRNOT00000027381	1617.19	347.392	7116.68	711.674	6105	27	6.05602	0	0	0	0	0	0	0	6074.38	1	1	49.1849	27.6944
DATA	1070	13	50	0	0	A_42_P518818	NM_053312	1642.57	347.474	267.029	26.857	257.5	27	5.1844	0	0	0	0	0	0	0	226.752	1	1	49.5074	27.3438
DATA	1071	13	51	0	0	A_44_P127802	NM_001039455	1667.75	347.5	198.196	20.0289	209.5	28	5.30336	0	0	0	0	0	0	0	167.43	1	1	48.5334	27.2195
DATA	1072	13	52	0	0	A_44_P553297	ENSRNOT00000052297	1693.25	347.373	14660.8	1466.09	11969	30	4.30975	0	0	0	0	0	0	0	12318.9	1	1	49.1849	29.1765
DATA	1073	13	53	0	0	A_44_P129288	CO394414	1719.42	347.427	2.93074	2.9196	35	28	3.84456	0	0	0	0	0	0	0	-3.15376	0	0	57.5363	27.3704
DATA	1074	13	54	0	0	A_44_P767212	CA510548	1744.45	347.672	81.7491	8.68587	107.5	28	5.56323	0	0	0	0	0	0	0	67.9497	1	1	45.1352	27.8571
DATA	1075	13	55	0	0	A_44_P345182	BF407782	1770	347.455	49.9364	5.80065	81	29	4.48377	0	0	0	0	0	0	0	41.2779	1	1	55.8519	28.6857
DATA	1076	13	56	0	0	A_44_P447440	NM_134466	1794.97	347.625	206.704	20.8823	208	25	4.80904	0	0	0	0	0	0	0	169.947	1	1	45.1352	25.7576
DATA	1077	13	57	0	0	A_44_P253345	XR_007629	1820.32	347.048	15.6348	3.36884	51	25	4.00592	0	0	0	0	0	0	0	12.7826	1	1	45.1352	25.2188
DATA	1078	13	58	0	0	A_44_P160294	NM_001105909	1845.8	347.282	189.512	19.1873	192	25	3.43143	0	0	0	0	0	0	0	154.089	1	1	47.2035	25.5333
DATA	1079	13	59	0	0	A_43_P13127	NM_130748	1871.16	347.629	83.0918	8.83995	107	26	4.43098	0	0	0	0	0	0	0	67.1922	1	1	44.0646	27.1143
DATA	1080	13	60	0	0	A_44_P312401	BE101788	1897.37	347.559	3.04584	3.03426	38	27	5.44316	0	0	0	0	0	0	0	-0.265272	0	0	46.8651	27.8065
DATA	1081	13	61	0	0	A_44_P536598	NM_001106308	1922.5	347.352	3.06255	3.05091	36	28	4.48536	0	0	0	0	0	0	0	-1.73577	0	0	57.5363	28.0385
DATA	1083	13	63	0	0	A_44_P399992	NM_013181	1973.39	347.069	15228.2	1522.82	12208.5	29	4.3926	0	0	0	0	0	0	0	12045	1	1	53.8203	27.9643
DATA	1084	13	64	0	0	A_44_P449422	NM_001108097	1997.83	347	71.6433	7.80642	95	27	4.76364	0	0	0	0	0	0	0	56.3758	1	1	46.8651	27.6667
DATA	1085	13	65	0	0	A_44_P898436	NM_001025155	2023.62	346.945	103.616	10.8203	114	29	5.11958	0	0	0	0	0	0	0	81.0984	1	1	48.5334	28.7143
DATA	1086	13	66	0	0	A_44_P409146	ENSRNOT00000048559	2049.5	347	45742.9	4574.29	35308.8	29	5.54997	0	1	0	0	0	0	0	35613.8	1	1	54.1152	27.4706
DATA	1087	13	67	0	0	A_43_P16945	XR_008811	2074.5	347	62.7039	7.01684	86.5	30	6.00033	0	0	0	0	0	0	0	48.5752	1	1	54.1152	27.1786
DATA	1088	13	68	0	0	A_42_P509766	NM_013196	2099.63	347	472.275	47.3334	395	28	4.33563	0	0	0	0	0	0	0	364.063	1	1	48.5334	28.4815
DATA	1089	13	69	0	0	A_43_P16358	X14182	2125.5	346.648	3.19289	3.18076	39	27	4.34796	0	0	0	0	0	0	0	0.0321049	0	0	57.5363	27.6429
DATA	1090	13	70	0	0	A_43_P10975	DV728573	2150.27	347.357	527.467	52.8433	446.5	27	4.43541	0	0	0	0	0	0	0	402.778	1	1	46.8651	27.0526
DATA	1091	13	71	0	0	A_44_P943207	AA892888	2176.5	346.648	3.22273	3.22615	41	28	5.13234	0	0	0	0	0	0	0	2.41316	0	0	57.5363	27.8182
DATA	1092	13	72	0	0	A_44_P823957	TC602425	2201.2	347.288	251.304	25.3364	227.5	27	5.41868	0	0	0	0	0	0	0	190.181	1	1	45.4864	27.1724
DATA	1093	13	73	0	0	A_44_P210735	NM_001107278	2227.09	346.614	31.3863	4.50957	61	28	4.44503	0	0	0	0	0	0	0	23.6475	1	1	57.259	27.2703
DATA	1094	13	74	0	0	A_44_P169623	EV780505	2252.13	347.382	2329.01	232.923	1779	28	5.26084	0	0	0	0	0	0	0	1748.1	1	1	46.1809	27.5313
DATA	1095	13	75	0	0	A_43_P22707	A_43_P22707	2277.91	346.614	264.278	26.6285	241	28	5.22758	0	0	0	0	0	0	0	197.566	1	1	57.259	27.825
DATA	1096	13	76	0	0	A_44_P851810	NM_012839	2303.42	346.573	159629	15962.9	119893	30.5	8.55939	0	1	0	0	0	0	0	118906	1	1	57.5363	30.3214
DATA	1097	13	77	0	0	A_44_P132918	S82813	2328.58	346.573	3.29864	3.2861	34	26	5.1771	0	0	0	0	0	0	0	-5.62553	0	0	57.5363	25.5652
DATA	1098	13	78	0	0	A_44_P222371	ENSRNOT00000002043	2353.69	347.313	489.185	49.0294	401	24.5	3.55087	0	0	0	0	0	1	0	362.137	1	1	45.835	24
DATA	1099	13	79	0	0	A_44_P263110	XM_343981	2379.5	346.648	15.4352	3.6481	51	25	3.94032	0	0	0	0	0	0	0	11.3923	1	0	57.5363	25.3846
DATA	1100	13	80	0	0	A_44_P436655	AI146102	2404.58	346.573	3.32641	3.32518	41	25	4.13434	0	0	0	0	0	0	0	2.02649	0	0	65	25.4375
DATA	1101	13	81	66	1	DarkCorner	DarkCorner	2430.42	346.573	4.14659	3.34703	43	27	5.44327	0	0	0	0	0	0	0	3.04597	1	0	57.5363	27.6471
DATA	1102	13	82	66	1	DarkCorner	DarkCorner	2456.04	347.091	3.33993	3.32723	38	27	5.38675	0	0	0	0	0	0	0	-0.390547	0	0	42.2201	26.7273
DATA	1103	13	83	66	1	DarkCorner	DarkCorner	2480.86	347.145	3.34498	3.33227	38	25	4.83039	0	0	0	0	0	0	0	-1.06271	0	0	46.8651	24.725
DATA	1104	13	84	66	1	DarkCorner	DarkCorner	2506.5	346.5	3.3495	3.33677	37	24	3.24942	0	0	0	0	0	0	0	-1.72757	0	0	57.5363	25.0606
DATA	1105	13	85	66	1	DarkCorner	DarkCorner	2531.67	346.5	3.35229	3.33955	35	24	4.49687	0	0	0	0	0	0	0	-2.35477	0	0	57.5363	24.6857
DATA	1106	14	1	66	1	DarkCorner	DarkCorner	411.279	355.25	2.82586	2.82299	42	28	5.33628	0	0	0	0	0	0	0	1.82586	0	0	46.8651	28.5435
DATA	1107	14	2	66	1	DarkCorner	DarkCorner	436.884	355.913	2.80871	2.79803	41	27.5	5.29523	0	0	0	0	0	0	0	-0.169598	0	0	46.8651	27.9048
DATA	1108	14	3	66	1	DarkCorner	DarkCorner	462.107	355.5	2.79296	2.78234	39	28	4.17082	0	0	0	0	0	0	0	-0.319099	0	0	56.9804	27.9355
DATA	1109	14	4	66	1	DarkCorner	DarkCorner	487.179	355.328	2.77816	2.7676	40	28	3.17155	0	0	0	0	0	0	0	-0.466173	0	0	45.835	28.0606
DATA	1110	14	5	66	1	DarkCorner	DarkCorner	512.667	355.5	2.76397	2.76	42.5	26.5	4.47392	0	0	0	0	0	0	0	1.6812	0	0	57.5363	26.3696
DATA	1111	14	6	0	0	A_43_P13272	NM_134432	538.69	355.859	47.8961	5.51793	83	28	5.03011	0	0	0	0	0	0	0	42.6477	1	1	47.5395	27.0741
DATA	1112	14	7	0	0	A_44_P276640	NM_001106371	563.582	355.427	56.8896	6.30922	90	29	4.14392	0	0	0	0	0	0	0	50.8773	1	1	57.5363	28.0417
DATA	1113	14	8	0	0	A_44_P400421	NM_031021	588.89	355.658	4893.84	489.391	4419.5	28	4.66947	0	0	0	0	0	0	0	4395	1	1	48.5334	28.1176
DATA	1114	14	9	0	0	A_44_P852005	XR_008296	614.4	355.729	252.54	25.3986	265	28	4.89198	0	0	0	0	0	0	0	227.687	1	1	47.2035	29.0625
DATA	1115	14	10	0	0	A_44_P180627	XM_001078495	640.305	355.573	147.606	15.0049	171.5	28	5.10829	0	0	0	0	0	0	0	133.566	1	1	51.0895	28.1935
DATA	1116	14	11	0	0	A_44_P527495	XR_008883	665.086	355.931	25.3102	3.69169	63.5	27	2.94448	0	0	0	0	0	0	0	22.9766	1	1	43.7019	26.7931
DATA	1117	14	12	0	0	A_44_P808350	EV762464	690.5	355.711	1272.43	127.271	1191.5	29	3.71194	0	0	0	0	0	0	0	1158.56	1	1	49.1849	28.6129
DATA	1118	14	13	0	0	A_43_P12365	NM_023101	716.067	355.507	307.117	30.8278	316	29	5.30467	0	0	0	0	0	0	0	280.39	1	1	48.5334	29.9143
DATA	1119	14	14	0	0	A_44_P325629	NM_001000010	742.232	355.214	4.42028	2.70211	44	28	4.36461	0	0	0	0	0	0	0	4.04551	1	0	41.8414	28.3684
DATA	1120	14	15	0	0	A_44_P156714	TC594864	766.582	355.427	2.67044	2.66029	36	28	3.78761	0	0	0	0	0	0	0	-3.73817	0	0	57.5363	27.5417
DATA	1121	14	16	0	0	A_44_P506328	A_44_P506328	792.418	355.427	189.667	19.1517	215.5	28.5	5.27126	0	0	0	0	0	0	0	174.262	1	1	57.5363	29.8846
DATA	1122	14	17	0	0	A_44_P104776	NM_001001425	817.5	355.352	2.66148	2.66332	41	30	9.00746	0	0	0	0	0	1	0	2.31964	0	0	57.5363	31.9565
DATA	1123	14	18	0	0	A_44_P965923	CB614179	843.088	355.386	2.65812	2.64802	37	28.5	4.3971	0	0	0	0	0	0	0	-1.73331	0	0	65	28.9
DATA	1124	14	19	0	0	A_44_P111422	AA875049	867.892	355.385	13.5372	2.97174	53	27	4.79428	0	0	0	0	0	0	0	12.484	1	1	45.1352	27.5897
DATA	1125	14	20	0	0	A_44_P299830	NM_001009707	893.634	355.873	483.816	48.4538	486	26	3.96135	0	0	0	0	0	0	0	446.507	1	1	47.5395	26.3333
DATA	1126	14	21	0	0	A_43_P22542	NM_001009399	919.418	355.427	158.999	16.118	178	28	4.74817	0	0	0	0	0	0	0	146.795	1	1	57.5363	27.8293
DATA	1127	14	22	0	0	A_44_P536724	NM_001024871	944.382	355.658	1257.26	125.754	1170	29	5.89262	0	0	0	0	0	0	0	1160.95	1	1	49.1849	28.9667
DATA	1128	14	23	0	0	A_44_P382696	CB547666	969.91	355.418	164.871	16.6976	192	27	5.01928	0	0	0	0	0	0	0	152.22	1	1	46.1809	27.5455
DATA	1129	14	24	0	0	A_44_P238556	NM_172044	995.476	355.317	32.7971	4.21244	69.5	28	4.39342	0	0	0	0	0	0	0	30.2683	1	1	44.4243	27.9706
DATA	1130	14	25	0	0	A_44_P671041	TC607131	1020.58	355.4	41.8031	4.94692	80.5	25	4.86492	0	0	0	0	0	0	0	38.5556	1	1	45.1352	26.8966
DATA	1131	14	26	0	0	A_44_P426823	NM_001107886	1045.73	355.268	440.43	44.1225	432	27	4.63456	0	0	0	0	0	0	0	405.849	1	1	47.2035	27.6667
DATA	1132	14	27	0	0	A_44_P168720	NM_001106962	1071.09	355.104	4116.06	411.615	3858	28	5.19326	0	0	0	0	0	0	0	3788.49	1	1	46.8651	28.4054
DATA	1133	14	28	0	0	A_43_P23317	NM_001013942	1096.55	355.081	3534.9	353.5	3127	29	6.26494	0	0	0	0	0	0	0	3249.02	1	1	48.8603	29.129
DATA	1134	14	29	0	0	A_44_P192396	XM_229238	1122.5	355	2.66897	2.65883	40	29	6.24136	0	0	0	0	0	0	0	-1.08078	0	0	65	28.7273
DATA	1135	14	30	0	0	A_44_P105366	NM_057102	1147.58	354.573	25677	2567.7	23759	29	5.60165	0	1	0	0	0	0	0	23516.3	1	1	57.5363	28.3871
DATA	1136	14	31	0	0	A_42_P631128	NM_017152	1173.37	354.596	148348	14834.9	138724	30	14.2966	0	1	0	1	0	0	0	135575	1	1	57.8122	25.0345
DATA	1137	14	32	0	0	A_44_P521532	NM_001109255	1198.5	354.648	13946.2	1394.62	12440	28	5.35252	0	0	0	0	0	0	0	12716	1	1	57.5363	27.871
DATA	1138	14	33	0	0	A_44_P212267	AA996685	1223.91	354.614	48.4815	5.54083	84	26	4.05504	0	0	0	0	0	0	0	44.0921	1	1	57.259	25.88
DATA	1139	14	34	0	0	A_44_P193181	NM_017008	1249.5	354.648	115899	11589.9	105250	31	9.01987	0	1	0	0	0	0	0	105113	1	1	57.5363	31.3714
DATA	1140	14	35	0	0	A_44_P931795	TC601926	1274.26	355.222	1020.23	102.059	908	26	6.79013	0	0	0	0	0	0	0	922.665	1	1	47.2035	26.9655
DATA	1141	14	36	0	0	A_44_P481616	AF034237	1299.94	355.226	2.71666	2.70655	40	26	3.92707	0	0	0	0	0	0	0	0.311349	0	0	45.1352	26.4595
DATA	1142	14	37	0	0	A_44_P222865	ENSRNOT00000005711	1325.5	354.648	42013.6	4201.36	37709.4	26	4.7411	0	1	0	0	0	0	0	37743.9	1	1	57.5363	27.1463
DATA	1143	14	38	0	0	A_44_P400223	NM_203367	1351	354.545	74.0882	7.89421	106	27	5.54809	0	0	0	0	0	0	0	66.3211	1	1	55.8519	27.8438
DATA	1144	14	39	0	0	A_44_P428487	NM_017015	1375.94	355.175	85.3129	8.95904	112.5	27	4.85424	0	0	0	0	0	0	0	76.0955	1	1	45.4864	27.2667
DATA	1145	14	40	0	0	A_44_P683666	NM_001106785	1401.58	354.573	223.518	22.5199	245	26	5.74119	0	0	0	0	0	0	0	198.571	1	1	57.5363	27.8065
DATA	1146	14	41	0	0	A_44_P759588	CF110322	1426.57	354.813	858.707	85.9149	804	30	5.40434	0	0	0	0	0	0	0	759.84	1	1	49.1849	30.7241
DATA	1147	14	42	0	0	A_44_P310870	AA945238	1452.58	354.573	2.77974	2.76918	36.5	28	6.07955	0	0	0	0	0	0	0	-2.9863	0	0	65	28.8049
DATA	1148	14	43	0	0	A_44_P942245	NM_001100735	1478	354.545	43.9436	5.2006	77	29	5.19115	0	0	0	0	0	0	0	38.5458	1	1	55.8519	29.025
DATA	1149	14	44	0	0	A_44_P278010	BQ210717	1503.42	354.573	19.0278	3.38033	56	28	3.98014	0	0	0	0	0	0	0	16.6154	1	1	57.5363	27.8077
DATA	1150	14	45	0	0	A_44_P166216	NM_001013059	1528.38	355	3729.02	372.913	3195	28	3.77033	0	0	0	0	0	0	0	3241.58	1	1	48.5334	27.8462
DATA	1151	14	46	0	0	A_44_P415448	BM383614	1554.11	354.5	5.9106	2.88162	45	26.5	5.89015	0	0	0	0	0	0	0	5.11287	1	0	65	28.2083
DATA	1152	14	47	0	0	A_44_P453778	CK844888	1579.5	354.5	45.145	5.33041	81	28	4.62392	0	0	0	0	0	0	0	38.8616	1	1	65	29.2258
DATA	1153	14	48	0	0	A_44_P384821	ENSRNOT00000017118	1604.89	354.5	2.85922	2.84836	37	27	5.31388	0	0	0	0	0	0	0	-1.82886	0	0	56.9804	27.1389
DATA	1154	14	49	0	0	A_44_P269425	NM_133415	1630.42	354.573	6.74447	2.94131	46.5	28	4.33559	0	0	0	0	0	0	0	5.7474	1	0	65	28.2121
DATA	1155	14	50	0	0	A_44_P730758	TC609403	1655.18	354.639	383.225	38.4304	358	26.5	5.78339	0	0	0	0	0	0	0	324.93	1	1	47.8731	26.3125
DATA	1156	14	51	0	0	A_44_P286467	ENSRNOT00000023550	1681.11	354.5	115.012	11.8594	136	28	4.92404	0	0	0	0	0	0	0	96.9926	1	1	56.9804	27.1
DATA	1157	14	52	0	0	A_44_P201283	A_44_P201283	1706.5	354.5	2.91948	2.90838	38	29	3.77543	0	0	0	0	0	0	0	-1.72117	0	0	65	29.05
DATA	1158	14	53	0	0	A_44_P195499	AI045870	1731.6	354.738	167.847	17.0375	181	29	5.05117	0	0	0	0	0	0	0	140.057	1	1	50.7771	28.7143
DATA	1159	14	54	0	0	A_43_P15271	NM_017201	1756.91	354.72	2381.93	238.212	2028.5	28	5.01933	0	0	0	0	0	0	0	1976.83	1	1	48.8603	27.973
DATA	1160	14	55	0	0	A_44_P210507	A_44_P210507	1782.58	354.427	44.7769	5.3053	64	27	4.37835	0	0	0	0	0	0	0	36.9549	1	1	57.5363	27.7931
DATA	1161	14	56	0	0	A_44_P344642	ENSRNOT00000015979	1808.11	354.5	6.0316	3.033	43	25	4.35969	0	0	0	0	0	0	0	4.95061	1	0	56.9804	25.4
DATA	1162	14	57	0	0	A_44_P140498	ENSRNOT00000038055	1833.12	355.026	5.24257	3.03396	43	26	3.84279	0	0	0	0	0	0	0	4.28009	1	0	48.2044	26.2727
DATA	1163	14	58	0	0	A_44_P1057055	NM_001105822	1858.66	354.955	86.0012	9.10999	108	26	2.73017	0	0	0	0	0	0	0	69.8232	1	1	45.835	26.4231
DATA	1164	14	59	0	0	A_44_P741233	AA997376	1884.13	354.871	6.31747	3.08699	44	26	4.6466	0	0	0	0	0	0	0	5.10074	1	0	45.4864	27.1818
DATA	1165	14	60	0	0	A_44_P367481	NM_012721	1909.38	354.763	52.1199	6.03289	81	29	5.95256	0	0	0	0	0	0	0	41.8519	1	1	49.1849	29.7083
DATA	1166	14	61	0	0	A_44_P832941	BF290181	1934.88	354.588	3.0667	3.06306	40	28	5.37214	0	0	0	0	0	0	0	1.76874	0	0	46.5243	28.7879
DATA	1167	14	62	0	0	A_44_P160359	BM385969	1960.42	354.427	8.69709	3.19257	47	29	4.3416	0	0	0	0	0	0	0	6.90739	1	0	57.5363	28.871
DATA	1168	14	63	0	0	A_44_P460303	AA925974	1985.58	354.427	3.09997	3.09192	40.5	29	4.50697	0	0	0	0	0	0	0	1.20036	0	0	57.5363	28.2069
DATA	1169	14	64	0	0	A_44_P145137	A_44_P145137	2011.03	354.667	7.12286	3.18514	44	28.5	4.29913	0	0	0	0	0	0	0	5.5976	1	0	45.4864	28.5556
DATA	1170	14	65	0	0	A_44_P537149	AA866246	2036.58	354.427	3.13286	3.12535	41	29	5.34121	0	0	0	0	0	0	0	1.29594	0	0	57.5363	28.6765
DATA	1171	14	66	0	0	A_44_P409820	NM_012908	2062	354.455	26.8769	4.1309	60	27	5.7412	0	0	0	0	0	0	0	20.9027	1	1	55.8519	27.4571
DATA	1172	14	67	0	0	A_44_P310830	AA958005	2087.5	354.352	3.16493	3.15645	41	27.5	4.87329	0	0	0	0	0	0	0	1.15977	0	0	57.5363	27.8438
DATA	1173	14	68	0	0	A_44_P100054	NM_173310	2112.58	354.427	13.4293	3.44102	49.5	27	3.85501	0	0	0	0	0	0	0	10.3415	1	0	57.5363	27.25
DATA	1174	14	69	0	0	A_44_P148720	NM_177930	2137.94	354.494	617.643	61.8462	505	28	4.21977	0	0	0	0	0	0	0	473.375	1	1	49.5074	28.1613
DATA	1175	14	70	0	0	A_43_P13381	NM_139326	2163.37	354.63	1247.36	124.777	985.5	28	5.07661	0	0	0	0	0	0	0	951.615	1	1	48.2044	27.6829
DATA	1176	14	71	0	0	A_44_P256188	BC103490	2189.09	354.386	161.911	16.5067	162	27	4.25441	0	0	0	0	0	0	0	122.959	1	1	57.259	27.5
DATA	1177	14	72	0	0	A_44_P681677	BF289693	2214.18	354.431	61.0522	6.90521	86	27.5	4.46539	0	0	0	0	0	0	0	46.1689	1	1	47.8731	26.9444
DATA	1178	14	73	0	0	A_43_P22318	NM_001106983	2239.97	354.219	4.8642	3.27609	43	28	4.74829	0	0	0	0	0	0	0	3.66295	1	0	45.4864	27.7097
DATA	1179	14	74	0	0	A_44_P527680	NM_001106639	2264.79	353.871	348.938	35.0451	309	29	4.81778	0	0	0	0	0	0	0	261.748	1	1	46.5243	28.1951
DATA	1180	14	75	0	0	A_44_P269649	A_44_P269649	2290.5	354.352	3.27667	3.26422	37	27	6.44046	0	0	0	0	0	0	0	-2.55458	0	0	57.5363	28.7097
DATA	1181	14	76	0	0	A_44_P515755	ENSRNOT00000032166	2316	354	3.28828	3.27578	37	29	6.98541	0	0	0	0	0	0	0	-2.46814	0	0	54.9904	28.1471
DATA	1182	14	77	0	0	A_44_P1037556	NM_172032	2341.1	354.014	2858.08	285.827	2092	26	4.40052	0	0	0	0	0	0	0	2121.88	1	1	46.8651	25.6897
DATA	1183	14	78	0	0	A_44_P147558	NM_001108982	2366.63	354.127	1586.42	158.676	1204	25	4.46546	0	0	0	0	0	0	0	1174.33	1	1	47.5395	25.6176
DATA	1184	14	79	0	0	A_44_P472996	NM_013132	2391.93	354.214	5029.52	502.963	3733	24	4.13915	0	0	0	0	0	0	0	3713.25	1	1	46.8651	25.1515
DATA	1185	14	80	0	0	A_44_P1033541	NM_001008324	2417.56	354.027	3372.7	337.286	2556	25.5	4.99988	0	0	0	0	1	0	0	2483.99	1	1	48.5334	26.6333
DATA	1186	14	81	66	1	DarkCorner	DarkCorner	2443.1	354.534	3.33174	3.31907	36	27	4.9318	0	0	0	0	0	0	0	-3.07675	0	0	47.5395	27.1714
DATA	1187	14	82	66	1	DarkCorner	DarkCorner	2468.5	354	3.33788	3.32519	36.5	26	5.3353	0	0	0	0	0	0	0	-2.14465	0	0	54.1152	25.9189
DATA	1188	14	83	66	1	DarkCorner	DarkCorner	2493.58	353.573	3.34275	3.33005	36.5	25	4.35518	0	0	0	0	0	0	0	-2.13056	0	0	57.5363	25.0769
DATA	1189	14	84	66	1	DarkCorner	DarkCorner	2519.19	353.718	3.34613	3.33341	38	24	3.7212	0	0	0	0	0	0	0	-1.01001	0	0	49.8279	24.7742
DATA	1190	14	85	66	1	DarkCorner	DarkCorner	2544.49	353.983	3.34812	3.3354	38.5	25	4.53053	0	0	0	0	0	0	0	-0.358108	0	0	43.7019	25.75
DATA	1191	15	1	66	1	DarkCorner	DarkCorner	398.466	363.068	2.8331	2.83193	44	27	4.60696	0	0	0	0	0	0	0	2.01298	0	0	48.5334	26.752
DATA	1192	15	2	66	1	DarkCorner	DarkCorner	423.729	362.414	2.81601	2.8053	40.5	29	6.36348	0	0	0	0	0	0	0	-0.0918786	0	0	46.8651	29.3902
DATA	1193	15	3	66	1	DarkCorner	DarkCorner	449.5	362.648	2.96151	2.80438	43	26.5	4.98856	0	0	0	0	0	0	0	2.59087	1	0	57.5363	27.1667
DATA	1194	15	4	66	1	DarkCorner	DarkCorner	474.541	362.607	2.78412	2.78113	43	30	3.88236	0	0	0	0	0	0	0	1.80562	0	0	43.3362	29.5357
DATA	1195	15	5	66	1	DarkCorner	DarkCorner	499.768	362.786	2.76965	2.75912	39	27	4.26905	0	0	0	0	0	0	0	-1.1798	0	0	41.8414	27.3256
DATA	1196	15	6	0	0	A_44_P337656	NM_001108385	525.662	362.068	2.90818	2.76077	44.5	26	4.89361	0	0	0	0	0	0	0	2.58434	1	0	48.8603	27.3243
DATA	1197	15	7	0	0	A_44_P1041279	NM_198785	551.156	362.766	817.034	81.7491	775	29	4.74271	0	0	0	0	0	0	0	729.468	1	1	49.5074	28.08
DATA	1198	15	8	0	0	A_44_P377515	NM_001109114	576.418	362.573	127.803	13.0667	151	29	3.28469	0	0	0	0	0	0	0	114.597	1	1	57.5363	28.4074
DATA	1199	15	9	0	0	A_44_P342166	NM_013187	601.582	362.573	222.204	22.385	245	27.5	4.6188	0	0	0	0	0	0	0	200.041	1	1	57.5363	28.3333
DATA	1200	15	10	0	0	A_44_P210568	NM_019143	626.971	363.143	1147.77	114.809	1046.5	29	5.08229	0	0	0	0	0	0	0	1037.19	1	1	46.8651	29.0938
DATA	1201	15	11	0	0	A_43_P18504	NM_031717	652.243	363.014	68.1064	7.32285	100	28	4.77292	0	0	0	0	0	0	0	61.7553	1	1	46.8651	27.931
DATA	1202	15	12	0	0	A_44_P680622	NM_001106687	678	362.545	5.55848	2.73912	45	28	6.29469	0	0	0	0	0	0	0	5.05607	1	0	65	30.1379
DATA	1203	15	13	0	0	A_44_P562505	NM_001107046	703.44	362.933	246.254	24.7702	255	27.5	4.18298	0	0	0	0	0	0	0	224.641	1	1	48.8603	28.6429
DATA	1204	15	14	0	0	A_44_P190923	AI235397	728.582	362.573	74.6394	7.92636	110	27	5.03133	0	0	0	0	0	0	0	68.259	1	1	57.5363	28.5429
DATA	1205	15	15	0	0	A_44_P153755	NM_199237	754.333	362.5	2.6718	2.66176	41	28	3.68027	0	0	0	0	0	0	0	0.22272	0	0	57.5363	28.4375
DATA	1206	15	16	0	0	A_44_P119993	NM_022865	779.442	362.792	470.862	47.1611	469	26.5	4.14079	0	0	0	0	0	0	0	432.448	1	1	49.8279	27.8846
DATA	1207	15	17	0	0	A_44_P197207	XM_213513	805.074	363	131.608	13.4253	160	34	8.174	0	0	0	0	0	1	0	121.078	1	1	46.8651	33.7826
DATA	1208	15	18	0	0	A_43_P22314	NM_001106940	830.418	362.573	37.9776	7.41217	50	27	7.26213	0	0	0	0	0	0	0	34.9869	1	1	57.5363	26.4615
DATA	1209	15	19	0	0	A_44_P998263	AA866482	855.52	362.853	986.549	98.6904	946	27.5	4.55566	0	0	0	0	0	0	0	909.883	1	1	49.8279	27.0667
DATA	1210	15	20	0	0	A_44_P257254	NM_139193	881.395	362.553	27.414	3.80803	65	27	4.93904	0	0	0	0	0	0	0	25.3047	1	1	49.8279	27.1563
DATA	1211	15	21	0	0	A_44_P530276	NM_001107029	906.187	362.48	44.8465	5.20483	80	28	5.09564	0	0	0	0	0	0	0	41.4184	1	1	49.5074	27.9677
DATA	1212	15	22	0	0	A_43_P21946	NM_001012056	931.893	362.5	2.65091	2.64083	38.5	28	4.90519	0	0	0	0	0	0	0	-0.629385	0	0	65	28.125
DATA	1213	15	23	0	0	A_44_P419137	M12199	957.116	362.87	1504.46	150.469	1424	29	6.43796	0	0	0	0	0	0	0	1389.95	1	1	46.8651	29.2258
DATA	1214	15	24	0	0	A_44_P521820	AI071372	982.582	362.427	3.82084	2.66891	43	28	4.68858	0	0	0	0	0	0	0	3.52905	1	0	65	27.5
DATA	1215	15	25	0	1	ETG05_36762	ETG05_36762	1008.11	362.5	2.65282	2.64429	40	28.5	3.93149	0	0	0	0	0	0	0	0.835608	0	0	65	27.9474
DATA	1216	15	26	0	0	A_44_P255747	XR_006973	1033.5	362.5	2.65484	2.64475	36	27	4.61839	0	0	0	0	0	0	0	-1.91121	0	0	65	27.2727
DATA	1217	15	27	0	0	A_44_P123543	NM_053514	1058.89	362.5	2.65753	2.64869	41	27	4.45026	0	0	0	0	0	0	0	0.752792	0	0	56.9804	27.2059
DATA	1218	15	28	0	0	A_44_P473047	NM_052799	1084.42	362.427	2.66092	2.6508	36	28	3.88546	0	0	0	0	0	0	0	-3.57341	0	0	65	29.5
DATA	1219	15	29	0	0	A_44_P271625	NM_053291	1109.58	362.427	22267.8	2226.78	20068.4	29.5	7.41334	0	1	0	0	0	0	0	20464	1	1	57.5363	30.0714
DATA	1220	15	30	0	0	A_44_P423173	BE118077	1135.11	362.5	2.66953	2.66058	41	29.5	6.29058	0	0	0	0	0	0	0	0.73282	0	0	56.9804	29.5
DATA	1221	15	31	0	0	A_44_P541094	A_44_P541094	1160.42	362.427	2.6748	2.66464	38	31	6.37528	0	0	0	0	0	1	0	-2.05014	0	0	57.5363	32.5313
DATA	1222	15	32	0	0	A_44_P126564	NM_001126284	1185.58	362.427	571.578	57.2201	562	31	4.30504	0	0	0	0	0	0	0	522.188	1	1	65	31.3333
DATA	1223	15	33	0	0	A_44_P263334	AA925164	1211.42	362.427	2.68725	2.68989	42.5	27	5.59296	0	0	0	0	0	0	0	2.39437	0	0	57.5363	27.5938
DATA	1224	15	34	0	0	A_42_P638474	TC610360	1236.58	362.427	140.108	14.2655	169.5	28	7.07472	0	0	0	0	0	0	0	127.353	1	1	57.5363	30.1379
DATA	1225	15	35	0	0	A_44_P906646	AI169695	1262.09	362.386	2.70201	2.69174	39	28	8.46998	0	0	0	0	0	0	0	-0.817725	0	0	57.259	28.6765
DATA	1226	15	36	0	0	A_42_P765499	NM_001106425	1287	362.5	1597.97	159.82	1438	27	4.62741	0	0	0	0	0	0	0	1444.04	1	1	48.5334	27.2903
DATA	1227	15	37	0	0	A_44_P140778	NM_019148	1312.58	362.427	10.5575	2.9071	48	27	4.29173	0	0	0	0	0	0	0	9.5093	1	0	65	27.4324
DATA	1228	15	38	0	0	A_44_P174786	AW523888	1338.42	362.427	2.72848	2.71811	35	27	5.16174	0	0	0	0	0	0	0	-2.88335	0	0	65	27.35
DATA	1229	15	39	0	0	A_44_P339757	AF050661	1363.41	362.969	2.73804	2.7376	41	27	4.53635	0	0	0	0	0	0	0	2.08816	0	0	44.4243	27.6129
DATA	1230	15	40	0	0	A_44_P971970	AI639448	1389.09	362.386	2.74875	2.7383	35.5	26	4.53149	0	0	0	0	0	0	0	-3.67416	0	0	57.259	26.6923
DATA	1231	15	41	0	0	A_44_P454386	NM_012722	1414.72	362.16	56.974	6.32608	89.5	28.5	6.5659	0	0	0	0	0	0	0	50.5569	1	1	49.1849	30
DATA	1232	15	42	0	0	A_44_P880441	DN930840	1439.63	362.404	25.7864	3.77748	55	30	6.40531	0	0	0	0	0	0	0	22.7903	1	1	57.8122	29.8065
DATA	1233	15	43	0	0	A_44_P869506	TC588872	1465.06	362.3	678.866	67.9432	638	29	6.28227	0	0	0	0	0	0	0	597.419	1	1	46.8651	29.2432
DATA	1234	15	44	0	0	A_43_P12450	NM_030832	1490.81	362.111	2.79546	2.78843	41	29	4.13999	0	0	0	0	0	0	0	1.24062	0	0	47.2035	29.0857
DATA	1235	15	45	0	0	A_44_P397877	NM_175599	1516	362	17.2508	3.35606	47	28	3.43762	0	0	0	0	0	0	0	15.0444	1	1	54.9904	28.1
DATA	1236	15	46	0	0	A_44_P223667	ENSRNOT00000013687	1541.5	362	44.7971	5.28847	75	27.5	4.38461	0	0	0	0	0	0	0	38.884	1	1	54.1152	28.4688
DATA	1237	15	47	0	0	A_43_P15268	NM_017151	1566.73	362.219	3649.97	365.008	3204.5	29.5	6.14543	0	0	0	0	0	0	0	3153.18	1	1	48.2044	31.125
DATA	1238	15	48	0	0	A_44_P743136	AI030684	1592.5	362	2.84913	2.8383	37	28	4.419	0	0	0	0	0	0	0	-2.12975	0	0	54.1152	28.7
DATA	1239	15	49	0	0	A_44_P704947	A_44_P704947	1617.07	362.2	707.508	70.8083	638	28	5.79997	0	0	0	0	0	0	0	605.219	1	1	46.8651	28.1622
DATA	1240	15	50	0	0	A_44_P108480	AA925143	1643	362	2.87798	2.86704	36	28	5.65023	0	0	0	0	0	0	0	-3.71428	0	0	54.9904	28.1176
DATA	1241	15	51	0	0	A_42_P671477	NM_033376	1668.09	362.348	246.848	24.8524	243	28	5.19688	0	0	0	0	0	0	0	208.99	1	1	46.1809	26.7838
DATA	1242	15	52	0	0	A_44_P256694	AA859175	1693.58	361.573	5.99418	2.95863	42	29	4.15879	0	0	0	0	0	0	0	5.04749	1	0	57.5363	28.6154
DATA	1243	15	53	0	0	A_43_P19862	ENSRNOT00000007339	1719.42	361.573	76.7402	8.20832	102	28	3.7669	0	0	0	0	0	0	0	64.2706	1	1	57.5363	28.0625
DATA	1244	15	54	0	0	A_42_P583618	NM_001106235	1744.54	362.214	763.291	76.3852	679.5	29	4.02333	0	0	0	0	0	0	0	635.931	1	1	47.2035	28.5172
DATA	1245	15	55	0	0	A_44_P342456	AW921958	1769.91	361.614	2.95575	2.94451	38	27.5	4.64917	0	0	0	0	0	0	0	-0.846879	0	0	65	27.975
DATA	1246	15	56	0	0	A_44_P102265	BQ204131	1795.5	361.648	29.0225	4.14597	63	27	4.70529	0	0	0	0	0	0	0	23.9149	1	1	57.5363	26.8387
DATA	1247	15	57	0	0	A_44_P903287	NM_001108113	1820.13	362.125	107.624	11.1663	122	26	4.00369	0	0	0	0	0	0	0	88.2202	1	1	45.4864	26.3793
DATA	1248	15	58	0	0	A_44_P398060	NM_013150	1846.55	361.754	3.00496	3.0009	40	26	4.5755	0	0	0	0	0	0	0	1.71225	0	0	46.8651	26.75
DATA	1249	15	59	0	0	A_44_P944294	NM_001044263	1871.33	362.358	193.424	19.5751	191	25.5	4.84483	0	0	0	0	0	0	0	156.812	1	1	45.835	26.9
DATA	1250	15	60	0	0	A_44_P156904	ENSRNOT00000015414	1897	361.545	18.6886	3.55698	54	30	6.16534	0	0	0	0	0	0	0	15.0653	1	1	55.8519	29.6296
DATA	1251	15	61	0	0	A_44_P282940	AA963785	1922.42	361.573	4.78922	3.08048	42	29.5	5.31047	0	0	0	0	0	0	0	3.83968	1	0	65	30.1429
DATA	1252	15	62	0	0	A_44_P736002	A_44_P736002	1947.66	362.514	190.486	19.2926	192.5	28	6.44925	0	0	0	0	0	0	0	151.925	1	1	46.8651	29.0303
DATA	1253	15	63	0	0	A_43_P22263	NM_001037137	1972.97	361.789	21.3917	3.74652	56	29	4.14172	0	0	0	0	0	0	0	16.9679	1	1	46.8651	29.3333
DATA	1254	15	64	0	0	A_44_P839206	NM_001029925	1998.13	362	1684	168.429	1363	29	4.17983	0	0	0	0	0	0	0	1328.79	1	1	46.8651	29.0513
DATA	1255	15	65	0	0	A_44_P756076	AI501731	2024	361.545	121.172	12.5096	132	28	4.25298	0	0	0	0	0	0	0	95.0949	1	1	55.8519	26.6341
DATA	1256	15	66	0	0	A_44_P287368	AI171778	2049.19	361.957	14.8558	3.4596	50	28	4.9373	0	0	0	0	0	0	0	11.6002	1	0	46.8651	27.5758
DATA	1257	15	67	0	0	A_43_P15247	NM_012666	2075.25	361.98	3.15263	3.14161	39	27.5	5.03446	0	0	0	0	0	0	0	0.602834	0	0	39.8942	27.5938
DATA	1258	15	68	0	0	A_43_P17808	NM_001134508	2100.33	361.5	74.1642	8.06013	97.5	28	4.96591	0	0	0	0	0	0	0	57.3256	1	1	57.5363	27.7188
DATA	1259	15	69	0	0	A_44_P838869	TC633945	2125.2	362.159	236.523	23.8638	217	27.5	4.13341	0	0	0	0	0	0	0	181.984	1	1	46.1809	27.5333
DATA	1260	15	70	0	0	A_42_P831499	NM_012842	2150.89	361.5	22.2094	3.88399	57	27	4.6792	0	0	0	0	0	0	0	17.0051	1	1	56.9804	27.55
DATA	1261	15	71	0	0	A_44_P288231	NM_031521	2176.42	361.573	29.0937	4.32549	59.5	28	3.95074	0	0	0	0	0	0	0	22.1753	1	1	57.5363	28.5862
DATA	1262	15	72	0	0	A_44_P807091	NM_001106297	2201.67	361.5	407.144	40.8411	339.5	27	4.32906	0	0	0	0	0	0	0	308.977	1	1	57.5363	28
DATA	1263	15	73	0	0	A_44_P142843	XM_001065442	2227.11	361.5	23.7996	4.01079	57	29	4.25089	0	0	0	0	0	0	0	17.9856	1	1	65	28.5152
DATA	1264	15	74	0	0	A_43_P16259	XM_213633	2252.73	362	11.852	3.45095	48	30	4.87985	0	0	0	0	0	0	0	8.92154	1	0	46.1809	28.7097
DATA	1265	15	75	0	0	A_43_P21973	ENSRNOT00000018867	2277.91	361.863	274.516	27.6437	247	27	5.00094	0	0	0	0	0	0	0	205.862	1	1	50.4627	27.1282
DATA	1266	15	76	0	0	A_44_P115847	AA899448	2302.88	361.735	127.998	13.2096	134	29	5.22166	0	0	0	0	0	0	0	95.6487	1	1	45.835	28.1081
DATA	1267	15	77	0	0	A_43_P13189	NM_133425	2328.34	361.816	7610.06	761.013	5551	27	4.22654	0	0	0	0	0	0	0	5667.89	1	1	49.5074	26.3636
DATA	1268	15	78	0	0	A_44_P414704	ENSRNOT00000060633	2354.11	361.5	19.8229	3.83772	53	25.5	4.43622	0	0	0	0	0	0	0	14.717	1	1	65	25.6765
DATA	1269	15	79	0	0	A_44_P644162	CO570451	2379.5	361.5	3.30792	3.29534	39	25	3.97535	0	0	0	0	0	0	0	-0.719236	0	0	65	25.7
DATA	1270	15	80	0	0	A_44_P221217	AA818711	2404.89	361.5	472.414	47.3567	386	25	3.76313	0	0	0	0	0	0	0	348.871	1	1	56.9804	25.1944
DATA	1271	15	81	0	0	A_44_P900608	TC599783	2430.42	361.427	57.5155	6.63652	81.5	26	5.5671	0	0	0	0	0	0	0	42.3793	1	1	57.5363	26.7241
DATA	1272	15	82	66	1	DarkCorner	DarkCorner	2455.58	361.427	3.32995	3.31729	37	27	5.19554	0	0	0	0	0	0	0	-1.44393	0	0	57.5363	27.0789
DATA	1273	15	83	66	1	DarkCorner	DarkCorner	2481.38	362.092	3.33478	3.32211	37	26.5	5.82457	0	0	0	0	0	0	0	-2.00493	0	0	45.1352	26.65
DATA	1274	15	84	66	1	DarkCorner	DarkCorner	2506.42	361.427	3.33924	3.32654	38	25	4.38966	0	0	0	0	0	0	0	-0.535448	0	0	57.5363	25.9412
DATA	1275	15	85	66	1	DarkCorner	DarkCorner	2531.58	361.427	3.34206	3.32935	35	24	4.06604	0	0	0	0	0	0	0	-4.64424	0	0	57.5363	24.675
DATA	1276	16	1	66	1	DarkCorner	DarkCorner	410.657	370.776	2.82303	2.81387	43	28.5	5.38874	0	0	0	0	0	0	0	0.815314	0	0	46.1809	28.0625
DATA	1277	16	2	66	1	DarkCorner	DarkCorner	435.922	370.948	2.80627	2.804	43	27	5.45165	0	0	0	0	0	0	0	1.89222	0	0	48.2044	27.65
DATA	1278	16	3	66	1	DarkCorner	DarkCorner	461.861	370.076	2.79022	2.77998	42	28	4.85698	0	0	0	0	0	0	0	0.391023	0	0	49.8279	29.0698
DATA	1279	16	4	66	1	DarkCorner	DarkCorner	486.986	370.458	2.77535	2.76491	40	28	4.38229	0	0	0	0	0	0	0	0.219259	0	0	48.5334	29.025
DATA	1280	16	5	0	0	A_44_P504724	BF558003	513.028	370.324	25.4632	3.74818	63.5	26	4.48866	0	0	0	0	0	0	0	22.5861	1	1	47.2035	26.425
DATA	1281	16	6	0	0	A_44_P313890	XR_009209	538.375	370.219	4.00194	2.76652	45	29	5.71324	0	0	0	0	0	0	0	3.56668	1	0	44.7812	28.9375
DATA	1282	16	7	0	0	A_44_P435675	NM_001000501	563.5	370	11.9866	2.97732	51	28	3.83406	0	0	0	0	0	0	0	10.7301	1	0	54.1152	27.3
DATA	1283	16	8	0	0	A_44_P533992	NM_001037347	589.068	370.203	2526.87	252.702	2231	27	4.44239	0	0	0	0	0	0	0	2271.57	1	1	47.5395	26.7879
DATA	1284	16	9	0	0	A_44_P933802	TC593331	614.5	370	138.794	14.1402	148	29	6.3774	0	0	0	0	0	0	0	125.255	1	1	54.1152	29.8667
DATA	1285	16	10	0	0	A_44_P489978	XM_226502	639.608	369.931	2.70413	2.69386	38	30	5.0173	0	0	0	0	0	0	0	-1.70401	0	0	53.8203	29.44
DATA	1286	16	11	0	0	A_44_P937279	BM986535	665.5	370	2.69507	2.68705	41	27	4.83374	0	0	0	0	0	0	0	0.992282	0	0	54.1152	27.4286
DATA	1287	16	12	0	0	A_44_P321452	NM_001014033	690.5	370	234.15	23.5675	250.5	30	5.62023	0	0	0	0	0	0	0	213.399	1	1	54.1152	30.75
DATA	1288	16	13	0	0	A_44_P180127	NM_012588	716	370.426	9872.61	987.265	9080	29	6.12335	0	0	0	0	0	0	0	9022.4	1	1	45.4864	30.2333
DATA	1289	16	14	0	0	A_44_P325772	NP516920	741.224	370	17.7641	3.20137	55	29	5.19827	0	0	0	0	0	0	0	16.2728	1	1	43.3362	29.0476
DATA	1290	16	15	0	0	A_44_P218263	ENSRNOT00000022290	766.842	370.434	271.762	27.3058	292	28	4.40967	0	0	0	0	0	0	0	249.488	1	1	48.5334	28.6129
DATA	1291	16	16	0	0	A_44_P933073	AI764502	792.418	369.573	124.1	12.6904	157	29	5.71772	0	0	0	0	0	0	0	114.132	1	1	57.5363	30
DATA	1292	16	17	0	0	A_44_P427702	AA955679	817.5	369.648	231.078	23.2591	257.5	29	11.0656	0	0	0	0	0	0	0	212.844	1	1	65	30.381
DATA	1293	16	18	0	0	A_44_P468607	NM_001108863	843.088	369.614	2.65542	2.64714	41	28	5.82637	0	0	0	0	0	0	0	0.902528	0	0	65	26.4118
DATA	1294	16	19	0	0	A_43_P20917	NM_001108958	868.333	370.261	34.2532	4.32622	69.5	26	4.01835	0	0	0	0	0	0	0	31.6231	1	1	47.2035	26.4359
DATA	1295	16	20	0	0	A_44_P210780	NM_001108552	893.5	370.206	29.639	3.96966	66.5	27.5	5.25806	0	0	0	0	0	0	0	27.3825	1	1	46.5243	27.1364
DATA	1296	16	21	0	0	A_44_P433739	NM_001005542	919	370.226	318.174	31.9267	334	28.5	5.06051	0	0	0	0	0	0	0	294.082	1	1	45.4864	28.8611
DATA	1297	16	22	0	0	A_42_P534172	NM_053983	944.582	369.573	6.3595	2.71479	45	27	5.21293	0	0	0	0	0	0	0	5.87866	1	0	65	27.7143
DATA	1298	16	23	0	0	A_43_P15113	ENSRNOT00000029583	970	369.545	24048.7	2404.87	22379.3	30	6.72157	0	1	0	0	0	0	0	22228.2	1	1	55.8519	29.7778
DATA	1299	16	24	0	0	A_43_P18089	NM_001109206	995.029	370.13	73.9118	7.84862	111.5	29	4.41394	0	0	0	0	0	0	0	68.2958	1	1	46.8651	28.4688
DATA	1300	16	25	0	0	A_44_P1015220	NM_001014785	1020.62	370.058	1945.36	194.554	1800.5	28	3.96264	0	0	0	0	0	0	0	1796.43	1	1	46.5243	27.6571
DATA	1301	16	26	0	0	A_44_P434098	ENSRNOT00000060387	1046.42	369.573	3.35185	2.66557	43	27	4.59393	0	0	0	0	0	0	0	3.09236	1	0	57.5363	27.6667
DATA	1302	16	27	0	1	RC7	RC7	1071.5	369.759	2.6574	2.6473	39	27	4.67097	0	0	0	0	0	0	0	-1.0248	0	0	42.9674	27.4211
DATA	1303	16	28	0	0	A_44_P300584	AI575082	1097	369.545	11.1375	2.87544	48	30	3.91263	0	0	0	0	0	0	0	10.2498	1	0	55.8519	29.6061
DATA	1304	16	29	0	0	A_44_P439473	NM_001108800	1122.09	369.727	1252.04	125.232	1158.5	28	7.3179	0	0	0	0	0	0	0	1150.44	1	1	49.5074	28.6389
DATA	1305	16	30	0	0	A_44_P699211	A_44_P699211	1147.46	369.882	5490.06	549.013	4969.5	30	4.76831	0	0	0	0	0	0	0	5035.41	1	1	49.8279	30.4333
DATA	1306	16	31	0	0	A_44_P776300	TC592522	1173.4	369.75	70.1555	7.5049	104	29	4.80922	0	0	0	0	0	0	0	64.209	1	1	48.2044	30.4583
DATA	1307	16	32	0	0	A_44_P540279	AW144704	1198.05	370.094	674.569	67.5098	640	29.5	6.11178	0	0	0	0	0	0	0	616.042	1	1	45.835	29.0769
DATA	1308	16	33	0	0	A_44_P110954	BE120339	1223.59	370.051	32.7839	4.23329	67.5	26	4.73392	0	0	0	0	0	0	0	29.8639	1	1	43.3362	27.1176
DATA	1309	16	34	0	0	A_43_P17490	NM_001025740	1249.13	369.881	16.2287	3.13787	56	30	7.52271	0	0	0	0	0	0	0	14.7426	1	1	46.1809	30.3448
DATA	1310	16	35	0	0	A_44_P180529	AABR03116794	1274.67	369.5	10.7179	2.89904	49	25.5	5.72643	0	0	0	0	0	0	0	9.70741	1	0	57.5363	26.6333
DATA	1311	16	36	0	0	A_44_P473780	BE104219	1299.66	369.786	137.404	14.0035	158	26.5	4.25952	0	0	0	0	0	0	0	124.072	1	1	47.2035	26.9118
DATA	1312	16	37	0	0	A_44_P431109	NM_012969	1324.9	369.968	28.916	3.9635	63	27	6.3262	0	0	0	0	0	0	0	26.0248	1	1	45.1352	28.6458
DATA	1313	16	38	0	0	A_44_P128573	ENSRNOT00000021253	1350.89	369.5	2.731	2.72062	35	27	4.60286	0	0	0	0	0	0	0	-4.40828	0	0	65	26.0526
DATA	1314	16	39	0	0	A_44_P660621	TC631757	1375.88	369.818	185.758	18.7754	200	26.5	4.64159	0	0	0	0	0	0	0	165.981	1	1	49.1849	26.5625
DATA	1315	16	40	1028	1	(+)E1A_r60_a135	E1A_r60_a135	1401.58	369.427	130.906	13.3745	155	27.5	5.38516	0	0	0	0	0	0	0	116.507	1	1	57.5363	28.8333
DATA	1316	16	41	0	0	A_44_P383231	AI177031	1426.87	369.771	284.966	28.6292	283	31	6.63476	0	0	0	0	0	0	0	252.62	1	1	46.5243	30.5
DATA	1317	16	42	0	0	A_44_P279208	NM_001106693	1452.28	369.722	2586.53	258.668	2287.5	26	6.03462	0	0	0	0	0	0	0	2283.35	1	1	48.2044	27.3333
DATA	1318	16	43	0	0	A_44_P1059229	NM_001107707	1477.63	369.64	1317.98	131.827	1144.5	28	4.95515	0	0	0	0	0	0	0	1158.47	1	1	48.8603	28.1471
DATA	1319	16	44	0	0	A_43_P15761	NM_031608	1503.39	369.97	2.79875	2.79477	41	28	4.83087	0	0	0	0	0	0	0	1.68777	0	0	45.4864	28.6786
DATA	1320	16	45	0	0	A_44_P960606	DV724806	1528.54	370.396	5.30361	2.85045	42	26	3.48112	0	0	0	0	0	0	0	4.62003	1	0	40.2912	26.7586
DATA	1321	16	46	0	0	A_44_P492067	NM_001099511	1554.42	369.427	2.82531	2.81458	37.5	27.5	6.09832	0	0	0	0	0	0	0	-1.02498	0	0	57.5363	29.1875
DATA	1322	16	47	0	0	A_43_P11529	NM_012717	1579.5	369.352	18.3763	3.37269	57	29	8.72611	0	0	0	0	0	1	0	15.8525	1	1	57.5363	32.6667
DATA	1323	16	48	0	0	A_44_P501305	NM_001107126	1604.57	369.813	249.239	25.0853	255	27.5	4.59126	0	0	0	0	0	0	0	213.976	1	1	49.1849	27.2188
DATA	1324	16	49	0	0	A_42_P664238	NM_001107695	1630.42	369.427	219.353	22.1205	225	28	4.20184	0	0	0	0	0	0	0	187.343	1	1	57.5363	27.8571
DATA	1325	16	50	0	0	A_44_P255470	A_44_P255470	1655.48	369.455	2.882	2.87105	38.5	27.5	6.04889	0	0	0	0	0	0	0	-0.837051	0	0	46.5243	27.3235
DATA	1326	16	51	0	0	A_44_P453728	AW533317	1681.17	369.156	3.46093	2.90703	43	28	4.60959	0	0	0	0	0	0	0	2.92535	1	0	45.4864	27.4103
DATA	1327	16	52	0	0	A_44_P499992	AA858703	1705.97	369.864	2.91201	2.90094	39	28	4.73108	0	0	0	0	0	0	0	-0.434864	0	0	43.7019	27.8043
DATA	1328	16	53	0	0	A_44_P562314	TC601709	1731.55	369.41	375.482	37.6613	345.5	29	3.81219	0	0	0	0	0	0	0	314.064	1	1	50.1463	28.9259
DATA	1329	16	54	0	0	A_43_P19499	NM_001107788	1757.13	369.5	56.805	6.39284	85.5	29	5.36939	0	0	0	0	0	0	0	47.257	1	1	49.8279	29.0541
DATA	1330	16	55	0	0	A_44_P280776	NM_016993	1782.5	369.486	54.1859	6.16889	84	28	3.98923	0	0	0	0	0	0	0	44.8344	1	1	49.1849	27.7742
DATA	1331	16	56	0	0	A_44_P200946	NM_001000694	1807.74	369.632	145.471	14.8461	160	27	4.25705	0	0	0	0	0	0	0	119.718	1	1	46.5243	26.7407
DATA	1332	16	57	0	0	A_44_P965493	TC625434	1833.5	369.352	5.38335	3.02936	44	27	5.56487	0	0	0	0	0	0	0	4.4056	1	0	57.5363	27.9697
DATA	1333	16	58	0	0	A_44_P328815	NM_001108222	1858.67	369.25	591.02	59.1779	495.5	27.5	4.88046	0	0	0	0	0	0	0	481.05	1	1	47.5395	27.4167
DATA	1334	16	59	0	0	A_44_P509922	NM_013175	1884.25	369.239	25.5289	3.94985	59	26	4.86064	0	0	0	0	0	0	0	20.6646	1	1	46.1809	27.6774
DATA	1335	16	60	0	0	A_44_P318202	BF555712	1909.5	369	72257.7	7225.77	57935.3	29.5	5.90243	0	1	0	0	0	0	0	58171	1	1	54.1152	29.5
DATA	1336	16	61	0	0	A_44_P235996	NM_198755	1935	369	3.05867	3.04704	39	28	4.99849	0	0	0	0	0	0	0	-0.757436	0	0	54.9904	28.4194
DATA	1337	16	62	0	0	A_44_P209461	NM_053978	1960.5	369	28779.7	2877.97	22737.9	28	6.00537	0	1	0	0	0	0	0	22919.1	1	1	54.1152	29.2581
DATA	1338	16	63	0	0	A_44_P419426	ENSRNOT00000059124	1985.61	368.931	3.09153	3.07978	39	29	4.23722	0	0	0	0	0	0	0	-0.241497	0	0	53.8203	28.3333
DATA	1339	16	64	0	0	A_44_P229359	NM_001106273	2010.92	368.968	18.5339	3.60832	53	29	4.13822	0	0	0	0	0	0	0	14.6052	1	1	45.1352	28.7381
DATA	1340	16	65	0	0	A_42_P638511	XM_215160	2036.27	369.357	4379.62	437.973	3399.5	28	4.78634	0	0	0	0	0	0	0	3433.69	1	1	46.8651	27
DATA	1341	16	66	0	0	A_44_P859909	BQ194435	2062	368.681	25.6182	4.04342	59	27	4.77862	0	0	0	0	0	0	0	19.979	1	1	58.0869	26.9091
DATA	1342	16	67	0	0	A_44_P263635	NM_017243	2087	369.424	2650.83	265.101	2060	26	5.71889	0	0	0	0	0	0	0	2057.48	1	1	45.4864	26.9375
DATA	1343	16	68	0	0	A_44_P997578	AI407429	2112.56	369.466	11716.1	1171.61	9098.5	29	6.57692	0	0	0	0	0	0	0	9049.2	1	1	47.8731	28.5484
DATA	1344	16	69	0	0	A_44_P751504	A_44_P751504	2137.77	369.273	63.5341	7.102	88	27	4.41741	0	0	0	0	0	0	0	48.8395	1	1	45.4864	28.0278
DATA	1345	16	70	0	0	A_44_P457548	NM_001103351	2164.04	369.625	211.024	21.342	203	28	3.67399	0	0	0	0	0	0	0	161.459	1	1	47.2035	28.3235
DATA	1346	16	71	0	0	A_44_P361001	NM_001078648	2188.63	369.2	1904.04	190.431	1473	29	5.93123	0	0	0	0	0	0	0	1450.44	1	1	47.2035	29.5556
DATA	1347	16	72	0	0	A_44_P264558	NM_001004255	2214.5	368.648	14960	1496	11365	28	4.09748	0	0	0	0	0	0	0	11345.3	1	1	57.5363	28.2813
DATA	1348	16	73	0	0	A_44_P744892	NM_001013952	2239.58	368.573	3.24239	3.23006	38	28.5	4.64968	0	0	0	0	0	0	0	-0.935749	0	0	65	28.6333
DATA	1349	16	74	0	0	A_44_P285726	NM_001008694	2265.07	369.159	126.192	13.0291	137	30	4.68881	0	0	0	0	0	0	0	94.9546	1	1	46.8651	28.5806
DATA	1350	16	75	0	0	A_44_P241324	NM_001025676	2290.18	368.91	706.471	70.722	563.5	27	4.14599	0	0	0	0	0	0	0	529.638	1	1	49.8279	27.4516
DATA	1351	16	76	0	0	A_44_P1029241	NM_001107660	2316	368.545	56.8602	6.55721	80	26	4.60215	0	0	0	0	0	0	0	42.4756	1	1	55.8519	26.8444
DATA	1352	16	77	0	0	A_44_P258375	AW527421	2341.42	368.573	7.409	3.35908	46	26.5	4.56757	0	0	0	0	0	0	0	5.51702	1	0	65	26.5294
DATA	1353	16	78	0	0	A_44_P244607	AI548164	2367.19	368.814	3.29849	3.28637	39	25	4.04597	0	0	0	0	0	0	0	0.387477	0	0	43.7019	25.3548
DATA	1354	16	79	0	0	A_44_P976406	A_44_P976406	2391.74	368.962	3659.3	365.945	2722	25.5	4.38793	0	0	0	0	0	0	0	2710	1	1	49.5074	25.9444
DATA	1355	16	80	0	0	A_44_P149625	XM_344418	2417.58	368.573	3.31514	3.3132	42	26	4.02202	0	0	0	0	0	0	0	1.96195	0	0	57.5363	25.48
DATA	1356	16	81	0	0	A_43_P12970	NM_053885	2442.51	369.441	718.055	71.8817	565.5	26	4.95238	0	0	0	0	0	0	0	529.475	1	1	45.835	25.9429
DATA	1357	16	82	66	1	DarkCorner	DarkCorner	2467.84	368.924	3.32739	3.31499	38.5	27	4.63543	0	0	0	0	0	0	0	0.296026	0	0	49.8279	27.3095
DATA	1358	16	83	66	1	DarkCorner	DarkCorner	2493.3	368.746	3.3322	3.31954	37.5	26	3.68222	0	0	0	0	0	0	0	-1.05943	0	0	45.835	26.0606
DATA	1359	16	84	66	1	DarkCorner	DarkCorner	2519.33	368.908	3.33565	3.32297	36	24	2.52684	0	0	0	0	0	0	0	-2.40899	0	0	49.1849	24.5806
DATA	1360	16	85	66	1	DarkCorner	DarkCorner	2544.57	369	3.3378	3.32511	38	25	4.48739	0	0	0	0	0	0	0	-1.15217	0	0	44.0646	25.5374
DATA	1361	17	1	66	1	DarkCorner	DarkCorner	398.119	377.388	3.26921	2.83836	44	27	4.6583	0	0	0	0	0	0	0	2.82886	1	0	46.1809	26.6684
DATA	1362	17	2	66	1	DarkCorner	DarkCorner	423.545	377.288	2.81299	2.81502	42	29	5.38476	0	0	0	0	0	0	0	2.32801	0	0	46.1809	28.0645
DATA	1363	17	3	66	1	DarkCorner	DarkCorner	448.73	377.349	2.7968	2.78693	42	26	4.02764	0	0	0	0	0	0	0	0.570925	0	0	44.7812	26.6842
DATA	1364	17	4	66	1	DarkCorner	DarkCorner	474.667	377.5	2.78106	2.77049	41	30.5	4.23895	0	0	0	0	0	0	0	-0.37473	0	0	57.5363	30.3684
DATA	1365	17	5	0	0	A_44_P128488	NM_001108399	500.333	377.5	2.76644	2.75593	38.5	27	4.98211	0	0	0	0	0	0	0	-1.46155	0	0	57.5363	27.5833
DATA	1366	17	6	0	0	A_44_P839411	TC631259	525.349	377.54	8.36598	2.86736	48	29.5	6.98279	0	0	0	0	0	0	0	7.44199	1	0	44.7812	29.7059
DATA	1367	17	7	0	0	A_44_P276607	NM_001127540	551	377.455	41.7265	4.98629	76.5	29.5	4.61364	0	0	0	0	0	0	0	37.2913	1	1	65	28.2143
DATA	1368	17	8	0	0	A_44_P270353	AA866235	576.418	377.427	2.72845	2.72006	41	27	4.10999	0	0	0	0	0	0	0	0.931608	0	0	57.5363	27.2727
DATA	1369	17	9	0	0	A_44_P154112	NM_023991	601.667	377.611	2709.22	270.936	2382	28	6.03143	0	0	0	0	0	0	0	2441.54	1	1	48.2044	29.3667
DATA	1370	17	10	0	0	A_44_P810883	EX489426	627.333	377.5	368.801	36.9786	375	30	6.38061	0	0	0	0	0	0	0	333.614	1	1	57.5363	30.4074
DATA	1371	17	11	0	0	A_44_P860459	A_44_P860459	652.262	377.508	8.74822	2.82671	48	27.5	4.97575	0	0	0	0	0	0	0	7.9403	1	0	42.9674	27.375
DATA	1372	17	12	0	0	A_44_P342092	NM_031110	678	377.455	59322.4	5932.24	53258.6	34	8.12298	0	1	0	0	0	1	0	54015.4	1	1	55.8519	35.2188
DATA	1373	17	13	0	0	A_44_P335594	NM_001105737	703.418	377.427	15.8277	3.1054	55.5	29	7.23083	0	0	0	0	0	0	0	14.4529	1	1	57.5363	31.1481
DATA	1374	17	14	0	0	A_44_P508643	NM_001106027	728.582	377.427	2.67517	2.66863	40.5	27	5.43797	0	0	0	0	0	0	0	1.27355	0	0	65	29.0938
DATA	1375	17	15	0	0	A_44_P852219	ENSRNOT00000044873	754.324	377.618	5944.27	594.433	5721	29	6.70099	0	0	0	0	0	0	0	5454.33	1	1	46.5243	29.6452
DATA	1376	17	16	0	0	A_44_P405381	NM_001134436	779.5	377.352	2.6638	2.65367	36	28	5.5957	0	0	0	0	0	0	0	-5.60107	0	0	57.5363	29.3871
DATA	1377	17	17	0	0	A_44_P491489	ENSRNOT00000042098	805	377.455	153136	15313.6	143446	27.5	8.65513	0	1	0	0	0	0	0	141030	1	1	55.8519	29.7083
DATA	1378	17	18	0	0	A_42_P837865	NM_001106779	830.2	377.614	527.191	52.7854	509	26	9.9534	0	0	0	0	0	0	0	486.201	1	1	47.2035	24.4848
DATA	1379	17	19	0	0	A_44_P470348	AA946041	855.582	377.427	18.9813	3.25349	57	27	5.09451	0	0	0	0	0	0	0	17.5252	1	1	57.5363	25.6667
DATA	1380	17	20	0	0	A_44_P433163	NM_001001423	881.452	377.113	2.65023	2.64016	37	27	4.58609	0	0	0	0	0	0	0	-2.47861	0	0	43.7019	27
DATA	1381	17	21	0	0	A_44_P282004	NM_001128287	906.5	377.352	27.812	3.8337	65	29	5.57763	0	0	0	0	0	0	0	25.7156	1	1	57.5363	29.12
DATA	1382	17	22	0	0	A_44_P533713	BM986253	932	377.441	27.551	3.81421	65	28	4.5921	0	0	0	0	0	0	0	25.4825	1	1	43.7019	28.0588
DATA	1383	17	23	0	0	A_44_P466813	XM_343851	957.5	377.352	2.64769	2.63763	37	31	6.27254	0	0	0	0	0	0	0	-2.589	0	0	57.5363	29.963
DATA	1384	17	24	0	0	A_44_P463345	AW253787	982.5	377.352	72.379	7.70371	105	29	5.19615	0	0	0	0	0	0	0	66.9334	1	1	57.5363	29
DATA	1385	17	25	0	0	A_44_P280657	AA957933	1008.09	377.386	2.6495	2.64173	41	29	4.66859	0	0	0	0	0	0	0	1.01821	0	0	65	28.0645
DATA	1386	17	26	0	0	A_44_P466523	NM_001013919	1033	377.211	3488.65	348.875	3085	27	4.48052	0	0	0	0	0	0	0	3222.3	1	1	46.8651	27.3784
DATA	1387	17	27	0	0	A_44_P592168	TC590976	1057.82	376.883	7.02018	2.73556	45	27	4.43875	0	0	0	0	0	0	0	6.47786	1	0	44.7812	27.6571
DATA	1388	17	28	0	0	A_44_P227493	ENSRNOT00000032076	1083.92	377.046	10.8982	2.86278	49.5	29	3.98597	0	0	0	0	0	0	0	10.0438	1	0	46.5243	28.8205
DATA	1389	17	29	0	0	A_44_P285621	NM_001000733	1109.5	377	2.66126	2.65115	39	28	6.23544	0	0	0	0	0	0	0	-1.83833	0	0	54.1152	28.5455
DATA	1390	17	30	0	0	A_44_P440080	AW527503	1135	377	34.8272	6.79204	46	28.5	5.15507	0	0	0	0	0	0	0	31.9946	1	1	54.9904	28.6667
DATA	1391	17	31	0	1	RC4	RC4	1160.5	377	2.67101	2.66086	40	30	5.05384	0	0	0	0	0	0	0	-0.809412	0	0	54.1152	30.8148
DATA	1392	17	32	0	0	A_44_P301074	AY280961	1185.56	377.176	352.516	35.3523	367	29	3.65083	0	0	0	0	0	0	0	322.533	1	1	46.8651	28.1429
DATA	1393	17	33	0	0	A_44_P793670	TC603202	1210.93	377.2	1127.28	112.76	1055.5	30	5.42424	0	0	0	0	0	0	0	1028.96	1	1	46.8651	29.1212
DATA	1394	17	34	0	0	A_44_P883687	A_44_P883687	1236.45	377.182	4.11553	2.71123	43	28	5.79774	0	0	0	0	0	0	0	3.74677	1	0	45.835	28.2
DATA	1395	17	35	0	0	A_43_P16960	CB547898	1261.78	377.239	38.2945	4.67827	75	26	5.7895	0	0	0	0	0	0	0	34.7661	1	1	46.1809	27.4194
DATA	1396	17	36	0	0	A_44_P496255	NM_177481	1287.15	377.397	1281.28	128.156	1193	26	4.31837	0	0	0	0	0	0	0	1159.76	1	1	46.5243	27.2
DATA	1397	17	37	0	1	AT_T_5	AT_T_5	1312.52	377.413	2.71428	2.70396	38	27	4.28094	0	0	0	0	0	0	0	-1.85011	0	0	39.4933	27.5333
DATA	1398	17	38	0	0	A_44_P138257	NM_001127455	1337.91	377.328	62.5906	6.82181	94	27	5.08082	0	0	0	0	0	0	0	56.2818	1	1	45.1352	26.675
DATA	1399	17	39	0	0	A_44_P484826	NM_017276	1363.36	377.129	669.578	67.0132	626	28	4.67678	0	0	0	0	0	0	0	599.922	1	1	46.8651	27.4091
DATA	1400	17	40	0	0	A_42_P475340	NM_001025730	1388.76	377.333	6843.35	684.34	6069	28	5.39431	0	0	0	0	0	0	0	6108.64	1	1	45.4864	28.2069
DATA	1401	17	41	1028	1	(+)E1A_r60_a22	E1A_r60_a22	1414.26	376.778	1412.35	141.262	1250.5	31	8.81869	0	0	0	0	0	0	0	1255.68	1	1	47.5395	31.6667
DATA	1402	17	42	0	0	A_44_P364688	BI298596	1439.58	376.573	3.88266	2.78258	44	29	6.54766	0	0	0	0	0	0	0	3.43786	1	0	57.5363	28.4444
DATA	1403	17	43	0	0	A_44_P120198	AI045441	1465.42	376.573	28.597	3.97939	66	26	6.4623	0	0	0	0	0	0	0	25.2121	1	1	57.5363	27.8065
DATA	1404	17	44	0	0	A_44_P549253	BF522334	1490.38	376.789	197.859	19.9801	214	27.5	4.51391	0	0	0	0	0	0	0	173.695	1	1	49.5074	28.1538
DATA	1405	17	45	0	0	A_44_P371491	BE120370	1516	376.545	3.97919	2.8201	41	29	3.16573	0	0	0	0	0	0	0	3.47723	1	0	55.8519	27.9143
DATA	1406	17	46	0	0	A_44_P407889	NM_001106384	1541.33	376.813	8.22459	2.92284	47	26	3.86683	0	0	0	0	0	0	0	7.15415	1	0	49.5074	25.7143
DATA	1407	17	47	0	0	A_44_P472989	AF233596	1566.58	376.573	14.5656	3.17231	51	29.5	5.5377	0	0	0	0	0	0	0	12.6096	1	1	65	30.8846
DATA	1408	17	48	66	-1	(-)3xSLv1	NegativeControl	1592.42	376.573	2.84296	2.83216	37.5	28	6.21596	0	0	0	0	0	0	0	-1.71275	0	0	57.5363	29.7059
DATA	1409	17	49	0	0	A_44_P342841	BG380737	1617.58	376.573	2.85702	2.84774	40	27	3.98087	0	0	0	0	0	0	0	0.813544	0	0	57.5363	27.2258
DATA	1410	17	50	0	0	A_44_P377050	NM_001000275	1643	376.545	19.2276	3.44678	54	28	5.02632	0	0	0	0	0	0	0	16.3982	1	1	55.8519	27.0286
DATA	1411	17	51	0	0	A_44_P466608	NM_001106619	1668.5	376.5	109.217	11.2939	130.5	28	5.74868	0	0	0	0	0	0	0	92.6639	1	1	57.5363	27.2121
DATA	1412	17	52	0	0	A_44_P158649	NM_001000639	1693.67	376.5	2.90146	2.89044	39	28	4.38793	0	0	0	0	0	0	0	-1.22565	0	0	65	27.9444
DATA	1413	17	53	0	0	A_44_P259516	ENSRNOT00000026063	1719.33	376.5	3.7651	2.93022	41	27	4.38654	0	0	0	0	0	0	0	3.16102	1	0	57.5363	26.6216
DATA	1414	17	54	1028	1	(+)E1A_r60_a104	E1A_r60_a104	1744.5	376.5	5.19507	2.96719	44	29	5.26631	0	0	0	0	0	0	0	4.33853	1	0	57.5363	28.6552
DATA	1415	17	55	0	0	A_44_P391751	XR_005716	1770	376.545	15.2592	3.3099	51	28	5.09342	0	0	0	0	0	0	0	12.6746	1	1	55.8519	28.575
DATA	1416	17	56	0	0	A_44_P420552	NM_001106658	1794.85	376.836	1167.94	116.832	989	27.5	3.88781	0	0	0	0	0	0	0	965.039	1	1	47.5395	27.1786
DATA	1417	17	57	0	0	A_44_P381837	NM_001024964	1820.44	376.74	1336.83	133.716	1079	27.5	5.86263	0	0	0	0	0	0	0	1098.53	1	1	49.5074	28
DATA	1418	17	58	0	0	A_44_P165483	AI145002	1846.33	376.5	2.99701	2.98562	38	26	4.83341	0	0	0	0	0	0	0	-1.69333	0	0	65	27.1481
DATA	1419	17	59	0	0	A_44_P555337	A_44_P555337	1871.51	376.72	30.1638	4.25542	64.5	27.5	4.98092	0	0	0	0	0	0	0	24.5164	1	1	49.1849	27.0714
DATA	1420	17	60	0	0	A_43_P12841	NM_053535	1897	376.455	1958.6	195.883	1609	28.5	6.47948	0	0	0	0	0	0	0	1583.15	1	1	55.8519	29.4474
DATA	1421	17	61	0	0	A_44_P730638	TC630605	1922.42	376.427	12.2268	3.27176	48	27.5	5.1482	0	0	0	0	0	0	0	9.82949	1	0	57.5363	28.1944
DATA	1422	17	62	0	0	A_44_P508901	NM_001014273	1947.58	376.427	435.765	43.6832	385	27.5	6.43135	0	0	0	0	0	0	0	348.461	1	1	57.5363	28.6667
DATA	1423	17	63	0	0	A_44_P929683	TC582250	1972.51	376.724	1076.5	107.694	875	29	4.82945	0	0	0	0	0	0	0	856.374	1	1	49.1849	28.9737
DATA	1424	17	64	0	0	A_44_P363913	XR_008557	1998.14	376.914	5284.75	528.484	4278.5	28	4.73627	0	0	0	0	0	0	0	4181.91	1	1	43.7019	28.1471
DATA	1425	17	65	0	0	A_44_P401615	NM_012689	2024	376.455	10.744	3.28068	48	28	3.92439	0	0	0	0	0	0	0	8.45615	1	0	55.8519	27.3846
DATA	1426	17	66	0	0	A_44_P462361	ENSRNOT00000027391	2049.42	376.427	3.12762	3.11573	39	27.5	3.94928	0	0	0	0	0	0	0	-2.00697	0	0	65	26.875
DATA	1427	17	67	0	0	A_43_P20534	NM_001037770	2074.37	376.64	1996.91	199.715	1583.5	27	6.00048	0	0	0	0	0	0	0	1555.98	1	1	48.8603	28.1667
DATA	1428	17	68	0	0	A_44_P366192	XM_346040	2100.15	376.473	1840.69	184.096	1466	28	5.57048	0	0	0	0	0	0	0	1427.07	1	1	48.5334	27.9697
DATA	1429	17	69	1028	1	(+)E1A_r60_a104	E1A_r60_a104	2125.5	376.352	6.0536	3.21943	43	26.5	5.27607	0	0	0	0	0	0	0	4.67075	1	0	65	27.7353
DATA	1430	17	70	0	0	A_44_P161220	NM_080482	2151	376.455	4.07851	3.20285	42.5	27	4.4344	0	0	0	0	0	0	0	3.13221	1	0	55.8519	27.5714
DATA	1431	17	71	0	0	A_44_P410676	NM_001108069	2176.42	376.427	60.7471	6.8619	83	28	3.11945	0	0	0	0	0	0	0	46.4419	1	1	57.5363	28.2105
DATA	1432	17	72	0	0	A_44_P711487	BM986360	2201.58	376.427	112.705	11.7173	124.5	27	5.93852	0	0	0	0	0	0	0	85.7942	1	1	57.5363	28.1379
DATA	1433	17	73	0	0	A_44_P559106	NM_001105897	2227.37	376.404	36021	3602.1	26752.3	28.5	4.49636	0	1	0	0	0	0	0	27304.1	1	1	57.8122	28.3
DATA	1434	17	74	0	0	A_44_P466845	ENSRNOT00000035459	2252.5	376.352	37.6557	4.96194	69	29	4.93288	0	0	0	0	0	0	0	28.4308	1	1	65	28.4
DATA	1435	17	75	0	0	A_44_P475795	NM_001024795	2277.91	376.386	25.2653	4.11141	56.5	28	4.69591	0	0	0	0	0	0	0	19.0041	1	1	65	28.4194
DATA	1436	17	76	0	0	A_44_P521609	AA892828	2303.01	376.384	304.238	30.5974	266	27	4.01204	0	0	0	0	0	0	0	228.04	1	1	48.8603	27.0588
DATA	1437	17	77	0	0	A_44_P382484	XM_345898	2328.47	376.5	35.2021	4.80172	66	26	4.18715	0	0	0	0	0	0	0	26.2985	1	1	50.4627	26.875
DATA	1438	17	78	0	0	A_43_P10714	XM_001053368	2353.74	376.561	31.7452	4.56149	61	25	4.82249	0	0	0	0	0	0	0	23.644	1	1	46.1809	25.4444
DATA	1439	17	79	0	0	A_44_P437974	NM_001001006	2379.5	376	3.29785	3.29812	42	26.5	3.92765	0	0	0	0	0	0	0	2.15562	0	0	65	26.5667
DATA	1440	17	80	0	0	A_44_P101644	NM_013022	2404.91	376.065	34.0524	4.73741	64	25	3.77964	0	0	0	0	0	0	0	25.2243	1	1	54.4085	25.2857
DATA	1441	17	81	0	0	A_44_P914438	NM_080782	2429.86	376.192	4644.93	464.504	3400.5	25	4.68812	0	0	0	0	0	0	0	3433.33	1	1	47.5395	25.6129
DATA	1442	17	82	66	1	DarkCorner	DarkCorner	2455.09	376.194	3.31953	3.30691	36	25.5	4.40547	0	0	0	0	0	0	0	-2.30165	0	0	46.1809	26.5294
DATA	1443	17	83	66	1	DarkCorner	DarkCorner	2481.15	376.308	3.32482	3.31218	36	27	4.02977	0	0	0	0	0	0	0	-2.48169	0	0	45.4864	26.7561
DATA	1444	17	84	66	1	DarkCorner	DarkCorner	2506.5	376	3.3291	3.31645	35	25	3.54337	0	0	0	0	0	0	0	-4.41766	0	0	54.1152	25.6563
DATA	1445	17	85	66	1	DarkCorner	DarkCorner	2531.77	376.138	3.33187	3.3192	36.5	28	5.7375	0	0	0	0	0	0	0	-1.98521	0	0	45.835	28
DATA	1446	18	1	66	1	DarkCorner	DarkCorner	411.197	385.105	2.81951	2.80997	41	25	4.78014	0	0	0	0	0	0	0	0.705033	0	0	48.5334	26.2759
DATA	1447	18	2	66	1	DarkCorner	DarkCorner	436.478	384.851	2.80293	2.79228	39	27	5.09605	0	0	0	0	0	0	0	-0.26647	0	0	46.5243	27.1714
DATA	1448	18	3	66	1	DarkCorner	DarkCorner	461.813	384.837	2.78718	2.77669	41	28	5.05221	0	0	0	0	0	0	0	0.211606	0	0	50.4627	28.9167
DATA	1449	18	4	0	0	A_44_P334788	NM_031047	487.366	384.873	3218.39	321.851	2891	28	4.85431	0	0	0	0	0	0	0	2843.19	1	1	47.5395	29.0833
DATA	1450	18	5	0	0	A_44_P392524	BC166532	512.807	384.57	27.9419	3.91889	66	28.5	6.74125	0	0	0	0	0	0	0	24.8093	1	1	65	29.3889
DATA	1451	18	6	0	0	A_44_P482914	A_44_P482914	538.418	384.573	2.74503	2.73906	42	29.5	5.98082	0	0	0	0	0	0	0	1.39524	0	0	65	28.3125
DATA	1452	18	7	0	0	A_44_P313786	NM_134395	563.582	384.573	14498.7	1449.87	13088.5	25	4.74327	0	0	0	0	0	0	0	12992.5	1	1	57.5363	27.037
DATA	1453	18	8	0	0	A_44_P348257	NM_001013131	589.219	384.904	1041.5	104.186	973	27	3.21455	0	0	0	0	0	0	0	937.267	1	1	47.8731	26.4444
DATA	1454	18	9	0	0	A_44_P187166	NM_001013886	614.5	384.5	32318.5	3231.85	29342.1	28	6.51567	0	1	0	0	0	0	0	29195.6	1	1	57.5363	29.9444
DATA	1455	18	10	0	0	A_44_P959588	BC099085	639.667	384.5	2.70136	2.69109	39	28	5.5132	0	0	0	0	0	0	0	-1.61712	0	0	57.5363	27.5333
DATA	1456	18	11	0	0	A_44_P538521	ENSRNOT00000020606	665.418	384.573	9.69726	2.85203	49.5	28	6.45703	0	0	0	0	0	0	0	8.82079	1	0	57.5363	29.4545
DATA	1457	18	12	0	0	A_42_P455863	NM_031570	690.582	384.573	36641.8	3664.18	33072.5	32	7.61974	0	1	0	0	0	1	0	33429.2	1	1	57.5363	33.4375
DATA	1458	18	13	0	0	A_44_P169188	AI407017	716	384.971	48.5915	5.54287	84.5	30.5	7.03092	0	0	0	0	0	0	0	44.4527	1	1	46.8651	31.2143
DATA	1459	18	14	0	0	A_44_P203411	NM_053917	741.5	384.5	161.378	16.3556	192	28.5	4.89752	0	0	0	0	0	0	0	147.986	1	1	57.5363	28.8824
DATA	1460	18	15	0	0	A_44_P657248	A_44_P657248	766.667	384.5	438.185	43.8989	445	31	15.557	0	0	1	0	0	1	0	402.673	1	1	57.5363	35.4571
DATA	1461	18	16	0	0	A_44_P226231	AY069978	792.333	384.5	2.66001	2.6499	38	28	5.59948	0	0	0	0	0	0	0	-1.60383	0	0	57.5363	30.3333
DATA	1462	18	17	0	0	A_44_P498990	NM_001107153	817.5	384.5	77.7431	8.2122	110	27	5.05269	0	0	0	0	0	0	0	71.6871	1	1	57.5363	26.5652
DATA	1463	18	18	0	0	A_44_P234378	XR_006502	843	384.921	3248.2	324.831	3162.5	28	3.5445	0	0	0	0	0	0	0	2999.14	1	1	45.4864	27.7813
DATA	1464	18	19	0	0	A_42_P816020	NM_017207	868.208	384.903	31.9539	4.14467	69	27	4.4185	0	0	0	0	0	0	0	29.5333	1	1	47.2035	27.8529
DATA	1465	18	20	1028	1	(+)E1A_r60_a107	E1A_r60_a107	893.667	384.5	14.9667	3.03282	54	28	19.4156	0	0	0	1	0	1	0	13.8427	1	1	57.5363	35.3846
DATA	1466	18	21	0	0	A_44_P316804	NM_001012124	919.388	384.836	31.1662	4.08221	68	27.5	5.15308	0	0	0	0	0	0	0	28.8399	1	1	46.1809	27.5357
DATA	1467	18	22	0	0	A_44_P394521	AW526293	944.466	384.753	227.42	22.8942	249	30	4.49456	0	0	0	0	0	0	0	210.483	1	1	48.8603	29.875
DATA	1468	18	23	0	0	A_44_P100886	ENSRNOT00000029012	969.676	385	25.5924	3.67408	62.5	31	7.33799	0	0	0	0	0	1	0	23.6854	1	1	47.2035	32
DATA	1469	18	24	0	0	A_44_P705949	TC610272	995.392	384.973	237.662	23.912	248	29	5.34362	0	0	0	0	0	0	0	219.879	1	1	49.1849	28.4643
DATA	1470	18	25	0	0	A_44_P237837	U64705	1020.58	384.427	9.85394	2.81666	49	26	4.42313	0	0	0	0	0	0	0	9.1109	1	0	57.5363	26.7241
DATA	1471	18	26	0	0	A_44_P207845	AA956999	1046.42	384.427	2.651	2.64137	41	27	4.89971	0	0	0	0	0	0	0	0.448428	0	0	57.5363	27.4118
DATA	1472	18	27	0	0	A_44_P509033	XM_236370	1071.61	384.161	2.65393	2.64384	39	29	4.29308	0	0	0	0	0	0	0	-0.601041	0	0	44.0646	28.1282
DATA	1473	18	28	0	0	A_44_P512895	NM_001001048	1097	384.455	2.65739	2.64729	37.5	29	4.95098	0	0	0	0	0	0	0	-2.5996	0	0	65	28.525
DATA	1474	18	29	0	0	A_44_P609775	TC627802	1121.88	384.589	1565.36	156.559	1449	28	5.13286	0	0	0	0	0	0	0	1440.42	1	1	48.5334	27.7097
DATA	1475	18	30	1028	1	(+)E1A_r60_1	E1A_r60_1	1147.58	384.427	76290.2	7629.02	70336.8	29	3.43469	0	1	0	0	0	0	0	70071.8	1	1	57.5363	29.1667
DATA	1476	18	31	0	0	A_43_P12473	NM_031006	1172.97	384.171	67.1043	7.21902	102	28	3.2414	0	0	0	0	0	0	0	61.5081	1	1	46.8651	27.56
DATA	1477	18	32	0	0	A_44_P222400	A_44_P222400	1198.5	384.352	2.67783	2.66903	41.5	29	4.11515	0	0	0	0	0	0	0	0.784396	0	0	57.5363	28.6296
DATA	1478	18	33	0	0	A_44_P170093	AA957719	1224	384.455	43.2575	5.08564	78	28.5	5.54423	0	0	0	0	0	0	0	39.4635	1	1	55.8519	27.4615
DATA	1479	18	34	0	0	A_44_P386792	ENSRNOT00000017784	1249.5	384.352	5.95657	2.74686	44	29	5.97783	0	0	0	0	0	0	0	5.41945	1	0	65	28.7
DATA	1480	18	35	0	0	A_44_P578061	NM_001106456	1274.58	384.427	6.20552	2.7598	45	27	4.89596	0	0	0	0	0	0	0	5.62992	1	0	57.5363	27.4483
DATA	1482	18	37	0	0	A_44_P486327	AI535514	1325.23	384.31	5.90407	2.76993	44.5	27	5.65304	0	0	0	0	0	0	0	5.32249	1	0	47.5395	27.7949
DATA	1483	18	38	0	0	A_44_P905393	BM389058	1351	384.319	46.7961	5.41058	82	28.5	5.82701	0	0	0	0	0	0	0	42.0384	1	1	58.0869	28.3333
DATA	1484	18	39	0	0	A_44_P363927	BG377273	1376.5	384.352	2.73615	2.72575	35	31	5.57977	0	0	0	0	0	0	0	-3.63862	0	0	57.5363	30.5769
DATA	1485	18	40	0	0	A_43_P11794	NM_017053	1401.5	384.352	7.92723	2.84853	47	33	8.7003	0	0	0	0	0	1	0	7.06872	1	0	57.5363	32.8148
DATA	1486	18	41	0	0	A_44_P317825	AI105272	1427.39	384.069	2.75771	2.75219	41	31	7.91921	0	0	0	0	0	0	0	1.46682	0	0	65	31.0769
DATA	1487	18	42	0	0	A_44_P166142	A_44_P166142	1452.29	384.057	6.48369	2.83357	46	25	5.07598	0	0	0	0	0	0	0	5.73458	1	0	46.8651	26.1471
DATA	1488	18	43	0	0	A_44_P132873	AF073379	1478	384	2.78097	2.7704	36	26	6.43165	0	0	0	0	0	0	0	-3.01363	0	0	54.9904	27.6154
DATA	1489	18	44	0	0	A_44_P974665	ENSRNOT00000045403	1503.26	384.324	7689.31	768.936	6823	26.5	3.61992	0	0	0	0	0	0	0	6741.99	1	1	46.1809	27.1563
DATA	1490	18	45	0	0	A_44_P347641	AI113313	1528.95	384.164	6.12994	2.86184	43.5	27	5.1428	0	0	0	0	0	0	0	5.3499	1	0	42.2201	27.1786
DATA	1491	18	46	0	0	A_44_P532062	XM_341339	1554	384.431	155.35	15.7868	172.5	26	4.15524	0	0	0	0	0	0	0	134.962	1	1	44.7812	25.8621
DATA	1492	18	47	0	0	A_44_P269544	ENSRNOT00000005719	1579.5	384	59262.5	5926.25	48746.3	28.5	6.36089	0	1	0	0	0	0	0	51234.3	1	1	54.1152	30.475
DATA	1493	18	48	0	0	A_44_P192772	ENSRNOT00000003641	1606.23	384.108	35.5328	4.54663	72	26.5	4.19154	0	0	0	0	0	0	0	30.5615	1	1	50.4627	26.5
DATA	1494	18	49	0	0	A_44_P377245	NM_053337	1629.78	384.406	612.973	61.3635	557.5	28	4.13022	0	0	0	0	0	0	0	524.797	1	1	46.5243	27.9394
DATA	1495	18	50	0	0	A_44_P101322	AI639250	1655.83	383.889	15.0055	3.23396	52	27	5.77564	0	0	0	0	0	0	0	12.7791	1	1	46.8651	27.6286
DATA	1496	18	51	0	0	A_44_P386349	NM_199408	1680.72	384.095	5930.07	593.014	4972	27.5	4.76554	0	0	0	0	0	0	0	5024.85	1	1	48.8603	26.3235
DATA	1497	18	52	0	0	A_44_P172140	NM_053301	1705.97	384.095	7.86037	2.99907	45	28	4.48398	0	0	0	0	0	0	0	6.62591	1	0	45.4864	27.5122
DATA	1498	18	53	0	0	A_44_P386515	NM_001008771	1731.7	384.143	297.739	29.9158	288	27	4.66012	0	0	0	0	0	0	0	249.639	1	1	49.1849	26.6563
DATA	1499	18	54	0	0	A_44_P405704	XR_006771	1757	384.424	2277.3	227.748	1937.5	28	5.46012	0	0	0	0	0	0	0	1899.34	1	1	45.4864	28.7097
DATA	1500	18	55	0	0	A_44_P346209	AA946360	1782.58	383.573	12.1115	3.18109	49	27.5	3.75214	0	0	0	0	0	0	0	10.0453	1	0	57.5363	27.5833
DATA	1501	18	56	0	0	A_44_P409082	AI603192	1808.09	383.614	4.59971	2.99308	42	28.5	7.19996	0	0	0	0	0	0	0	3.79436	1	0	57.259	29.05
DATA	1502	18	57	0	0	A_44_P482894	ENSRNOT00000040909	1833.5	383.648	16073.5	1607.35	13134	27.5	5.14154	0	0	0	0	0	0	0	13187.4	1	1	57.5363	28.625
DATA	1503	18	58	0	0	A_44_P118724	NM_019361	1858.73	384.357	196.998	19.9253	194	26	6.13835	0	0	0	0	0	0	0	160.776	1	1	46.8651	26.9
DATA	1504	18	59	0	0	A_44_P262720	NM_001107366	1884.42	383.573	5.34803	3.05343	44	27.5	4.23097	0	0	0	0	0	0	0	4.34017	1	0	65	27.8684
DATA	1505	18	60	0	0	A_44_P178711	AA849603	1909.58	383.573	3.03394	3.02831	41	27	4.62984	0	0	0	0	0	0	0	1.52587	0	0	65	27.8108
DATA	1506	18	61	0	0	A_44_P386402	NM_020106	1935.05	383.523	3.05041	3.04099	40	26	4.66216	0	0	0	0	0	0	0	0.92277	0	0	55.8519	26.4167
DATA	1507	18	62	0	0	A_44_P440514	NM_001008842	1960.17	384.323	1621.32	162.161	1330.5	26	4.11761	0	0	0	0	0	0	0	1295	1	1	45.4864	26.4583
DATA	1508	18	63	0	0	A_44_P128029	NM_001001097	1985.67	383.5	36.5129	4.7712	69	29	4.75247	0	0	0	0	0	0	0	29.0048	1	1	57.5363	28.2391
DATA	1509	18	64	0	0	A_43_P12841	NM_053535	2010.77	384.095	1956.2	195.644	1581.5	27	4.97555	0	0	0	0	0	0	0	1546.11	1	1	47.8731	26.4878
DATA	1510	18	65	0	0	A_44_P536708	XM_214409	2036.26	383.711	3153.51	315.366	2469.5	27	4.66098	0	0	0	0	0	0	0	2479.37	1	1	49.5074	27.5161
DATA	1511	18	66	0	0	A_44_P382194	NM_001100976	2061.77	383.813	1654.36	165.465	1327.5	26	6.18759	0	0	0	0	0	0	0	1294.12	1	1	48.8603	26.8125
DATA	1512	18	67	0	0	A_44_P137443	NM_001000810	2087.5	383.5	14.4133	3.7896	44	26	5.47532	0	0	0	0	0	0	0	11.2175	1	0	57.5363	27.6667
DATA	1513	18	68	0	0	A_44_P128126	ENSRNOT00000019101	2112.67	383.5	12.3259	3.38242	47	25.5	4.40167	0	0	0	0	0	0	0	9.54699	1	0	57.5363	25.7333
DATA	1514	18	69	0	0	A_43_P11857	NM_017205	2138.24	383.825	27.6404	4.20177	60	26	4.34279	0	0	0	0	0	0	0	21.3086	1	1	45.1352	27.2121
DATA	1515	18	70	0	0	A_44_P174597	AI230662	2164	383.852	7.02181	3.25597	45	30	5.45541	0	0	0	0	0	0	0	5.38824	1	0	50.4627	30.8077
DATA	1516	18	71	0	0	A_43_P10641	NM_001106430	2188.94	383.713	1001.17	100.168	802	26	4.36184	0	0	0	0	0	0	0	764.905	1	1	52.9257	26.7778
DATA	1517	18	72	0	0	A_44_P729238	ENSRNOT00000009115	2214.5	383.5	522.943	52.3925	427	27	4.50123	0	0	0	0	0	0	0	397.81	1	1	65	27.2414
DATA	1518	18	73	0	0	A_43_P12202	NM_022289	2239.67	383.5	252.476	25.4521	224	28	5.3205	0	0	0	0	0	0	0	191.289	1	1	57.5363	27.6667
DATA	1519	18	74	0	0	A_44_P871648	NM_001007724	2264.75	383.595	5504.42	550.452	4064	28	6.69742	0	0	0	0	0	0	0	4154.6	1	1	50.7771	28.8462
DATA	1520	18	75	0	0	A_43_P11495	NM_012634	2290.13	383.5	734.004	73.472	576	27	3.15642	0	0	0	0	0	0	0	551.972	1	1	49.8279	26.5
DATA	1521	18	76	0	0	A_44_P503898	NM_001007744	2315.93	384.095	104.054	10.9027	119	29	5.81459	0	0	0	0	0	0	0	77.9864	1	1	51.4001	28.9273
DATA	1522	18	77	0	0	A_44_P406474	NM_022507	2341.42	383.427	14.3996	3.56943	49	26	4.61529	0	0	0	0	0	0	0	10.7562	1	0	57.5363	26.4091
DATA	1523	18	78	0	0	A_44_P162975	BM392311	2366.58	383.427	18.8449	3.77899	53	27	5.84888	0	0	0	0	0	0	0	14.0359	1	1	57.5363	28.069
DATA	1524	18	79	0	0	A_44_P119289	NM_001134881	2392.63	383.684	3.29687	3.29609	41	29	7.60143	0	0	0	0	0	0	0	2.06577	0	0	49.1849	29.8214
DATA	1526	18	81	0	0	A_44_P251008	NM_001106879	2443	383.455	3.31153	3.29938	40	25.5	4.82972	0	0	0	0	0	0	0	0.396067	0	0	65	26.3529
DATA	1527	18	82	66	1	DarkCorner	DarkCorner	2468.14	383.887	3.31695	3.30434	36	26	3.38322	0	0	0	0	0	0	0	-2.09838	0	0	46.8651	26.3
DATA	1528	18	83	66	1	DarkCorner	DarkCorner	2494.33	383.343	3.32213	3.30951	40	26	3.3706	0	0	0	0	0	0	0	-0.00957147	0	0	45.835	25.8667
DATA	1529	18	84	66	1	DarkCorner	DarkCorner	2519.42	383.427	3.32551	3.31287	35	25	2.56179	0	0	0	0	0	1	0	-2.99512	0	0	57.5363	23.9091
DATA	1530	18	85	66	1	DarkCorner	DarkCorner	2544.68	383.716	3.32755	3.3149	36	25	4.47385	0	0	0	0	0	0	0	-2.47859	0	0	48.5334	25.496
DATA	1531	19	1	66	1	DarkCorner	DarkCorner	398.533	392.147	2.82656	2.81648	41	27	4.63852	0	0	0	0	0	0	0	0.529332	0	0	49.5074	26.9528
DATA	1532	19	2	66	1	DarkCorner	DarkCorner	423.757	392.171	2.80954	2.79886	39	26.5	4.86462	0	0	0	0	0	0	0	-1.90042	0	0	46.8651	26.9545
DATA	1533	19	3	66	1	DarkCorner	DarkCorner	449.346	392.667	2.7931	2.78248	39	27	5.6345	0	0	0	0	0	0	0	-1.49899	0	0	50.7771	27.9512
DATA	1534	19	4	66	1	DarkCorner	DarkCorner	475.123	392.509	2.77762	2.76706	40	28	5.04675	0	0	0	0	0	0	0	-1.71889	0	0	42.9674	28.5
DATA	1535	19	5	0	0	A_44_P404870	AF016183	500.418	392.427	2.76331	2.7528	37.5	27.5	5.57429	0	0	0	0	0	0	0	-2.54009	0	0	57.5363	27.5357
DATA	1536	19	6	0	0	A_44_P1056222	ENSRNOT00000019959	525.761	392.141	12278.8	1227.88	11058	31	6.03164	0	0	0	0	0	0	0	10935.3	1	1	47.5395	30.7742
DATA	1537	19	7	0	0	A_44_P209675	CK843082	551	392.319	2.73729	2.73663	42	27	5.16646	0	0	0	0	0	0	0	2.06439	0	0	58.0869	27.3333
DATA	1538	19	8	0	0	A_44_P819884	AW142995	576.5	392.352	406.435	40.7341	392	30	4.55448	0	0	0	0	0	0	0	365.209	1	1	57.5363	29.92
DATA	1539	19	9	0	0	A_44_P705804	BF523138	601.5	392	2.71476	2.70444	39.5	28.5	8.19044	0	0	0	0	0	0	0	-1.22444	0	0	54.1152	31.25
DATA	1540	19	10	0	0	A_44_P898805	A_44_P898805	627.5	392	2.70442	2.69448	40	27	4.9096	0	0	0	0	0	0	0	0.384822	0	0	65	26.6857
DATA	1541	19	11	0	0	A_44_P192530	NM_001135913	652.934	392.23	2.6951	2.68813	43	28	5.96652	0	0	0	0	0	0	0	1.20478	0	0	44.7812	28.875
DATA	1542	19	12	0	0	A_44_P837935	TC617559	678	392	82.2946	8.65379	116	32	8.34579	0	0	0	0	0	1	0	75.0111	1	1	54.9904	33.3438
DATA	1543	19	13	0	0	A_44_P833469	AI709806	703.5	392	2.67911	2.66893	39	29	7.35949	0	0	0	0	0	0	0	-0.642859	0	0	54.1152	31.1
DATA	1544	19	14	0	0	A_44_P230300	AW523484	728.5	392	2.67235	2.6622	35.5	28	4.98451	0	0	0	0	0	0	0	-5.42441	0	0	54.1152	28.4857
DATA	1545	19	15	0	0	A_44_P158467	BG666679	753.921	392.571	2520.87	252.101	2335	30	11.5763	0	0	0	0	0	1	0	2315.56	1	1	43.7019	33.6136
DATA	1546	19	16	0	0	A_44_P1056383	ENSRNOT00000013502	779.486	392.429	1281.73	128.201	1238	28.5	6.09265	0	0	0	0	0	0	0	1179.7	1	1	46.8651	29.9706
DATA	1547	19	17	0	0	A_44_P238286	NM_173334	805.25	391.783	17.9635	3.19835	56	30.5	5.63334	0	0	0	0	0	0	0	16.5614	1	1	44.0646	31.3
DATA	1548	19	18	0	0	A_44_P821513	A_44_P821513	830.5	391.648	195.894	19.7669	226	27.5	3.14298	0	0	0	0	0	0	0	180.86	1	1	57.5363	27.7857
DATA	1549	19	19	0	0	A_44_P391134	NM_214824	855.582	391.573	2.64958	2.63951	39	28	3.88537	0	0	0	0	0	0	0	-1.24838	0	0	65	28.1034
DATA	1550	19	20	0	0	A_44_P466951	NM_001107974	881.288	392.475	41.9382	4.95396	79	27	4.8966	0	0	0	0	0	0	0	38.8008	1	1	42.9674	28.32
DATA	1551	19	21	0	0	A_44_P511015	A_44_P511015	906.5	391.648	14.8532	3.14821	48.5	29.5	23.8784	0	0	0	1	0	1	0	13.7493	1	1	57.5363	38.5
DATA	1552	19	22	0	0	A_44_P591001	A_44_P591001	931.897	392.044	145.348	14.7717	174	29	4.6849	0	0	0	0	0	0	0	134.597	1	1	46.8651	28.6552
DATA	1553	19	23	0	0	A_44_P243321	XM_341102	957.418	391.573	164.895	16.6986	196	30	4.55997	0	0	0	0	0	0	0	152.703	1	1	57.5363	29.72
DATA	1554	19	24	0	0	A_44_P541276	XM_224757	982.582	391.573	184.846	18.6714	199.5	31	5.50741	0	0	0	0	0	0	0	171.147	1	1	57.5363	29.625
DATA	1555	19	25	0	0	A_43_P14802	ENSRNOT00000024714	1007.72	392.095	1772.73	177.292	1682.5	29	4.9521	0	0	0	0	0	0	0	1640.71	1	1	48.8603	28.24
DATA	1556	19	26	0	0	A_44_P296901	AI146103	1033.5	391.648	2.64805	2.63798	35	27.5	5.72864	0	0	0	0	0	0	0	-4.3995	0	0	57.5363	28.0294
DATA	1557	19	27	0	0	A_44_P867478	BC083806	1058.53	391.737	55.2757	6.12583	91	27	4.4176	0	0	0	0	0	0	0	51.0736	1	1	49.1849	28
DATA	1558	19	28	0	0	A_43_P11459	NM_012550	1083.97	392.097	57.0341	6.28624	92	28	5.04371	0	0	0	0	0	0	0	52.6373	1	1	45.1352	28.2439
DATA	1559	19	29	0	0	A_44_P562176	TC599311	1109.34	391.878	1645.26	164.547	1536	29	5.53816	0	0	0	0	0	0	0	1516.22	1	1	48.8603	28.1333
DATA	1560	19	30	0	0	A_44_P318999	A_44_P318999	1135.11	391.5	4101.15	410.124	3859	30	8.69964	0	0	0	0	0	1	0	3772.97	1	1	56.9804	31.9394
DATA	1561	19	31	0	0	A_44_P935402	A_44_P935402	1160.5	391.5	2.66708	2.65827	41	28	4.38566	0	0	0	0	0	0	0	0.771256	0	0	57.5363	28.3448
DATA	1562	19	32	0	0	A_44_P325698	ENSRNOT00000037901	1185.93	391.515	2.67276	2.6679	42	29	3.93398	0	0	0	0	0	0	0	1.53986	0	0	47.2035	28.0714
DATA	1563	19	33	0	0	A_44_P645309	NM_001012743	1210.94	392.175	602.622	60.3212	593.5	27	4.92884	0	0	0	0	0	0	0	550.938	1	1	45.4864	27.2963
DATA	1564	19	34	0	0	A_44_P357470	NM_030849	1236.19	392.043	1113.46	111.378	997	31	4.43976	0	0	0	0	0	0	0	1015.37	1	1	46.8651	30.5652
DATA	1565	19	35	0	0	A_44_P699797	NM_001106166	1261.67	391.753	2741.51	274.164	2479.5	26	4.48714	0	0	0	0	0	0	0	2493	1	1	48.2044	27.0263
DATA	1566	19	36	0	0	A_44_P336913	AA945848	1287.31	391.956	23.6702	3.5838	61	27	6.21848	0	0	0	0	0	0	0	21.4607	1	1	45.835	28.8519
DATA	1567	19	37	0	0	A_43_P10887	NM_019217	1312.56	391.521	64.0798	6.95337	97	25.5	4.42633	0	0	0	0	0	0	0	57.9129	1	1	48.2044	26.875
DATA	1568	19	38	0	0	A_43_P16724	NM_001014188	1338.43	391.875	122.206	12.5172	150	29	5.62631	0	0	0	0	0	0	0	110.074	1	1	47.8731	28.697
DATA	1569	19	39	0	0	A_44_P1030897	NM_207589	1363.5	391.5	38323.6	3832.36	33954.1	32	6.35479	0	1	0	0	0	0	0	34397.1	1	1	57.5363	31.7391
DATA	1570	19	40	0	0	A_44_P992854	AA964181	1388.69	391.662	12581.3	1258.13	11157.5	30	4.83177	0	0	0	0	0	0	0	11251	1	1	48.5334	28.9583
DATA	1571	19	41	0	0	A_44_P287194	NM_001004082	1414.5	391.5	85674.7	8567.47	76198.9	31	9.04152	0	1	0	0	0	1	0	76313.5	1	1	57.5363	33.8438
DATA	1572	19	42	0	0	A_42_P598412	NM_012907	1439.38	391.658	561.658	56.233	513	27	6.02497	0	0	0	0	0	0	0	498.325	1	1	49.1849	28.1786
DATA	1573	19	43	0	0	A_44_P613805	CB720519	1465.71	391.512	6.23385	2.83126	46	25	5.78317	0	0	0	0	0	0	0	5.50684	1	0	51.7088	26.1515
DATA	1574	19	44	0	0	A_44_P548912	BQ206877	1490.58	391.427	15.7852	3.19129	53	28	4.96664	0	0	0	0	0	0	0	13.885	1	1	65	28.8966
DATA	1575	19	45	0	0	A_43_P13804	CB547737	1516	391.455	24.4503	3.70674	61	28	4.20296	0	0	0	0	0	0	0	21.4112	1	1	65	28.1765
DATA	1576	19	46	0	0	A_44_P396267	ENSRNOT00000047000	1540.85	391.738	2.80911	2.80075	39.5	26.5	4.6054	0	0	0	0	0	0	0	0.993991	0	0	44.4243	26.125
DATA	1577	19	47	0	0	A_44_P476204	A_44_P476204	1566.58	391.427	18.873	3.3866	55.5	29.5	6.30067	0	0	0	0	0	0	0	16.3745	1	1	57.5363	30.9286
DATA	1578	19	48	0	0	A_44_P457890	NM_001107445	1592.42	391.427	3.66527	2.84948	41	27.5	6.02767	0	0	0	0	0	0	0	3.16445	1	0	57.5363	29.2105
DATA	1579	19	49	0	0	A_43_P17671	NM_001014186	1617.23	391.311	57.0815	6.3754	88	27	3.92416	0	0	0	0	0	0	0	49.0442	1	1	49.1849	27.5517
DATA	1580	19	50	0	0	A_44_P812456	BC089106	1642.48	391.319	53.6533	6.07705	83	27	4.60905	0	0	0	0	0	0	0	45.8692	1	1	46.8651	27.6905
DATA	1581	19	51	0	0	A_44_P789383	BF555793	1668.42	391.427	238.763	24.048	242	26	5.80604	0	0	0	0	0	0	0	203.064	1	1	57.5363	26.1667
DATA	1582	19	52	0	0	A_44_P432573	BQ204061	1693.58	391.427	2.89436	2.88336	38	27	4.36214	0	0	0	0	0	0	0	-0.651232	0	0	65	26.9375
DATA	1583	19	53	0	0	A_44_P432432	NM_013151	1718.76	391.529	224.687	22.6549	230	27	4.49326	0	0	0	0	0	0	0	189.132	1	1	47.2035	26.5758
DATA	1584	19	54	0	0	A_43_P16741	NM_001025640	1744.31	391.338	3911.07	391.118	3200.5	27	4.2603	0	0	0	0	0	0	0	3274.55	1	1	48.5334	26.8261
DATA	1585	19	55	0	0	A_44_P117972	AI598434	1769.24	391.265	70.5884	7.64251	97	28	6.03143	0	0	0	0	0	0	0	58.7902	1	1	51.4001	29.0333
DATA	1586	19	56	0	0	A_42_P817086	NM_012648	1795.5	391.352	64.767	7.11506	93	28	4.78278	0	0	0	0	0	0	0	53.6435	1	1	57.5363	29
DATA	1587	19	57	0	0	A_44_P490591	NM_001108995	1820.58	391.427	117.323	12.1002	135	28	7.50079	0	0	0	0	0	0	0	96.6572	1	1	57.5363	29.8095
DATA	1588	19	58	0	0	A_44_P245636	NM_053416	1845.69	391.554	447.153	44.8143	407	26	4.46932	0	0	0	0	0	0	0	366.432	1	1	48.5334	26.7143
DATA	1589	19	59	0	0	A_44_P421502	NM_178866	1871.55	391.247	18.9977	3.54566	54	27	4.73342	0	0	0	0	0	0	0	15.4817	1	1	48.8603	26.697
DATA	1590	19	60	0	0	A_44_P464888	BQ529285	1897.19	391.708	41.2617	5.10731	72	28	5.15787	0	0	0	0	0	0	0	33.4451	1	1	39.4933	28.7027
DATA	1591	19	61	0	0	A_44_P578527	TC633416	1921.85	391.677	52.6656	6.07383	81	27	4.26875	0	0	0	0	0	0	0	42.4658	1	1	44.4243	27
DATA	1592	19	62	0	0	A_44_P140827	BF559498	1947.5	391	3.05407	3.04247	35	26	4.74271	0	0	0	0	0	0	0	-3.30092	0	0	54.1152	25.92
DATA	1593	19	63	0	0	A_44_P479809	AI144963	1972.02	391.316	3.06958	3.06133	41	29	5.00533	0	0	0	0	0	0	0	1.1537	0	0	42.9674	28.0263
DATA	1594	19	64	0	0	A_44_P654145	NM_001025145	1998.5	391	114.174	11.8242	132	27	5.25299	0	0	0	0	0	0	0	90.5884	1	1	54.1152	27.4043
DATA	1595	19	65	0	0	A_44_P109876	NM_001105985	2024	391	3.10271	3.10081	41	26	4.14129	0	0	0	0	0	0	0	1.95338	0	0	54.9904	26.6897
DATA	1596	19	66	0	0	A_44_P149024	BF291192	2049.5	391	3.11863	3.10678	33	27	5.69134	0	0	0	0	0	0	0	-5.20031	0	0	65	27.4839
DATA	1597	19	67	0	0	A_44_P893239	A_44_P893239	2074.5	391	3.13403	3.12211	38	28	4.91818	0	0	0	0	0	0	0	-0.937052	0	0	54.1152	28.5333
DATA	1598	19	68	0	0	A_44_P1030919	NM_001134874	2099.83	391	18.8675	3.66102	54	25	4.64125	0	0	0	0	0	0	0	14.6717	1	1	44.0646	26.4
DATA	1599	19	69	0	0	A_43_P17821	NM_001107868	2125.2	391.352	137.672	14.1235	142	26	4.87271	0	0	0	0	0	0	0	106.554	1	1	46.8651	26.8824
DATA	1600	19	70	0	0	A_44_P893511	BG670641	2150.91	390.614	3.17958	3.17132	40	28.5	5.45436	0	0	0	0	0	0	0	1.19978	0	0	57.259	28.75
DATA	1601	19	71	0	0	A_44_P162441	CB328405	2176.5	390.648	3.19398	3.19596	41	27	5.84817	0	0	0	0	0	0	0	2.30057	0	0	65	28.125
DATA	1602	19	72	0	0	A_44_P226162	AA997614	2201.58	390.573	25.0958	4.06318	57	26	4.27923	0	0	0	0	0	0	0	19.1599	1	1	57.5363	26.3871
DATA	1603	19	73	0	0	A_44_P566326	TC626711	2226.86	391.086	239.54	24.1679	220	28.5	4.86144	0	0	0	0	0	0	0	182.147	1	1	46.8651	27.8214
DATA	1604	19	74	0	0	A_44_P489811	XR_007251	2252.5	390.648	118.788	12.3079	129	26.5	5.73051	0	0	0	0	0	0	0	89.9575	1	1	57.5363	26.5
DATA	1605	19	75	0	0	A_44_P674563	A_44_P674563	2277.91	390.614	208.901	33.6003	126	27	2.88789	0	0	1	0	0	0	0	157.604	1	1	57.259	26.3913
DATA	1606	19	76	0	0	A_44_P529299	NM_184046	2302.84	390.867	957.164	95.7714	756.5	28	5.62395	0	0	0	0	0	0	0	719.66	1	1	48.2044	29.0517
DATA	1607	19	77	0	0	A_44_P217654	A_44_P217654	2328.58	390.573	165.009	28.1932	86	30	19.8425	0	0	1	1	0	1	0	123.642	1	1	57.5363	37.0526
DATA	1608	19	78	0	0	A_44_P517929	NM_053586	2354.19	390.57	111815	11181.5	83032.2	27	8.44433	0	1	0	0	0	0	0	83525.2	1	1	58.0869	30.84
DATA	1609	19	79	0	0	A_44_P506597	XM_235959	2379.5	390.648	14.8153	3.59458	50.5	31.5	11.3399	0	0	0	0	0	1	0	11.0364	1	0	57.5363	34.4
DATA	1610	19	80	0	0	A_44_P105671	XM_237081	2404.89	390.5	3.29594	3.28341	37	27	8.66782	0	0	0	0	0	0	0	-2.21534	0	0	56.9804	30.1481
DATA	1611	19	81	0	0	A_44_P732644	TC621132	2429.83	391.079	3.30272	3.29017	38	25	5.3033	0	0	0	0	0	0	0	-1.21677	0	0	45.4864	25.9375
DATA	1612	19	82	0	0	A_42_P780715	XM_223541	2455.44	390.972	2229.16	222.94	1643	24.5	3.03942	0	0	0	0	0	0	0	1649.72	1	1	48.2044	25.1429
DATA	1613	19	83	66	1	DarkCorner	DarkCorner	2481.05	391.093	3.31437	3.30177	40	26	3.52107	0	0	0	0	0	0	0	-0.577928	0	0	46.8651	26.1351
DATA	1614	19	84	66	1	DarkCorner	DarkCorner	2506.42	391.015	3.31851	3.3059	39	25.5	3.88236	0	0	0	0	0	0	0	-0.791239	0	0	45.1352	26.4643
DATA	1615	19	85	66	1	DarkCorner	DarkCorner	2532.08	391.056	3.32142	3.30879	39	25	4.93893	0	0	0	0	0	0	0	-0.665165	0	0	46.8651	25.9706
DATA	1616	20	1	66	1	DarkCorner	DarkCorner	411.481	399.312	2.81605	2.80976	42	24.5	4.9751	0	0	0	0	0	0	0	1.3693	0	0	49.8279	25.1389
DATA	1617	20	2	66	1	DarkCorner	DarkCorner	436.289	399.184	2.79984	2.79314	42	24	3.0847	0	0	0	0	0	0	0	1.29784	0	0	49.5074	24.6538
DATA	1618	20	3	66	1	DarkCorner	DarkCorner	462.014	399.653	2.78381	2.77548	43	27	5.44081	0	0	0	0	0	0	0	0.983116	0	0	48.2044	28.439
DATA	1619	20	4	0	0	A_44_P430083	XM_575726	487.507	399.904	68.7394	7.40673	101	28.5	5.64187	0	0	0	0	0	0	0	60.7981	1	1	48.5334	28.1429
DATA	1620	20	5	0	0	A_43_P12960	NM_053856	512.893	399.5	96.5318	10.0358	125.5	28	6.28136	0	0	0	0	0	0	0	85.8082	1	1	56.9804	28.6176
DATA	1621	20	6	0	0	A_44_P403186	NM_001106530	538.418	399.427	2.74196	2.73154	40	28	5.10848	0	0	0	0	0	0	0	-0.128588	0	0	57.5363	28.2
DATA	1622	20	7	0	0	A_44_P496331	NM_001001085	563.582	399.427	2.72988	2.72519	42	29	4.95998	0	0	0	0	0	0	0	1.57826	0	0	57.5363	29.0833
DATA	1623	20	8	0	0	A_44_P137618	NM_053610	589.107	399.5	34602.6	3460.26	30612.2	30	5.10594	0	1	0	0	0	0	0	31172.7	1	1	56.9804	29.625
DATA	1624	20	9	0	0	A_42_P811021	NM_057142	614.233	399.74	28.6945	3.93846	67	28	4.24917	0	0	0	0	0	0	0	25.9499	1	1	48.5334	26.9429
DATA	1625	20	10	0	0	A_44_P551034	XM_234963	639.893	399.5	2.69829	2.68803	34	28	3.85938	0	0	0	0	0	0	0	-5.70619	0	0	56.9804	27.8824
DATA	1626	20	11	0	0	A_44_P136845	BI395587	665.217	399.681	844.495	84.492	808	28	6.29149	0	0	0	0	0	0	0	769.005	1	1	47.2035	29.129
DATA	1627	20	12	0	0	A_44_P370678	XR_006663	690.448	399.881	180.527	18.2493	208	28	5.3728	0	0	0	0	0	0	0	164.883	1	1	46.1809	28.8125
DATA	1628	20	13	0	0	A_44_P494413	A_44_P494413	716.31	399.465	11104.7	1110.47	10143	29	4.78449	0	0	0	0	0	0	0	10170.2	1	1	47.8731	28.75
DATA	1629	20	14	0	0	A_44_P575599	ENSRNOT00000033234	741.5	399.352	10.0879	2.84254	47.5	28.5	7.85229	0	0	0	0	0	0	0	9.26109	1	0	57.5363	30.7941
DATA	1630	20	15	0	0	A_44_P824202	TC617128	766.5	399.735	571.176	57.1791	547.5	30.5	13.0129	0	0	0	0	0	1	0	525.485	1	1	46.5243	34.18
DATA	1631	20	16	0	0	A_44_P469809	NM_133511	792.418	399.427	6.01682	2.71439	46	29	5.91608	0	0	0	0	0	0	0	5.5459	1	0	57.5363	30
DATA	1632	20	17	0	0	A_44_P292094	BM386565	817.582	399.427	7.51469	2.74749	44	27	3.871	0	0	0	0	0	0	0	6.93737	1	0	57.5363	28.7692
DATA	1633	20	18	0	0	A_42_P522899	NM_021578	842.938	400	126.595	12.9317	156	28	3.47557	0	0	0	0	0	0	0	117.027	1	1	46.1809	28.2903
DATA	1634	20	19	0	0	A_44_P316122	NM_001030020	868.257	399.643	76.1981	8.06305	110	26	5.24352	0	0	0	0	0	0	0	70.5092	1	1	47.5395	26.6389
DATA	1635	20	20	0	0	A_44_P590280	ENSRNOT00000022117	893.606	399.648	2171.72	217.188	2025.5	31	18.3378	0	0	0	1	0	1	0	2011.1	1	1	47.8731	37.2593
DATA	1636	20	21	0	0	A_44_P222489	XM_344335	918.969	399.297	2.64339	2.63334	40	28	5.44671	0	0	0	0	0	0	0	-0.338861	0	0	45.4864	28
DATA	1637	20	22	0	0	A_43_P13601	CB547725	944.506	399.185	2.64283	2.63997	41.5	30	4.83694	0	0	0	0	0	0	0	1.80348	0	0	51.0895	29.6296
DATA	1638	20	23	1028	1	(+)E1A_r60_n9	E1A_r60_n9	970	399	31822.8	3182.29	29820.3	30	4.9833	0	1	0	0	0	0	0	29487.2	1	1	54.9904	29.2
DATA	1639	20	24	0	0	A_43_P12355	NM_022962	995.366	399.127	3030.15	303.026	2818	30	5.54674	0	0	0	0	0	0	0	2806.93	1	1	47.5395	29.375
DATA	1640	20	25	0	0	A_44_P201601	ENSRNOT00000011138	1020.28	399.268	117.943	12.0851	154	28	6.63674	0	0	0	0	0	0	0	109.197	1	1	47.2035	28.75
DATA	1641	20	26	0	0	A_44_P314295	NM_001107970	1046.37	399.048	2.64741	2.63754	41	27.5	5.4355	0	0	0	0	0	0	0	0.297474	0	0	44.0646	28.2308
DATA	1642	20	27	0	0	A_44_P803484	BG666368	1071.14	399.211	636.698	63.7245	612	28	5.16826	0	0	0	0	0	0	0	588.386	1	1	47.2035	28.6286
DATA	1643	20	28	0	0	A_44_P177827	NM_012569	1096.88	399.211	448.517	44.9295	429	29	4.73505	0	0	0	0	0	0	0	413.94	1	1	48.2044	28.0588
DATA	1644	20	29	0	0	A_43_P10824	NM_001015010	1122.5	399	61.9122	6.73359	96	30	4.72364	0	0	0	0	0	0	0	57.0498	1	1	54.1152	29.7931
DATA	1645	20	30	0	0	A_44_P541262	ENSRNOT00000040746	1147.58	398.573	2.6625	2.65238	37	30	7.73916	0	0	0	0	0	1	0	-2.86457	0	0	57.5363	31.8065
DATA	1646	20	31	0	0	A_44_P785764	XM_574053	1173.06	398.317	2.6679	2.65776	37.5	28	3.96433	0	0	0	0	0	0	0	-2.03745	0	0	50.7771	27.8182
DATA	1647	20	32	0	0	A_44_P567561	TC632465	1198.6	399.139	14.3142	3.02373	53	26.5	4.74801	0	0	0	0	0	0	0	13.1117	1	1	48.5334	26.6071
DATA	1648	20	33	0	0	A_44_P748252	TC598000	1224	398.681	169.948	28.0474	96	30	6.46967	0	0	1	0	0	0	0	155.284	1	1	58.0869	29.76
DATA	1649	20	34	0	0	A_44_P138790	NM_031147	1249.16	399.275	634.4	63.4964	598	29	5.34246	0	0	0	0	0	0	0	578.185	1	1	46.5243	28.4483
DATA	1650	20	35	0	0	A_44_P230370	NM_173329	1274.58	398.573	2.695	2.68707	40	27	4.88491	0	0	0	0	0	0	0	1.01349	0	0	65	27.9355
DATA	1651	20	36	0	0	A_44_P369399	NM_145774	1300.42	398.573	35.9106	4.4887	71	27	7.90457	0	0	0	0	0	0	0	32.5318	1	1	57.5363	29.8696
DATA	1652	20	37	0	0	A_44_P257135	NM_181639	1325.27	399.233	188.903	19.0824	213	29.5	5.50315	0	0	0	0	0	0	0	170.601	1	1	47.8731	29.2692
DATA	1653	20	38	0	0	A_44_P658529	XM_224620	1351	398.545	2492.68	249.283	2199.5	32	5.51152	0	0	0	0	0	0	0	2243.21	1	1	55.8519	31.2424
DATA	1654	20	39	0	0	A_44_P948752	NM_001013980	1376.42	398.573	162.785	16.5043	186	31	6.17193	0	0	0	0	0	0	0	145.966	1	1	65	30.8125
DATA	1655	20	40	0	0	A_44_P397495	NM_024359	1401.58	398.573	1238.61	123.891	1115.5	31	4.16381	0	0	0	0	0	0	0	1106.5	1	1	57.5363	30.1786
DATA	1656	20	41	0	0	A_43_P11540	NM_012739	1427.42	398.573	33.901	4.36017	69	32.5	8.64125	0	0	0	0	0	1	0	30.1639	1	1	57.5363	33.5333
DATA	1657	20	42	0	0	A_44_P232815	AI412335	1452.58	398.573	2.7636	2.75309	40	25	4.70661	0	0	0	0	0	0	0	-0.480429	0	0	57.5363	25.9063
DATA	1658	20	43	0	0	A_44_P974711	NM_001025061	1477.58	398.362	2.77524	2.767	41	26	6.31537	0	0	0	0	0	0	0	0.997849	0	0	47.5395	28.1026
DATA	1659	20	44	0	0	A_44_P350713	AI030022	1503.06	398.8	58.2687	6.45464	94	28	4.73462	0	0	0	0	0	0	0	51.1969	1	1	46.8651	28.3333
DATA	1660	20	45	0	0	A_44_P331097	NM_001012121	1528.46	398.942	14.7443	3.15492	53	27	4.35759	0	0	0	0	0	0	0	12.8968	1	1	47.5395	27.3636
DATA	1661	20	46	0	0	A_44_P426315	NM_001099503	1554.26	398.698	3.79973	2.8281	43	27	5.03984	0	0	0	0	0	0	0	3.30787	1	0	41.4593	27.2
DATA	1662	20	47	0	0	A_44_P895891	NM_001106543	1579.26	398.77	1727.19	172.742	1465.5	28.5	5.96136	0	0	0	0	0	0	0	1496.61	1	1	48.8603	30.275
DATA	1663	20	48	0	0	A_44_P440189	BG372873	1604.89	398.5	2.84032	2.82953	38	27	4.92672	0	0	0	0	0	0	0	-1.68709	0	0	56.9804	27.1282
DATA	1664	20	49	0	0	A_44_P553891	BF558561	1630.09	399.015	23.5656	3.69289	60	27	4.41309	0	0	0	0	0	0	0	20.2209	1	1	46.8651	28.3056
DATA	1665	20	50	0	0	A_44_P196268	NM_001000983	1655.84	398.58	6.85844	2.93917	46	27.5	5.65141	0	0	0	0	0	0	0	5.85456	1	0	47.2035	28.6
DATA	1666	20	51	0	0	A_43_P23129	NM_001029902	1680.44	398.74	1762.16	176.239	1468	27.5	4.92705	0	0	0	0	0	0	0	1496.82	1	1	49.5074	27
DATA	1667	20	52	0	0	A_44_P996729	NM_031054	1706.11	398.648	4591.71	459.18	3865	25	4.16407	0	0	0	0	0	0	0	3879.84	1	1	47.8731	26.1143
DATA	1668	20	53	0	0	A_44_P886161	TC602138	1731.89	398.5	66.8569	7.28869	95	28.5	4.48085	0	0	0	0	0	0	0	56.1899	1	1	56.9804	27.8214
DATA	1669	20	54	0	0	A_44_P234362	NM_001007745	1757.42	398.427	22.092	3.66027	57	26	3.61413	0	0	0	0	0	0	0	18.4683	1	1	57.5363	26.8095
DATA	1670	20	55	0	0	A_44_P1023938	NM_001017450	1782.09	398.896	336.184	33.7461	319	28.5	5.29369	0	0	0	0	0	0	0	279.608	1	1	46.8651	29.0938
DATA	1671	20	56	0	0	A_44_P1036068	ENSRNOT00000015130	1807.74	398.778	5475.6	547.567	4511	28.5	7.91216	0	0	0	0	0	0	0	4529.39	1	1	47.5395	30.5333
DATA	1672	20	57	0	0	A_44_P822464	XM_001067472	1832.94	398.768	1026.7	102.713	845	27	6.52138	0	0	0	0	0	0	0	844.753	1	1	46.5243	27.8182
DATA	1673	20	58	0	0	A_44_P795327	TC611395	1858.89	398.5	2.9931	2.98172	36	27	4.11965	0	0	0	0	0	0	0	-2.60659	0	0	56.9804	26.973
DATA	1674	20	59	0	0	A_44_P503768	A_44_P503768	1884.97	399.029	3.99294	3.02446	42	27	4.64722	0	0	0	0	0	0	0	3.24937	1	0	46.8651	27.1429
DATA	1675	20	60	0	0	A_44_P414207	AA799871	1909.57	398.91	21.5987	3.70776	56	26	6.4037	0	0	0	0	0	0	0	17.4849	1	1	46.1809	27.3103
DATA	1676	20	61	0	0	A_42_P753675	NM_001108269	1934.94	398.118	19.3878	3.59746	56	27	4.27755	0	0	0	0	0	0	0	15.6091	1	1	46.8651	26.9
DATA	1677	20	62	0	0	A_44_P494862	NM_001008309	1960.12	398.527	8319.81	831.986	6452	27	3.7897	0	0	0	0	0	0	0	6663.57	1	1	48.8603	26.8519
DATA	1678	20	63	0	0	A_44_P955556	CA504074	1985.97	398.453	6.56997	3.13217	44.5	27	4.68623	0	0	0	0	0	0	0	5.2339	1	0	44.0646	26.8627
DATA	1679	20	64	0	0	A_44_P167419	BE100625	2011.68	398.733	4.83558	3.11622	42	27	5.33882	0	0	0	0	0	0	0	3.8322	1	0	49.1849	26.6757
DATA	1680	20	65	0	0	A_43_P10751	NM_001033900	2036.31	398.532	1302.45	130.281	1039.5	26.5	6.03877	0	0	0	0	0	0	0	1027.03	1	1	49.8279	27.2813
DATA	1681	20	66	0	0	A_44_P879144	NM_001106940	2062	398.455	14.0996	3.4145	48	25	5.49743	0	0	0	0	0	0	0	11.0614	1	0	55.8519	27.1875
DATA	1682	20	67	0	0	A_44_P508514	XM_222160	2087.32	398.632	472.293	47.3326	408	26	4.36926	0	0	0	0	0	0	0	368.718	1	1	46.5243	26.4103
DATA	1683	20	68	0	0	A_44_P417245	A_44_P417245	2112.89	398.243	21.8047	3.82323	56.5	24	3.96212	0	0	0	0	0	0	0	16.9391	1	1	46.5243	24.9286
DATA	1684	20	69	0	0	A_44_P640503	TC625599	2138.42	398.427	131.369	13.5105	138	27.5	5.16409	0	0	0	0	0	0	0	101.578	1	1	57.5363	28.7667
DATA	1685	20	70	0	0	A_44_P311126	NM_053021	2163.5	398.352	76987	7698.7	58538	30	6.47028	0	1	0	0	0	0	0	59260.1	1	1	57.5363	30.6897
DATA	1686	20	71	0	0	A_42_P646290	ENSRNOT00000001779	2188.84	398.427	31.361	4.46869	63	25	5.41486	0	0	0	0	0	0	0	24.0344	1	1	49.1849	26.7
DATA	1687	20	72	0	0	A_44_P1001551	NM_001106748	2214.5	398.352	53.3282	6.21776	79	25	3.97357	0	0	0	0	0	0	0	40.6945	1	1	57.5363	26.5484
DATA	1688	20	73	0	0	A_44_P1037493	NM_001013194	2239.5	398.295	5138.57	513.867	3801	26	5.20236	0	0	0	0	0	0	0	3905.56	1	1	50.4627	26.2581
DATA	1689	20	74	0	0	A_43_P22470	NM_001105916	2265.42	398.427	3.9073	3.2461	41.5	27.5	3.91025	0	0	0	0	0	0	0	2.95815	1	0	57.5363	27.3636
DATA	1690	20	75	0	0	A_44_P260348	XM_001054757	2290.38	398.37	500.814	50.1857	413	28	4.34372	0	0	0	0	0	0	0	377.797	1	1	50.7771	27.4865
DATA	1691	20	76	0	0	A_44_P853016	AW535588	2319.12	397.451	1203.85	120.429	947	28	6.12058	0	0	0	0	0	0	0	904.468	1	1	40.6843	29
DATA	1692	20	77	0	0	A_44_P544705	AI102751	2341.5	398	64.1712	7.19587	87.5	28	5.81432	0	0	0	0	0	0	0	48.084	1	1	54.1152	29.5217
DATA	1693	20	78	0	0	A_44_P898673	ENSRNOT00000009115	2366.5	398	49.074	5.89448	76.5	26	8.63126	0	0	0	0	0	0	0	36.6658	1	1	54.1152	29.037
DATA	1694	20	79	0	0	A_42_P483419	NM_139081	2392.5	398	44420.2	4442.02	32669.1	31.5	11.3197	0	1	0	0	0	1	0	33098.6	1	1	54.1152	35.1538
DATA	1695	20	80	0	0	A_44_P546476	NM_001109057	2417.27	398.055	275.055	27.7006	239	26	6.06611	0	0	0	0	0	0	0	204.48	1	1	48.5334	27.5185
DATA	1696	20	81	0	0	A_44_P456584	NM_001001125	2443	398	18.5885	3.77765	51	25	4.94068	0	0	0	0	0	0	0	13.7899	1	1	54.9904	26.0938
DATA	1697	20	82	0	0	A_44_P782176	CB608804	2468.23	398	30.2864	4.47499	64	26	3.38343	0	0	0	0	0	0	0	22.429	1	1	47.8731	25.6875
DATA	1698	20	83	66	1	DarkCorner	DarkCorner	2493.58	397.573	3.31193	3.29934	36	25	4.02854	0	0	0	0	0	0	0	-1.17297	0	0	57.5363	25.6667
DATA	1699	20	84	66	1	DarkCorner	DarkCorner	2519.42	397.865	3.3153	3.30939	40	26	2.86983	0	0	0	0	0	0	0	1.55386	0	0	48.5334	26.0455
DATA	1700	20	85	66	1	DarkCorner	DarkCorner	2544.5	397.648	3.31772	3.30511	37	25	4.72327	0	0	0	0	0	0	0	-2.30206	0	0	57.5363	25.5269
DATA	1701	21	1	66	1	DarkCorner	DarkCorner	398.539	406.553	2.82312	2.82473	43	27	4.72628	0	0	0	0	0	0	0	2.28822	0	0	49.5074	27.0327
DATA	1702	21	2	66	1	DarkCorner	DarkCorner	423.936	406.679	2.80606	2.80744	42.5	26	5.24177	0	0	0	0	0	0	0	2.26811	0	0	49.8279	26.0714
DATA	1703	21	3	66	1	DarkCorner	DarkCorner	448.885	406.918	2.79015	2.78118	41	25.5	3.7264	0	0	0	0	0	0	0	0.83476	0	0	44.7812	25.7188
DATA	1704	21	4	0	0	A_44_P251086	ENSRNOT00000042374	475.077	406.821	2.77448	2.76393	40.5	28	5.29597	0	0	0	0	0	0	0	-0.705114	0	0	49.5074	28.7742
DATA	1705	21	5	0	0	A_44_P140118	XM_344207	500.325	406.325	2.85297	2.76461	43	28	4.52528	0	0	0	0	0	0	0	2.53118	1	0	50.7771	27.0667
DATA	1706	21	6	0	0	A_44_P419933	XM_220611	525.606	406.648	14.9162	3.11657	56	28	5.79871	0	0	0	0	0	0	0	13.2987	1	1	47.8731	29
DATA	1707	21	7	0	0	A_44_P550738	NM_001014172	551.065	406.922	1211.52	121.183	1100.5	29.5	6.09426	0	0	0	0	0	0	0	1085.15	1	1	48.2044	30.5
DATA	1708	21	8	0	0	A_44_P1014745	NM_001082574	576.426	407.235	909.493	90.9898	845	31	4.58416	0	0	0	0	0	0	0	818.159	1	1	46.8651	29.8333
DATA	1709	21	9	0	0	A_44_P883274	A_44_P883274	601.582	406.573	2.71173	2.70142	38	28	5.60415	0	0	0	0	0	0	0	-1.78232	0	0	57.5363	28.8387
DATA	1710	21	10	0	0	A_44_P336033	BF410589	627.418	406.573	2.70148	2.69121	37	28	4.02362	0	0	0	0	0	0	0	-2.63749	0	0	57.5363	27.4375
DATA	1711	21	11	0	0	A_44_P534651	ENSRNOT00000001187	652.375	407	9703.54	970.358	8790	27	4.46236	0	0	0	0	0	0	0	8826.71	1	1	48.5334	27.4667
DATA	1712	21	12	0	0	A_44_P716145	NM_053570	677.458	406.958	154.691	15.6985	182	30	6.75376	0	0	0	0	0	0	0	141.151	1	1	48.5334	31.4483
DATA	1713	21	13	0	0	A_44_P248248	XM_001067522	703.418	406.573	2.67617	2.666	37	28	3.85294	0	0	0	0	0	0	0	-2.60935	0	0	65	27.6129
DATA	1714	21	14	0	0	A_44_P921031	AW527590	728.582	406.573	70.9307	16.3672	49	28	8.18454	0	0	1	0	0	0	0	65.0755	1	1	57.5363	30.3548
DATA	1715	21	15	0	0	A_44_P185284	XM_345542	751.018	407.439	678.406	67.8925	672	30	7.83618	0	0	1	0	0	0	0	623.717	1	1	42.5954	30.9655
DATA	1716	21	16	0	0	A_44_P947647	TC611597	779.5	406.5	2.6579	2.64779	37	29	5.10726	0	0	0	0	0	0	0	-2.64966	0	0	57.5363	29.1622
DATA	1717	21	17	0	0	A_44_P1053055	NM_001013164	804.819	406.653	876.514	87.6913	851.5	30	5.70104	0	0	0	0	0	0	0	809.029	1	1	47.5395	30.4242
DATA	1718	21	18	0	0	A_43_P22811	NM_175577	830.338	406.878	212.975	21.4604	235	30	4.81352	0	0	0	0	0	0	0	196.867	1	1	48.8603	30.2069
DATA	1719	21	19	0	0	A_44_P302237	NM_001134577	855.813	406.52	54.7701	6.07846	89	27	4.65823	0	0	0	0	0	0	0	50.6858	1	1	49.5074	27.2368
DATA	1720	21	20	0	0	A_43_P21510	NM_212518	881.333	406.5	136.595	13.9111	160	26.5	5.16129	0	0	0	0	0	0	0	126.523	1	1	57.5363	28.25
DATA	1721	21	21	0	0	A_44_P361548	XM_239504	906.5	406.5	3.00667	2.64939	42.5	30	5.46596	0	0	0	0	0	0	0	2.7867	1	0	65	30.72
DATA	1722	21	22	0	0	A_44_P463051	NM_001109175	931.893	406.5	23.9062	3.55512	62	28	5.39257	0	0	0	0	0	0	0	22.1652	1	1	56.9804	27.8148
DATA	1723	21	23	0	0	A_44_P592344	NM_001108415	957.418	406.427	12.5921	2.91687	51	29	4.66212	0	0	0	0	0	0	0	11.6762	1	0	57.5363	29.1538
DATA	1724	21	24	0	0	A_44_P142163	XM_001057132	982.582	406.427	19.1076	3.25204	58	26	5.39529	0	0	0	0	0	0	0	17.715	1	1	57.5363	26.8333
DATA	1725	21	25	0	0	A_44_P430872	NM_001004238	1007.86	406.571	6354.1	635.415	5761	30	7.06682	0	0	0	0	0	0	0	5888.63	1	1	50.1463	30.76
DATA	1726	21	26	0	0	A_44_P338970	NM_030992	1033.5	406.5	103.848	10.7137	134	31	7.10166	0	0	0	0	0	0	0	96.1754	1	1	57.5363	30.9143
DATA	1727	21	27	0	0	A_44_P391952	XM_237064	1058.89	406.5	11.1501	2.86281	49.5	28	5.1106	0	0	0	0	0	0	0	10.3168	1	0	65	30.2414
DATA	1728	21	28	0	0	A_42_P818819	NM_017177	1083.88	406.397	2281.84	228.2	2110	29	5.96103	0	0	0	0	0	0	0	2108.89	1	1	48.5334	30.2647
DATA	1729	21	29	0	0	A_42_P759184	XM_341386	1109.57	406.392	4830.24	483.031	4476	28.5	5.73578	0	0	0	0	0	0	0	4457.82	1	1	49.1849	28.9375
DATA	1730	21	30	0	0	A_44_P138057	NM_031101	1135.11	406.5	21438.2	2143.82	19650	29	8.70148	0	1	0	0	0	0	0	19753	1	1	56.9804	31.7353
DATA	1731	21	31	0	0	A_44_P395374	NM_053779	1160.5	406.352	5.59985	2.71127	44	31	6.98369	0	0	0	0	0	0	0	5.14998	1	0	57.5363	31.3171
DATA	1732	21	32	0	0	A_44_P542133	AI013214	1185.89	406.5	12.3795	2.93243	52	28	5.27843	0	0	0	0	0	0	0	11.3614	1	0	56.9804	27.8378
DATA	1733	21	33	0	0	A_44_P557253	NM_001000997	1211.41	406.23	36.0375	4.48184	71	28	5.88566	0	0	0	0	0	0	0	32.9963	1	1	48.8603	28.8889
DATA	1734	21	34	0	0	A_42_P592850	BF420136	1236.56	406.425	129.979	13.2695	156.5	31	7.75672	0	0	0	0	0	0	0	118.716	1	1	50.1463	31.8
DATA	1735	21	35	0	0	A_42_P653911	NM_134419	1261.02	406.651	170.724	17.2812	193.5	27.5	4.25024	0	0	0	0	0	0	0	155.527	1	1	36.5637	27.75
DATA	1736	21	36	0	0	A_44_P409835	NM_020086	1287.5	406.352	25.2233	3.68492	64.5	30	8.1897	0	0	0	0	0	0	0	22.9073	1	1	57.5363	31.575
DATA	1737	21	37	0	0	A_43_P15242	NM_012576	1312.57	406.311	3110.18	311.03	2772	26	5.63615	0	0	0	0	0	0	0	2815.91	1	1	48.5334	27.6364
DATA	1738	21	38	0	0	A_44_P465868	NM_153315	1337.75	406.356	8108.05	810.809	7132	32	5.48977	0	0	0	0	0	0	0	7316.9	1	1	48.5334	30.2857
DATA	1739	21	39	0	0	A_42_P508722	AA964747	1363.37	406.411	826.343	82.6788	775.5	30	5.86557	0	0	0	0	0	0	0	743.099	1	1	48.5334	30.5366
DATA	1740	21	40	0	0	A_44_P853981	TC614562	1389.09	406.386	27.7395	3.88716	65	30	3.67657	0	0	0	0	0	0	0	24.8527	1	1	65	28.9643
DATA	1741	21	41	0	0	A_44_P344724	XM_240449	1414.5	406.352	41.8085	4.99518	77	31	6.62514	0	0	0	0	0	0	0	37.3139	1	1	57.5363	31.6774
DATA	1742	21	42	1028	1	(+)E1A_r60_a107	E1A_r60_a107	1439.63	406.404	16.0576	3.17962	54	28.5	6.1248	0	0	0	0	0	0	0	14.2749	1	1	65	29.5714
DATA	1743	21	43	0	0	A_44_P147254	NM_001107307	1465.08	406.439	22.7354	3.57256	58	25	2.88489	0	0	0	0	0	0	0	20.1278	1	1	45.4864	25.25
DATA	1744	21	44	0	0	A_44_P654970	TC603516	1490.82	406.026	56.994	6.33598	92	28	5.54197	0	0	0	0	0	0	0	50.2354	1	1	48.8603	28.0278
DATA	1745	21	45	0	0	A_44_P172003	BF284032	1516	406	8.37901	2.90364	46.5	28	3.92134	0	0	0	0	0	0	0	7.35303	1	0	54.9904	28.7576
DATA	1746	21	46	0	0	A_43_P10045	BF398507	1541	406.203	206.745	20.8622	218	27	5.08334	0	0	0	0	0	0	0	180.624	1	1	46.8651	27.4286
DATA	1747	21	47	0	0	A_42_P591516	AA998612	1566.44	406.028	457.991	45.885	430	27	5.48329	0	0	0	0	0	0	0	398.248	1	1	48.2044	29.069
DATA	1748	21	48	0	0	A_44_P485416	XM_347061	1592.5	406	13.1224	3.10992	51.5	29.5	7.52805	0	0	0	0	0	0	0	11.3547	1	0	54.1152	30.8276
DATA	1749	21	49	0	0	A_44_P295639	XM_221747	1617.17	406	900.793	90.1238	786	27	5.22154	0	0	0	0	0	0	0	775.756	1	1	46.8651	27.2581
DATA	1750	21	50	0	0	A_42_P771373	NM_012614	1642.49	406.143	117.006	12.042	141	26.5	4.82455	0	0	0	0	0	0	0	100.268	1	1	49.1849	27.175
DATA	1751	21	51	0	0	A_44_P255678	XM_228777	1668.5	405.648	10.1818	3.03771	47.5	27	5.42035	0	0	0	0	0	0	0	8.67942	1	0	65	27.8611
DATA	1752	21	52	0	0	A_44_P459092	ENSRNOT00000051531	1694	406	496.313	49.7146	467	27.5	5.92546	0	0	0	0	0	0	0	420.928	1	1	44.0646	28
DATA	1753	21	53	0	0	A_44_P134213	NM_001034069	1718.74	406.222	3292.25	329.237	2709	27	3.53223	0	0	0	0	0	0	0	2778.17	1	1	47.2035	27.32
DATA	1754	21	54	0	0	A_44_P252559	NM_001000890	1744.5	405.648	15.4018	3.28971	51	28	4.34626	0	0	0	0	0	0	0	12.9265	1	1	65	27.16
DATA	1755	21	55	0	0	A_44_P620222	NM_001107901	1770.09	405.614	1046.45	104.685	890	29	6.22505	0	0	0	0	0	0	0	873.575	1	1	57.259	29.5862
DATA	1756	21	56	0	0	A_44_P196306	NM_001000170	1795.5	405.648	22.7151	3.7138	56.5	29	6.72309	0	0	0	0	0	0	0	18.8617	1	1	65	31.2
DATA	1757	21	57	0	0	A_44_P522716	TC605022	1820.58	405.573	15.9489	3.35684	52	28	6.66657	0	0	0	0	0	0	0	13.1732	1	1	57.5363	29.4545
DATA	1758	21	58	0	0	A_44_P262949	XM_216729	1846.17	406.323	298.776	30.0248	288.5	27.5	4.50401	0	0	0	0	0	0	0	245.478	1	1	45.4864	27.3235
DATA	1759	21	59	0	0	A_44_P539867	NM_019154	1871.58	405.573	2.99722	2.98583	35	28	4.4863	0	0	0	0	0	0	0	-4.33604	0	0	57.5363	27.4242
DATA	1760	21	60	0	0	A_44_P159430	NM_001127575	1896.71	406.221	37.677	4.81703	71	26	6.28034	0	0	0	0	0	0	0	30.6262	1	1	46.8651	27.4783
DATA	1761	21	61	0	0	A_44_P205509	AI179012	1921.7	406.284	74.3037	8.01959	98	27	4.61738	0	0	0	0	0	0	0	60.0824	1	1	46.1809	27.0345
DATA	1762	21	62	0	0	A_44_P396842	NM_133385	1947.58	405.573	3.04555	3.04692	41.5	27	4.28791	0	0	0	0	0	0	0	2.25615	0	0	57.5363	27.6
DATA	1763	21	63	0	0	A_44_P506693	NM_001014219	1972.6	406.206	152.409	15.543	161	28	4.70351	0	0	0	0	0	0	0	121.936	1	1	46.5243	26.8611
DATA	1764	21	64	0	0	A_44_P915255	TC593622	1998.17	406.492	53.2969	6.14829	78	26.5	4.95442	0	0	0	0	0	0	0	42.4197	1	1	43.7019	26.3158
DATA	1765	21	65	0	0	A_44_P1018098	NM_001108803	2024	405.545	50.8351	5.94479	80	27	5.70137	0	0	0	0	0	0	0	40.2414	1	1	55.8519	27.5455
DATA	1766	21	66	0	0	A_44_P384833	NM_001108736	2049.07	405.694	24.2615	3.93441	58	26	5.59085	0	0	0	0	0	0	0	19.1103	1	1	48.2044	27.8485
DATA	1767	21	67	0	0	A_44_P100885	A_44_P100885	2074.58	405.573	3.12479	3.12358	40.5	25	5.57048	0	0	0	0	0	0	0	2.02139	0	0	57.5363	26.9697
DATA	1768	21	68	0	0	A_44_P599219	AI556563	2100	406.125	158.566	16.1622	165	25.5	4.31882	0	0	0	0	0	0	0	123.684	1	1	45.4864	25.8438
DATA	1769	21	69	0	0	A_43_P17131	NM_001127530	2125.31	405.986	1322.51	132.288	1051	26.5	4.81628	0	0	0	0	0	0	0	1026.67	1	1	47.2035	27.1
DATA	1770	21	70	0	0	A_44_P421363	NM_013168	2150.89	405.5	4009.07	400.92	3094.5	31.5	5.75915	0	0	0	0	0	1	0	3097.51	1	1	56.9804	32.0667
DATA	1771	21	71	0	1	RC9	RC9	2176.42	405.573	66.238	13.3676	53.5	27	7.13911	0	0	1	0	1	0	0	50.9486	1	1	57.5363	28.6786
DATA	1772	21	72	0	0	A_44_P291175	XM_217489	2201.67	405.5	69.0684	7.60604	92.5	26	4.32772	0	0	0	0	0	0	0	52.8976	1	1	57.5363	26.6667
DATA	1773	21	73	0	0	A_44_P1015388	NM_001106771	2226.83	405.776	2214.93	221.516	1741	26	4.25519	0	0	0	0	0	0	0	1689.52	1	1	49.1849	26.24
DATA	1774	21	74	0	0	A_44_P531870	NM_022936	2252.3	405.789	377.735	37.9098	324.5	27	5.0172	0	0	0	0	0	0	0	286.992	1	1	49.5074	25.8788
DATA	1775	21	75	0	0	A_43_P16568	NM_001013958	2277.43	405.843	1468.69	146.905	1130	27	4.32885	0	0	0	0	0	0	0	1111.75	1	1	47.5395	26.8966
DATA	1776	21	76	0	0	A_42_P735495	NM_031605	2303.42	405.427	3.2473	3.23498	40.5	28	5.63768	0	0	0	0	0	0	0	0.0884511	0	0	57.5363	28.3793
DATA	1777	21	77	0	0	A_44_P447814	NM_001109412	2328.58	405.427	188.55	19.1323	178	29	8.24116	0	0	0	0	0	0	0	141.734	1	1	57.5363	31.3333
DATA	1778	21	78	66	-1	(-)3xSLv1	NegativeControl	2353.93	405	3.26817	3.25575	37	27	4.03097	0	0	0	0	0	0	0	-1.71695	0	0	50.1463	28.2143
DATA	1779	21	79	0	0	A_44_P206030	XM_001078558	2379.5	405.5	199.846	20.2494	182.5	27	9.72316	0	0	0	0	0	0	0	149.35	1	1	65	29.8387
DATA	1780	21	80	0	0	A_43_P10710	NM_001108002	2404.56	405.74	16919.6	1691.96	12335.5	28	7.99098	0	0	0	0	0	0	0	12613.8	1	1	49.5074	30.6786
DATA	1781	21	81	0	0	A_44_P514422	AI012410	2430.41	405.707	18.7878	3.77991	54	27.5	5.36077	0	0	0	0	0	0	0	13.9749	1	1	48.8603	27.1875
DATA	1782	21	82	0	0	A_44_P292689	AJ617619	2455.58	405.427	3.29888	3.28634	35.5	25	3.1652	0	0	0	0	0	0	0	-3.13504	0	0	57.5363	24.5385
DATA	1783	21	83	66	1	DarkCorner	DarkCorner	2481.11	405.5	3.30409	3.29153	37	25	3.80067	0	0	0	0	0	0	0	-2.32719	0	0	56.9804	25.4848
DATA	1784	21	84	66	1	DarkCorner	DarkCorner	2506.66	405.063	3.30854	3.29597	38	28	4.22016	0	0	0	0	0	0	0	-1.26759	0	0	49.8279	26.878
DATA	1785	21	85	66	1	DarkCorner	DarkCorner	2531.81	405.43	3.31118	3.2986	38	24	3.95962	0	0	0	0	0	0	0	-1.82533	0	0	58.0869	24.4167
DATA	1786	22	1	66	1	DarkCorner	DarkCorner	411.13	414.058	2.81274	2.81213	43	27	4.50448	0	0	0	0	0	0	0	2.07133	0	0	46.8651	26.9524
DATA	1787	22	2	66	1	DarkCorner	DarkCorner	436.25	414.412	3.59545	2.80877	44	24.5	3.44564	0	0	0	0	0	0	0	3.14891	1	0	46.8651	24.7
DATA	1788	22	3	66	1	DarkCorner	DarkCorner	462.471	414	2.78026	2.76969	40	27	5.31545	0	0	0	0	0	0	0	-0.69025	0	0	47.2035	28.4375
DATA	1789	22	4	0	0	A_44_P180614	XM_001079159	487.377	413.884	4.98783	2.8001	44.5	28	5.40895	0	0	0	0	0	0	0	4.41647	1	0	46.5243	28.4865
DATA	1790	22	5	0	0	A_44_P356984	AA900736	512.907	414.065	2.75185	2.74139	41	28	5.8223	0	0	0	0	0	0	0	-0.765337	0	0	54.4085	28.3125
DATA	1791	22	6	0	0	A_44_P113790	BF408957	538.736	413.875	101.681	10.5278	133	28.5	6.34992	0	0	0	0	0	0	0	90.9264	1	1	47.8731	30.1071
DATA	1792	22	7	0	0	A_43_P17677	NM_001106769	563.5	414	16.9621	3.20253	57.5	31	5.7806	0	0	0	0	0	0	0	15.2341	1	1	54.1152	30.1538
DATA	1793	22	8	0	0	A_44_P555309	NM_001108853	589	414	2.71545	2.70514	41	30	4.97121	0	0	0	0	0	0	0	0.0906611	0	0	54.9904	29.75
DATA	1794	22	9	0	0	A_44_P987040	ENSRNOT00000003391	614.563	414.028	463.243	46.4027	457	28	3.90398	0	0	0	0	0	0	0	419.42	1	1	48.2044	28.2
DATA	1795	22	10	0	0	A_44_P125945	U90260	639.907	413.935	2.69527	2.68605	41	28	4.88101	0	0	0	0	0	0	0	0.671307	0	0	54.4085	28.7917
DATA	1796	22	11	0	0	A_44_P320709	NM_017001	665.5	414	2.68634	2.67613	36	27	4.51848	0	0	0	0	0	0	0	-4.26993	0	0	65	27.6
DATA	1797	22	12	0	0	A_44_P544795	AI177869	690.392	413.959	13.9377	3.01036	53	28	3.83688	0	0	0	0	0	0	0	12.7438	1	1	49.1849	27.6897
DATA	1798	22	13	0	0	A_44_P319660	BM382871	716.088	413.614	4.91524	2.70602	44	28	4.51326	0	0	0	0	0	0	0	4.50644	1	0	57.259	28.0732
DATA	1799	22	14	0	0	A_44_P1035656	NM_012752	745.309	414.2	427.561	42.8384	416	28	7.40813	0	0	1	0	0	0	0	393.11	1	1	41.8414	30.0978
DATA	1800	22	15	0	0	A_44_P934671	TC611386	766.633	413.596	6.36552	2.7243	46	30	5.68251	0	0	0	0	0	0	0	5.86281	1	0	65	29.0667
DATA	1801	22	16	0	0	A_44_P942228	AW143031	792.418	413.573	2.65395	2.64386	38.5	31	6.27355	0	0	0	0	0	0	0	-0.631745	0	0	65	30.4333
DATA	1802	22	17	0	0	A_43_P11800	NM_017059	817.565	414.232	919.126	91.9505	859	30	5.32241	0	0	0	0	0	0	0	849.535	1	1	46.8651	29.5714
DATA	1803	22	18	0	0	A_42_P817086	NM_012648	842.692	414.123	50.1406	5.6648	88	26	4.60319	0	0	0	0	0	0	0	46.4044	1	1	45.4864	27.4242
DATA	1804	22	19	0	0	A_44_P301817	XM_213006	868.862	413.552	3.78304	2.66045	43	26	5.13702	0	0	0	0	0	0	0	3.50475	1	0	42.9674	27.2727
DATA	1805	22	20	0	0	A_44_P923195	CB759117	894.036	413.875	8759.82	875.986	8300.5	28	4.83966	0	0	0	0	0	0	0	8121.86	1	1	42.5954	29.1212
DATA	1806	22	21	0	0	A_44_P683244	ENSRNOT00000046231	919.418	413.573	14.0044	2.97968	53	29	6.40564	0	0	0	0	0	0	0	12.9907	1	1	65	30.25
DATA	1807	22	22	0	0	A_44_P854158	DV727732	944.453	414.234	468.754	46.9491	463	28	4.93777	0	0	0	0	0	0	0	434.953	1	1	45.1352	28.3077
DATA	1808	22	23	0	0	A_44_P946665	TC627263	970	413.545	2.63953	2.63953	43	27	5.45718	0	0	0	0	0	0	0	2.13284	0	0	55.8519	26.931
DATA	1809	22	24	0	0	A_44_P164170	NM_001108836	995.418	413.573	123.299	12.6073	155.5	26	5.44143	0	0	0	0	0	0	0	114.368	1	1	57.5363	27.6667
DATA	1810	22	25	0	0	A_44_P375102	XM_214014	1020.58	413.573	36718	3671.8	33685.1	31	7.92188	0	1	0	0	0	0	0	34040.5	1	1	57.5363	31.4483
DATA	1811	22	26	0	0	A_44_P433668	NM_001107282	1046.42	413.573	2.64373	2.63368	36	28	5.51945	0	0	0	0	0	0	0	-3.45819	0	0	65	29.4667
DATA	1812	22	27	0	0	A_44_P1043457	NM_053862	1071.24	414.222	2058.03	205.819	1882	28	4.88179	0	0	0	0	0	0	0	1904.66	1	1	45.1352	29.2963
DATA	1813	22	28	0	0	A_44_P245474	ENSRNOT00000006971	1097	413.545	5.13598	2.6892	45	31	6.39306	0	0	0	0	0	0	0	4.74684	1	0	55.8519	31.6061
DATA	1814	22	29	0	0	A_44_P370507	ENSRNOT00000041694	1122.44	413.479	5945.3	594.536	5656.5	29	5.23717	0	0	0	0	0	0	0	5486.55	1	1	48.2044	29.1935
DATA	1815	22	30	0	0	A_44_P212922	NM_001107477	1147.67	413.5	16.738	3.13285	55	29	7.66902	0	0	0	0	0	0	0	15.4199	1	1	57.5363	31.2703
DATA	1816	22	31	0	0	A_44_P393551	NM_012567	1173.33	413.5	31330.1	3133.01	28769.4	28	7.03807	0	1	0	0	0	0	0	28806	1	1	57.5363	28.6923
DATA	1817	22	32	0	0	A_44_P104065	BE105608	1198.26	413.75	2.66923	2.65908	38	26.5	3.03482	0	0	0	0	0	0	0	-1.6405	0	0	46.8651	26.4167
DATA	1818	22	33	0	0	A_43_P12498	NM_031061	1224	413.545	2.67577	2.6656	38	30	17.6587	0	0	0	1	0	1	0	-0.700409	0	0	55.8519	32.8571
DATA	1819	22	34	0	0	A_44_P960491	ENSRNOT00000058560	1249	413.921	1706.85	170.706	1610.5	27	5.61403	0	0	0	0	0	0	0	1558.27	1	1	45.4864	27.7727
DATA	1820	22	35	0	0	A_44_P686919	TC581331	1274.59	413.789	93.5691	9.73313	125	29	6.88335	0	0	0	0	0	0	0	85.1818	1	1	47.5395	29.7941
DATA	1821	22	36	0	0	A_44_P962361	TC608677	1300.33	413.5	25900.2	2590.02	23485	30	7.9658	0	1	0	0	0	0	0	23506	1	1	57.5363	31.1667
DATA	1822	22	37	0	0	A_44_P188950	BI294750	1325.5	413.5	7.69657	2.80439	47.5	27.5	5.43677	0	0	0	0	0	0	0	6.96303	1	0	65	28.0385
DATA	1823	22	38	0	0	A_44_P809056	EV773784	1351	413.455	184.071	18.6049	204	32	5.8619	0	0	0	0	0	0	0	165.963	1	1	55.8519	30.8378
DATA	1824	22	39	0	0	A_44_P296431	AI236053	1376.42	413.427	2.72592	2.71567	39	30	5.13351	0	0	0	0	0	0	0	0.221861	0	0	65	29
DATA	1825	22	40	0	0	A_44_P156043	NM_001039012	1401.5	413.5	2902.24	290.237	2608.5	31	5.21454	0	0	0	0	0	0	0	2597.86	1	1	49.1849	30.4839
DATA	1826	22	41	0	0	A_44_P433894	XM_346332	1427	413.85	8035.47	803.552	7224.5	29.5	6.5867	0	0	0	0	0	0	0	7165.05	1	1	44.7812	29.2308
DATA	1827	22	42	0	0	A_44_P541854	AA900515	1452.58	413.427	2.75789	2.75085	41	27	5.12432	0	0	0	0	0	0	0	1.22092	0	0	57.5363	28.5
DATA	1828	22	43	0	0	A_44_P702685	CO402564	1478	413.455	4.88977	2.80196	43	26	4.54466	0	0	0	0	0	0	0	4.32393	1	0	65	26.4444
DATA	1829	22	44	0	0	A_44_P959751	A_44_P959751	1503.15	414.033	3664.92	366.503	3335	28	3.96261	0	0	0	0	0	0	0	3227.21	1	1	45.1352	28.5667
DATA	1830	22	45	0	0	A_44_P284928	AI176677	1528.58	413.427	2.79389	2.78763	41	28	4.19682	0	0	0	0	0	0	0	1.36724	0	0	65	29.5517
DATA	1831	22	46	0	0	A_43_P16926	ENSRNOT00000018413	1554	413.5	279.253	28.0649	285.5	25	3.3286	0	0	0	0	0	0	0	243.662	1	1	47.2035	25.2903
DATA	1832	22	47	0	0	A_44_P867638	A_44_P867638	1579.58	413.427	34181.1	3418.11	29641	29.5	10.3235	0	1	0	0	0	1	0	29683.2	1	1	57.5363	32.6333
DATA	1833	22	48	0	0	A_43_P12712	NM_032057	1603.8	414.027	2358.06	235.823	1950	31	11.2871	0	0	0	0	0	1	0	2038.59	1	1	48.2044	32.8364
DATA	1834	22	49	0	0	A_44_P379680	ENSRNOT00000046279	1629.87	413.377	2717.51	271.766	2365	26	5.09229	0	0	0	0	0	0	0	2337.29	1	1	46.8651	27.0625
DATA	1835	22	50	0	0	A_44_P111011	AI236800	1655.74	413.778	2.86176	2.85736	41	27	5.44623	0	0	0	0	0	0	0	1.64604	0	0	41.0736	27.5952
DATA	1836	22	51	130	1	(+)eQC-39	EQC	1681.37	413.404	4.41334	2.8995	44	28.5	5.94299	0	0	0	0	0	0	0	3.75725	1	0	57.8122	28.1176
DATA	1837	22	52	0	0	A_44_P102901	A_44_P102901	1706.5	413.352	3.60166	2.90281	41	27	3.84327	0	0	0	0	0	0	0	3.05062	1	0	57.5363	27.0435
DATA	1838	22	53	0	0	A_42_P737844	NM_001134730	1731.56	413.26	1404.88	140.518	1193	28	4.0137	0	0	0	0	0	0	0	1183.81	1	1	49.5074	26.9643
DATA	1839	22	54	0	0	A_44_P485423	XM_236788	1757.5	413.352	2.92194	2.91083	39	28	4.49495	0	0	0	0	0	0	0	-0.565438	0	0	65	27.7273
DATA	1840	22	55	0	0	A_44_P213415	NM_031353	1782.58	413.427	32175.5	3217.55	26179.5	28	5.01332	0	1	0	0	0	0	0	26827.2	1	1	57.5363	29
DATA	1841	22	56	0	0	A_44_P156513	NM_031124	1808.09	413.386	13.4717	3.23559	51	29	8.22146	0	0	0	0	0	0	0	11.1724	1	0	57.259	30.875
DATA	1842	22	57	0	0	A_44_P115030	BQ206691	1833.17	413.017	110.212	11.4112	126	27.5	5.29125	0	0	0	0	0	0	0	90.9135	1	1	44.4243	28.3409
DATA	1843	22	58	0	0	A_44_P686638	TC605007	1858.91	413.065	96.0157	10.0515	114	28	6.43494	0	0	0	0	0	0	0	78.7746	1	1	54.4085	28.3784
DATA	1844	22	59	0	0	A_44_P193407	NM_001014170	1883.86	413.211	695.115	69.5757	601.5	28	5.1057	0	0	0	0	0	0	0	567.318	1	1	47.2035	28.4545
DATA	1845	22	60	0	0	A_44_P640421	TC603034	1909.39	413.211	39.3761	4.95349	69	27	4.87684	0	0	0	0	0	0	0	31.9647	1	1	47.5395	27.4545
DATA	1846	22	61	0	0	A_42_P831499	NM_012842	1935	413	23.7668	3.84434	61	27	4.18029	0	0	0	0	0	0	0	19.1894	1	1	54.9904	27.4063
DATA	1847	22	62	0	0	A_44_P320834	NM_012979	1960.21	413.027	16.0918	3.43742	53	27	3.67612	0	0	0	0	0	0	0	12.9248	1	1	47.5395	27.0769
DATA	1848	22	63	0	0	A_44_P974035	BI278180	1985.91	412.935	14.8519	3.39569	51	28	4.37408	0	0	0	0	0	0	0	11.8657	1	0	65	26.1944
DATA	1849	22	64	0	0	A_44_P496396	NM_001000443	2011.5	413	3.08129	3.06958	37	27	4.66036	0	0	0	0	0	0	0	-2.36128	0	0	54.1152	27.4762
DATA	1850	22	65	0	0	A_44_P784550	A_44_P784550	2036.74	413.027	6.48445	3.15255	44	28.5	5.44076	0	0	0	0	0	0	0	5.12782	1	0	48.8603	29.25
DATA	1851	22	66	0	0	A_44_P334940	ENSRNOT00000043366	2062.09	412.614	45.6596	5.51936	75.5	25	4.15412	0	0	0	0	0	0	0	35.924	1	1	57.259	25.5135
DATA	1852	22	67	0	0	A_44_P394808	AI236911	2087.24	413.171	36.263	4.78091	66	25	3.88767	0	0	0	0	0	0	0	28.3958	1	1	48.5334	25.7742
DATA	1853	22	68	0	0	A_44_P101471	BE096055	2112.63	412.596	80.4406	8.63191	91	26	4.87228	0	0	0	0	0	0	0	62.6802	1	1	57.8122	26
DATA	1854	22	69	0	0	A_44_P439942	AI599392	2138.42	412.573	9.78911	3.29468	46	32	8.43899	0	0	0	0	0	1	0	7.59164	1	0	57.5363	33.7037
DATA	1855	22	70	0	0	A_44_P397825	NM_181366	2162.97	413.147	278.544	28.033	251.5	31.5	8.17339	0	0	0	0	0	1	0	215.097	1	1	47.2035	32.7143
DATA	1856	22	71	0	0	A_43_P11466	NM_012562	2188.69	413	12777.8	1277.78	9439	26	4.59991	0	0	0	0	0	0	0	9823.2	1	1	49.1849	27.3226
DATA	1857	22	72	0	0	A_44_P318364	NM_001000710	2214.5	412.648	16.6512	3.5961	51	27.5	3.56348	0	0	0	0	0	0	0	12.7453	1	1	65	27.5714
DATA	1858	22	73	0	0	A_44_P763162	TC598660	2239.22	413.406	2011	201.125	1562	27	4.26536	0	0	0	0	0	0	0	1533.48	1	1	46.5243	27.12
DATA	1859	22	74	0	0	A_44_P131499	AA817908	2265.42	412.573	60.5323	6.85295	87	26	6.00193	0	0	0	0	0	0	0	45.9679	1	1	57.5363	26.0938
DATA	1860	22	75	0	0	A_44_P339625	NM_001000292	2290.58	412.573	3.23658	3.22557	39	27.5	5.39306	0	0	0	0	0	0	0	0.691968	0	0	57.5363	27.1333
DATA	1861	22	76	0	0	A_44_P501623	NM_001107810	2316	412.545	49.8992	5.94698	76	28	5.87027	0	0	0	0	0	0	0	37.628	1	1	55.8519	29.0377
DATA	1862	22	77	0	0	A_44_P473318	A_44_P473318	2341.47	412.909	3.25776	3.24539	39	28.5	3.90049	0	0	0	0	0	0	0	0.0795245	0	0	45.4864	28.6
DATA	1863	22	78	0	0	A_44_P429066	NM_001033698	2366.3	412.908	47.9112	5.79204	74	26	4.44756	0	0	0	0	0	0	0	35.9143	1	1	49.5074	25.931
DATA	1864	22	79	0	0	A_44_P557210	NM_053986	2392.42	412.573	179.548	18.249	174.5	27	8.299	0	0	0	0	0	0	0	134.213	1	1	65	28.04
DATA	1865	22	80	0	0	A_44_P336584	AA875598	2417.58	412.573	45.7299	5.62269	69	27	5.59292	0	0	0	0	0	0	0	34.1031	1	1	65	28.069
DATA	1866	22	81	0	0	A_44_P1029408	NM_001013037	2443	412.545	3.29077	3.27826	38.5	26	5.08693	0	0	0	0	0	0	0	-1.78415	0	0	55.8519	26.3448
DATA	1867	22	82	0	0	A_42_P645923	NM_012522	2468.3	413.136	35.9646	4.86995	64	25	4.03647	0	0	0	0	0	0	0	26.7218	1	1	45.835	25.6897
DATA	1868	22	83	66	1	DarkCorner	DarkCorner	2493.67	412.5	3.30124	3.28869	35	26.5	4.30614	0	0	0	0	0	0	0	-3.45483	0	0	57.5363	26.1667
DATA	1869	22	84	66	1	DarkCorner	DarkCorner	2519.33	412.5	3.30482	3.29226	36	26	4.29228	0	0	0	0	0	0	0	-2.39587	0	0	57.5363	25.9032
DATA	1870	22	85	66	1	DarkCorner	DarkCorner	2544.5	412.5	3.30714	3.29457	37	25	4.70968	0	0	0	0	0	0	0	-1.62062	0	0	57.5363	25.5366
DATA	1871	23	1	66	1	DarkCorner	DarkCorner	397.508	421.361	4.80736	2.85026	44	27	5.71953	0	0	0	0	1	0	0	4.1747	1	0	43.7019	27.9706
DATA	1872	23	2	66	1	DarkCorner	DarkCorner	424.015	421.323	2.80246	2.79782	42	28	5.05302	0	0	0	0	0	0	0	1.60287	0	0	45.4864	28.5405
DATA	1873	23	3	66	1	DarkCorner	DarkCorner	449.432	421.378	2.7864	2.78263	42	26	5.60432	0	0	0	0	0	0	0	1.71128	0	0	49.1849	27.6216
DATA	1874	23	4	0	0	A_44_P340582	AA819021	474.667	421.16	3.15591	2.77885	43	28	4.58311	0	0	0	0	0	0	0	2.78878	1	0	49.5074	27.8276
DATA	1875	23	5	0	0	A_44_P311225	NM_001000884	500.333	421.5	3.10842	2.76396	44	28	5.06999	0	0	0	0	0	0	0	2.76126	1	0	57.5363	28.3947
DATA	1876	23	6	0	0	A_44_P745879	TC584973	525.5	421.5	655.741	65.631	631	30.5	6.25981	0	0	0	0	0	0	0	585.325	1	1	65	31
DATA	1877	23	7	0	0	A_44_P561040	TC587433	551	421.455	367.45	36.8456	369.5	31	4.47008	0	0	0	0	0	0	0	329.505	1	1	65	29.4667
DATA	1878	23	8	0	0	A_44_P312053	A_44_P312053	576.579	421.421	2.71925	2.70891	38	30	5.64274	0	0	0	0	0	0	0	-1.83377	0	0	49.5074	29.9259
DATA	1879	23	9	0	0	A_44_P445993	A_44_P445993	601.667	421.5	2.70849	2.69819	35	30	4.29735	0	0	0	0	0	0	0	-5.73813	0	0	65	28.9429
DATA	1880	23	10	0	0	A_44_P482346	NM_017318	627.418	421.427	19.4732	3.31929	58	28	4.05728	0	0	0	0	0	0	0	17.6741	1	1	57.5363	27.6923
DATA	1881	23	11	0	0	A_44_P758358	BF566506	652.208	421.097	2.68934	2.67912	38	28	4.65009	0	0	0	0	0	0	0	-1.25243	0	0	47.2035	28.04
DATA	1882	23	12	0	0	A_44_P239634	CB327618	677.671	421.457	9.49881	2.83449	50	28	4.29806	0	0	0	0	0	0	0	8.67756	1	0	47.5395	27.16
DATA	1883	23	13	0	0	A_43_P12751	NM_053019	703.297	421.563	40.5591	4.85193	77	30	4.72954	0	0	0	0	0	0	0	37.16	1	1	45.1352	29.125
DATA	1884	23	14	0	0	A_44_P840829	NM_175603	728.15	421.212	3174.56	317.467	2824	28	8.51781	0	0	0	0	0	0	0	2915.79	1	1	50.4627	30.8824
DATA	1885	23	15	0	0	A_44_P419891	ENSRNOT00000003700	754.09	421.104	3924.11	392.42	3690.5	30	8.53666	0	0	0	0	0	0	0	3612.7	1	1	46.8651	31.3714
DATA	1886	23	16	0	0	A_44_P541914	NM_022546	779.411	421.247	1690.5	169.071	1597	30.5	5.09141	0	0	0	0	0	0	0	1559.5	1	1	48.5334	29.6765
DATA	1887	23	17	0	0	A_44_P180092	L20985	805	421.455	2.65003	2.63996	38	30	6.11039	0	0	0	0	0	0	0	-2.78363	0	0	65	29.7647
DATA	1888	23	18	0	0	A_44_P577326	TC622433	830.78	420.46	2.64632	2.63626	40	28	5.32317	0	0	0	0	0	0	0	-0.912482	0	0	39.8942	28.4815
DATA	1889	23	19	0	0	A_43_P10348	NM_001024877	855.291	421.759	97.0293	10.0538	125	25	4.55214	0	0	0	0	0	0	0	89.9077	1	1	50.1463	26.2564
DATA	1890	23	20	0	0	A_44_P340375	XM_345912	881.1	421.543	1738.48	173.868	1695.5	28	5.05096	0	0	0	0	0	0	0	1612.36	1	1	47.8731	28.2927
DATA	1891	23	21	0	0	A_44_P359104	NM_001011999	906.299	421.224	8265.57	826.561	7536.5	29	5.6218	0	0	0	0	0	0	0	7670.7	1	1	45.835	29.641
DATA	1892	23	22	0	0	A_44_P968967	A_44_P968967	931.758	421.091	67.3212	7.22685	103	28	5.64487	0	0	0	0	0	0	0	62.4997	1	1	45.835	28.6897
DATA	1893	23	23	0	0	A_44_P456172	NM_001014265	957.366	421.127	1071.64	107.196	1026	26	5.31915	0	0	0	0	0	0	0	995.02	1	1	47.5395	26.72
DATA	1894	23	24	0	0	A_44_P933805	TC593331	982.746	421.164	31.8793	4.13144	70	26	4.49658	0	0	0	0	0	0	0	29.5962	1	1	45.835	25.8276
DATA	1895	23	25	0	0	A_44_P290558	NM_144753	1008.37	421.404	2.63891	2.62888	36.5	29	7.24582	0	0	0	0	0	0	0	-2.52304	0	0	57.8122	30.2424
DATA	1896	23	26	0	0	A_44_P299214	X80508	1033.5	421	19601.4	1960.14	18232	31	6.85752	0	0	0	0	0	0	0	18178.6	1	1	54.1152	31.4054
DATA	1897	23	27	0	0	A_44_P332026	BE096356	1059	421	16.2713	3.09519	54	27	2.99333	0	0	0	0	0	0	0	15.0768	1	1	54.9904	26.28
DATA	1898	23	28	0	0	A_44_P336664	BF558804	1083.85	421.097	11037.8	1103.78	9906.5	32	7.06196	0	0	0	0	0	1	0	10216.3	1	1	46.8651	32.9394
DATA	1899	23	29	0	0	A_42_P582144	NM_145092	1109.21	421.194	1352.03	135.229	1254	29	5.13548	0	0	0	0	0	0	0	1249.72	1	1	47.5395	29.5429
DATA	1900	23	30	0	0	A_42_P629721	NM_001106193	1134.72	421.095	2772.38	277.251	2548	28	6.93004	0	0	0	0	0	0	0	2558.46	1	1	48.8603	29.4054
DATA	1901	23	31	0	0	A_44_P270158	AA819144	1160.5	421	2.65872	2.64861	39	28	7.01888	0	0	0	0	0	0	0	-0.884569	0	0	54.1152	29.6889
DATA	1902	23	32	0	0	A_44_P121547	XM_001074206	1185.91	420.935	152.776	15.5064	174.5	28	5.13432	0	0	0	0	0	0	0	140.436	1	1	54.4085	28.1935
DATA	1903	23	33	0	0	A_42_P833045	NM_017195	1211.5	420.648	105.965	10.9253	135.5	30	9.18673	0	0	0	0	0	0	0	97.1803	1	1	65	31.6296
DATA	1904	23	34	0	0	A_44_P798079	AI105084	1236.5	420.648	461.953	46.2722	456	31	8.5837	0	0	0	0	0	1	0	422.624	1	1	57.5363	32.9565
DATA	1905	23	35	0	0	A_44_P592638	ENSRNOT00000005895	1262.09	420.614	156.616	15.8882	183	28	6.07374	0	0	0	0	0	0	0	142.894	1	1	57.259	29.0968
DATA	1906	23	36	0	0	A_44_P1001451	NM_021753	1287.5	420.648	2.69193	2.68218	40.5	32.5	7.8778	0	0	0	0	0	1	0	0.466186	0	0	57.5363	32.3158
DATA	1907	23	37	0	0	A_44_P1010712	AI232809	1312.91	420.614	181.549	18.3531	204.5	28	5.112	0	0	0	0	0	0	0	164.657	1	1	65	28.1515
DATA	1908	23	38	0	0	A_44_P301525	AI071990	1338.42	420.573	2.70914	2.69884	39	29	5.60107	0	0	0	0	0	0	0	-1.02787	0	0	57.5363	28.9211
DATA	1909	23	39	0	0	A_44_P134849	AI112973	1363.28	421.382	34.652	4.39763	70.5	28	5.29978	0	0	0	0	0	0	0	31.2225	1	1	46.1809	28.0938
DATA	1910	23	40	0	0	A_42_P524610	NM_001108992	1388.56	420.973	2614.49	261.463	2361	29	4.6067	0	0	0	0	0	0	0	2347.13	1	1	48.5334	29.3103
DATA	1911	23	41	0	0	A_44_P149782	XM_230768	1414.5	420.648	23362	2336.2	20536.6	28	5.25437	0	1	0	0	0	0	0	20891.1	1	1	57.5363	28.5862
DATA	1912	23	42	0	0	A_44_P517820	ENSRNOT00000019473	1439.58	420.573	78.1581	8.28183	111	27	5.27462	0	0	0	0	0	0	0	69.6191	1	1	57.5363	28.2813
DATA	1913	23	43	0	0	A_44_P835769	CX570717	1464.73	420.89	2941.24	294.137	2559.5	26	4.43098	0	0	0	0	0	0	0	2609.41	1	1	48.2044	26.3214
DATA	1914	23	44	0	0	A_43_P13023	NM_054010	1490.59	421	528.571	52.9292	489.5	28	3.33505	0	0	0	0	0	0	0	466.923	1	1	50.4627	27.4516
DATA	1915	23	45	0	0	A_44_P505025	NM_012820	1515.52	420.831	1101.5	110.185	966	31	4.7508	0	0	0	0	0	0	0	968.837	1	1	49.8279	31.1515
DATA	1916	23	46	0	0	A_44_P229661	XM_342844	1541.22	421.082	1281	128.131	1144.5	27	4.97346	0	0	0	0	0	0	0	1121.63	1	1	47.8731	27.8529
DATA	1917	23	47	0	0	A_44_P372658	ENSRNOT00000039221	1566.67	420.5	2.81023	2.80477	42	27	4.75765	0	0	0	0	0	0	0	1.49169	0	0	57.5363	26.925
DATA	1918	23	48	0	0	A_43_P15910	ENSRNOT00000060409	1595.28	420.814	810.563	72.4805	619	30	10.657	0	0	1	0	0	1	0	702.642	1	1	36.5637	32.2615
DATA	1919	23	49	0	0	A_43_P14861	NM_178330	1617.34	420.878	1698.36	169.859	1469	26	5.75593	0	0	0	0	0	0	0	1466.06	1	1	48.8603	27.5455
DATA	1920	23	50	0	0	A_44_P1020655	NM_012996	1643	420.545	24.1608	3.7291	62	26	3.8574	0	0	0	0	0	0	0	20.7513	1	1	55.8519	25.2903
DATA	1921	23	51	0	0	A_44_P106571	BP503923	1668.04	420.909	398.226	39.9248	371	26.5	5.90097	0	0	0	0	0	0	0	340.361	1	1	47.8731	27.5833
DATA	1922	23	52	0	0	A_44_P346426	NM_199410	1693.44	420.74	406.841	40.7851	370	29	7.00054	0	0	0	0	0	0	0	345.947	1	1	49.5074	29.4848
DATA	1923	23	53	0	0	A_44_P313516	NM_173100	1719.33	420.5	105.791	10.9653	128	28	5.08822	0	0	0	0	0	0	0	89.4813	1	1	57.5363	28.16
DATA	1924	23	54	0	0	A_44_P168049	NM_001000165	1744.5	420.5	2.9104	2.89934	38.5	28	4.59389	0	0	0	0	0	0	0	-0.278418	0	0	65	27.1563
DATA	1925	23	55	0	0	A_44_P299026	AI234700	1770.11	420.5	28.1101	4.04939	61.5	28	5.46068	0	0	0	0	0	0	0	23.5285	1	1	56.9804	29.3824
DATA	1926	23	56	0	0	A_44_P477841	X04979	1795.5	420.5	2.94143	2.94387	41	29	5.96462	0	0	0	0	0	0	0	2.35561	0	0	65	28.92
DATA	1927	23	57	0	0	A_44_P496848	NM_001107303	1820.38	421.25	9.06628	3.08154	48	29	5.94258	0	0	0	0	0	0	0	7.51029	1	0	46.5243	29.6667
DATA	1928	23	58	0	0	A_44_P333168	NM_001107440	1846	420.5	266.314	26.7955	261.5	27	5.08962	0	0	0	0	0	0	0	219.393	1	1	48.5334	28.1282
DATA	1929	23	59	0	0	A_44_P911967	NM_001100757	1871.5	420.5	296.928	29.8417	278	28	4.76807	0	0	0	0	0	0	0	243.306	1	1	57.5363	28.1714
DATA	1930	23	60	0	0	A_44_P276276	ENSRNOT00000013630	1896.56	420.813	157.482	16.03	168	27	3.86005	0	0	0	0	0	0	0	128.373	1	1	49.1849	27
DATA	1931	23	61	0	0	A_44_P129053	AA848383	1922.42	420.427	3.02084	3.00936	38	27	4.80451	0	0	0	0	0	0	0	-0.510111	0	0	57.5363	27.2
DATA	1932	23	62	0	0	A_44_P525600	NM_053370	1947.5	420.711	5016.74	501.683	4004.5	27	5.9165	0	0	0	0	0	0	0	4046.15	1	1	49.1849	27.8276
DATA	1933	23	63	0	0	A_43_P23155	NM_001107366	1972.71	420.8	207.856	21.0068	204	28	4.25395	0	0	0	0	0	0	0	166.776	1	1	47.2035	27.1034
DATA	1934	23	64	0	0	A_44_P991273	NM_001025275	1998.25	420.644	8955.83	895.589	7147.5	25.5	4.40205	0	0	0	0	0	0	0	7148.23	1	1	48.5334	26.9063
DATA	1935	23	65	0	0	A_44_P172251	BG375698	2024	420.455	98.1256	10.2824	121	29.5	5.73398	0	0	0	0	0	0	0	77.912	1	1	55.8519	29.0833
DATA	1936	23	66	0	0	A_44_P506310	NM_001007685	2049.06	420.727	728.44	72.9094	611	28	6.56062	0	0	0	0	0	0	0	575.547	1	1	49.5074	29.3333
DATA	1937	23	67	0	0	A_43_P11527	NM_012715	2074.44	420.532	4619.18	461.929	3483	24	3.66031	0	0	0	0	0	0	0	3631.52	1	1	49.8279	24.7419
DATA	1938	23	68	0	0	A_42_P687001	XR_008801	2100.42	420.427	4.33889	3.14873	42	25	4.92553	0	0	0	0	0	0	0	3.39423	1	0	57.5363	25.5
DATA	1939	23	69	0	0	A_43_P11906	NM_017304	2125.5	420.352	23.011	3.88752	57	32	8.43444	0	0	0	0	0	1	0	17.9169	1	1	57.5363	34.1613
DATA	1940	23	70	0	0	A_44_P242321	NM_130433	2151	420.455	25416.5	2541.65	19241.6	31	6.55957	0	1	0	0	0	0	0	19699.3	1	1	55.8519	31.1935
DATA	1941	23	71	0	0	A_44_P380809	BE110303	2176.42	420.427	3.17388	3.16616	40	27	5.1977	0	0	0	0	0	0	0	1.27962	0	0	65	27.8667
DATA	1942	23	72	0	0	A_44_P402012	AW523650	2201.58	420.427	3.1874	3.17529	33	28	4.26493	0	0	0	0	0	0	0	-4.50874	0	0	57.5363	28.2414
DATA	1943	23	73	0	0	A_42_P662543	NM_001011972	2227.42	420.427	3.20079	3.18862	35	27.5	3.41205	0	0	0	0	0	0	0	-1.13114	0	0	57.5363	27.8
DATA	1944	23	74	0	0	A_42_P529077	NM_053417	2252.35	420.269	98.5197	10.359	117	27	4.99462	0	0	0	0	0	0	0	75.087	1	1	50.1463	26.3714
DATA	1945	23	75	0	0	A_44_P568801	BF399335	2277.91	420.386	3.2253	3.22473	41	25.5	5.12898	0	0	0	0	0	0	0	2.083	0	0	57.259	25.625
DATA	1946	23	76	0	0	A_44_P491450	NM_080786	2303.08	420.395	192.338	19.5022	186	27	5.20033	0	0	0	0	0	0	0	145.536	1	1	49.1849	27.8444
DATA	1947	23	77	0	0	A_44_P159218	NM_001107770	2328.5	420.289	635.633	63.6456	512	29	3.82402	0	0	0	0	0	0	0	479.37	1	1	49.1849	28.8621
DATA	1948	23	78	0	0	A_44_P760299	A_44_P760299	2353.81	420.392	1307.96	130.836	1029.5	27	3.79533	0	0	0	0	0	0	0	983.445	1	1	49.1849	27.4074
DATA	1949	23	79	0	0	A_44_P544886	AI179403	2379.61	420.216	3.26649	3.25407	36	27	6.2237	0	0	0	0	0	0	0	-2.16569	0	0	50.7771	27.1714
DATA	1950	23	80	0	0	A_44_P458855	NM_053881	2405.05	419.865	8.8516	3.38046	47	27	4.40312	0	0	0	0	0	0	0	6.61919	1	0	46.8651	26.8148
DATA	1951	23	81	0	0	A_42_P733175	NM_001106204	2430.08	420.091	1369.74	137.013	1039.5	28	5.69297	0	0	0	0	0	0	0	1022.1	1	1	47.8731	28.0811
DATA	1952	23	82	0	0	A_44_P517671	NM_001000882	2455.33	420.292	3.88892	3.2986	41.5	26	4.21487	0	0	0	0	0	0	0	2.8965	1	0	47.5395	26.0938
DATA	1953	23	83	0	0	A_44_P271842	NM_001107468	2480.78	419.918	285.99	28.7866	248	25	4.75191	0	0	0	0	0	0	0	212.65	1	1	47.8731	26.2258
DATA	1954	23	84	66	1	DarkCorner	DarkCorner	2506.33	420.571	3.29733	3.2848	39	26.5	4.27466	0	0	0	0	0	0	0	-0.371168	0	0	44.0646	26.2273
DATA	1955	23	85	66	1	DarkCorner	DarkCorner	2531.43	419.743	3.30088	3.28833	37	25	5.13265	0	0	0	0	0	0	0	-1.79649	0	0	46.8651	25.5682
DATA	1956	24	1	66	1	DarkCorner	DarkCorner	411.342	428.38	2.80901	2.79833	39	28	5.44097	0	0	0	0	0	0	0	-0.749266	0	0	50.7771	28.4773
DATA	1957	24	2	66	1	DarkCorner	DarkCorner	436.235	428.691	2.79282	2.78973	43	26	4.88048	0	0	0	0	0	0	0	1.79556	0	0	46.5243	27.3824
DATA	1958	24	3	0	0	A_44_P232205	NM_001012223	462.418	428.573	7.65974	2.87035	46.5	27	4.92971	0	0	0	0	0	0	0	6.75548	1	0	57.5363	27.9259
DATA	1959	24	4	0	0	A_43_P17872	CB545618	487.333	429.508	99.7079	10.3435	129	29	5.56872	0	0	0	0	0	0	0	88.4023	1	1	44.4243	29.5526
DATA	1960	24	5	0	0	A_44_P473443	ENSRNOT00000019331	513	428.545	78932.8	7893.28	71098.8	29	5.91335	0	1	0	0	0	0	0	70332.2	1	1	55.8519	29.75
DATA	1961	24	6	0	0	A_44_P370568	XM_001074571	538.418	428.573	39608.5	3960.85	35602.6	31	5.87975	0	1	0	0	0	0	0	35460	1	1	57.5363	31
DATA	1962	24	7	0	0	A_43_P12309	J05491	563.582	428.573	4.94741	2.75791	42	30.5	6.25961	0	0	0	0	0	0	0	4.44874	1	0	57.5363	29.7
DATA	1963	24	8	0	0	A_44_P257050	AI072592	589.107	428.5	2.7122	2.7019	37	31	5.40359	0	0	0	0	0	0	0	-2.785	0	0	56.9804	29.7941
DATA	1964	24	9	0	0	A_44_P1053706	NM_138847	614.5	428.769	3423.95	342.406	3045	28	4.40302	0	0	0	0	0	0	0	3103.71	1	1	49.8279	28.2857
DATA	1965	24	10	0	0	A_43_P23455	NM_001105802	639.893	428.5	20.2592	6.6128	46	28	4.72069	0	0	0	0	0	0	0	18.4297	1	1	65	28.1481
DATA	1966	24	11	0	1	AT_L_5	AT_L_5	665.418	428.573	2.6832	2.673	39	27	4.2926	0	0	0	0	0	0	0	-1.94265	0	0	57.5363	26.6563
DATA	1967	24	12	0	0	A_44_P260036	NM_013085	690.541	428.919	12.6138	2.94843	52	28	5.06061	0	0	0	0	0	0	0	11.5474	1	0	48.5334	28.122
DATA	1968	24	13	0	0	A_44_P352104	NM_001126269	716.811	429.038	169.679	17.1748	190	29	4.82347	0	0	0	0	0	0	0	155.774	1	1	40.6843	28.6389
DATA	1969	24	14	0	0	A_43_P21148	NM_183326	741.5	428.5	29.6935	5.64804	50	28	8.37788	0	0	0	0	1	0	0	27.3236	1	1	57.5363	30.5238
DATA	1970	24	15	0	0	A_42_P496786	NM_001039001	766.671	428.753	4296.38	429.646	3958	31	6.77452	0	0	0	0	0	0	0	3962.05	1	1	48.2044	30.4
DATA	1971	24	16	0	0	A_44_P601053	NM_001115028	792.631	428.75	196.905	19.8668	219	28	5.18286	0	0	0	0	0	0	0	181.933	1	1	51.7088	28.8276
DATA	1972	24	17	0	0	A_44_P203821	XM_345338	817.5	428.5	3.35201	2.6576	43	30.5	6.32531	0	0	0	0	0	0	0	3.10194	1	0	65	29.875
DATA	1973	24	18	0	0	A_44_P897591	NM_001106950	843.107	428.5	495.801	49.65	504	28.5	5.30168	0	0	0	0	0	0	0	459.431	1	1	56.9804	28.2059
DATA	1974	24	19	0	0	A_42_P490305	AI013671	868.375	429	1422.42	142.266	1352	26	4.26243	0	0	0	0	0	0	0	1319.53	1	1	48.5334	26.3023
DATA	1975	24	20	0	0	A_44_P537930	BE107438	893.667	428.5	6.7745	2.71387	47	29.5	5.47336	0	0	0	0	0	0	0	6.28919	1	0	65	29.3636
DATA	1976	24	21	0	0	A_44_P482158	BU758615	919.418	428.427	21.5787	3.3993	57	29	5.7177	0	0	0	0	0	0	0	20.0435	1	1	57.5363	29.2222
DATA	1977	24	22	0	0	A_42_P657469	NM_057185	944.582	428.427	2.63589	2.62587	38	27	5.48483	0	0	0	0	0	0	0	-1.62344	0	0	57.5363	28.2
DATA	1978	24	23	0	0	A_44_P259119	ENSRNOT00000019959	969.7	428.671	121.968	12.4762	148.5	25	4.29967	0	0	0	0	0	0	0	113.324	1	1	47.5395	25.2222
DATA	1979	24	24	0	0	A_44_P459660	ENSRNOT00000050601	995.5	428.5	255.97	26.1649	206	28	5.51321	0	0	1	0	0	0	0	237.766	1	1	57.5363	28.6071
DATA	1980	24	25	0	0	A_42_P472133	NM_001106562	1020.67	428.5	61.3287	6.67213	95	29	6.65578	0	0	0	0	0	0	0	56.939	1	1	57.5363	28.6053
DATA	1982	24	27	0	1	AT_D_5	AT_D_5	1071.58	428.427	2.64243	2.63238	40	27	5.01394	0	0	0	0	0	0	0	-1.10308	0	0	57.5363	28.7037
DATA	1983	24	28	0	0	A_44_P592381	ENSRNOT00000010810	1097	428.455	126.905	12.9613	153.5	30.5	5.81398	0	0	0	0	0	0	0	117.471	1	1	55.8519	30.0625
DATA	1984	24	29	0	0	A_44_P265176	FM089335	1122.42	428.427	2.64957	2.6395	36.5	27	4.09652	0	0	0	0	0	0	0	-2.93249	0	0	65	27.4286
DATA	1985	24	30	0	0	A_44_P323404	NM_013166	1147.4	428.438	285.016	28.624	306	28	6.43099	0	0	0	0	0	0	0	263.003	1	1	48.2044	29.1026
DATA	1986	24	31	0	0	A_44_P891514	CK595382	1173.42	428.427	20.8556	3.37154	59.5	27	6.45122	0	0	0	0	0	0	0	19.207	1	1	57.5363	27.2414
DATA	1987	24	32	0	0	A_44_P905278	NM_001079897	1198.51	428.411	239.269	24.0737	262.5	28	4.9689	0	0	0	0	0	0	0	219.889	1	1	48.5334	28.24
DATA	1988	24	33	0	0	A_44_P125553	ENSRNOT00000049683	1224	428.455	149524	14952.4	139043	30	10.8118	0	1	0	0	0	0	0	137090	1	1	55.8519	31.5862
DATA	1989	24	34	0	0	A_42_P667359	XM_216651	1249.5	428.352	177.604	17.9597	207.5	30	7.54826	0	0	0	0	0	0	0	162.414	1	1	57.5363	30.6087
DATA	1990	24	35	0	0	A_44_P181679	NM_212495	1274.62	428.487	99.9302	10.3449	136	32	8.14767	0	0	0	0	0	0	0	91.1354	1	1	49.8279	30.6667
DATA	1991	24	36	0	0	A_44_P626910	TC619414	1300.43	428.635	2.69339	2.68315	38	29	6.72676	0	0	0	0	0	0	0	-1.21982	0	0	45.1352	28.973
DATA	1992	24	37	0	0	A_44_P600732	CK597461	1325.27	428.141	2.70187	2.6916	39.5	26	4.63778	0	0	0	0	0	0	0	-0.984633	0	0	47.5395	27.1351
DATA	1993	24	38	0	0	A_43_P12795	NM_053403	1350.86	428.383	164.881	16.7078	191	28	5.86088	0	0	0	0	0	0	0	148.953	1	1	50.4627	28.5349
DATA	1994	24	39	0	0	A_44_P332444	NM_022958	1376.5	428.352	446.809	44.763	424	28	5.31426	0	0	0	0	0	0	0	402.215	1	1	57.5363	27.7931
DATA	1995	24	40	0	0	A_44_P360179	BF283504	1401.5	428	66.1843	7.15562	99	28	6.83154	0	0	0	0	0	0	0	59.3602	1	1	54.1152	29.2069
DATA	1996	24	41	0	0	A_44_P699567	TC591196	1426.76	428.153	353.103	35.4158	341	28	6.17972	0	0	0	0	0	0	0	315.494	1	1	47.8731	28.5882
DATA	1997	24	42	0	0	A_44_P645135	NM_001108984	1452.35	428.12	515.039	51.5769	484	27	5.09496	0	0	0	0	0	0	0	458.328	1	1	48.8603	27.8
DATA	1998	24	43	0	0	A_44_P183048	NM_001134873	1477.73	428.219	833.08	83.3535	766	27.5	5.1711	0	0	0	0	0	0	0	738.293	1	1	48.2044	27.4667
[truncated: 43,028 more rows]
[truncated: 48 more columns]

## Sheet: 8670_1_1_2_contr
TYPE	text	text	text	integer	text	float	float	text	integer	text	text	integer	integer	integer	integer	float	float	float	float	float	float	text	text	text	text	text	text	text	text	text	text	text	integer	integer	integer
FEPARAMS	Protocol_Name	Protocol_date	Scan_ScannerName	Scan_NumChannels	Scan_Date	Scan_MicronsPerPixelX	Scan_MicronsPerPixelY	Scan_OriginalGUID	Scan_NumScanPass	Grid_Name	Grid_Date	Grid_NumSubGridRows	Grid_NumSubGridCols	Grid_NumRows	Grid_NumCols	Grid_RowSpacing	Grid_ColSpacing	Grid_OffsetX	Grid_OffsetY	Grid_NomSpotWidth	Grid_NomSpotHeight	Grid_GenomicBuild	FeatureExtractor_Barcode	FeatureExtractor_Sample	FeatureExtractor_ScanFileName	FeatureExtractor_ArrayName	FeatureExtractor_ScanFileGUID	FeatureExtractor_DesignFileName	FeatureExtractor_ExtractionTime	FeatureExtractor_UserName	FeatureExtractor_ComputerName	FeatureExtractor_Version	FeatureExtractor_IsXDRExtraction	FeatureExtractor_ColorMode	FeatureExtractor_QCReportType
DATA	GE1-v5_95_Feb07 (Read Only)	2007-02-07 17:05:00	Agilent Technologies Scanner G2505B US22502634	1	08-28-2009 12:47:11	5	5	b5614485-c8e9-4deb-b3d1-2454e985199d	1	014879_D_F_20090416	2009-04-16	1	1	532	85	73.3235	63.5	0	36.6617	65	65	rn4:RGSCv3.4:Nov2004	251487918670_1_1		E:\User_files\Csont Tamas\\US22502634_251487918670_S01_H.tif	US22502634_251487918670_S01_H	b5614485-c8e9-4deb-b3d1-2454e985199d	014879_D_F_20090416.xml	2009-08-28 02:02:08	Administrator	LUMINATOR01	10.5.1.1	1	0	0
*
TYPE	float	float	float	integer	integer	float	float	float	integer	float	float	float	integer	float	float	integer	integer	integer	integer	integer	float	float	float	integer	float	float	float	float	float	integer	integer	float	float	float	float	float	integer	float	float	float	float	integer	float	float	float	float	float	integer	float
STATS	gDarkOffsetAverage	gDarkOffsetMedian	gDarkOffsetStdDev	gDarkOffsetNumPts	gSaturationValue	gAvgSig2BkgeQC	gAvgSig2BkgNegCtrl	gRatioSig2BkgeQC_NegCtrl	gNumSatFeat	gLocalBGInlierNetAve	gLocalBGInlierAve	gLocalBGInlierSDev	gLocalBGInlierNum	gGlobalBGInlierAve	gGlobalBGInlierSDev	gGlobalBGInlierNum	gNumFeatureNonUnifOL	gNumPopnOL	gNumNonUnifBGOL	gNumPopnBGOL	gOffsetUsed	gGlobalFeatInlierAve	gGlobalFeatInlierSDev	gGlobalFeatInlierNum	AnyColorPrcntFeatNonUnifOL	AnyColorPrcntBGNonUnifOL	AnyColorPrcntFeatPopnOL	AnyColorPrcntBGPopnOL	TotalPrcntFeatOL	gNumNegBGSubFeat	gNonCtrlNumNegFeatBGSubSig	gSpatialDetrendRMSFit	gSpatialDetrendRMSFilteredMinusFit	gSpatialDetrendSurfaceArea	gSpatialDetrendVolume	gSpatialDetrendAveFit	gNonCtrlNumSatFeat	gNonCtrl99PrcntNetSig	gNonCtrl50PrcntNetSig	gNonCtrl1PrcntNetSig	gNonCtrlMedPrcntCVBGSubSig	gCtrleQCNumSatFeat	gCtrleQC99PrcntNetSig	gCtrleQC50PrcntNetSig	gCtrleQC1PrcntNetSig	geQCMedPrcntCVBGSubSig	geQCSig2BkgLow2	gNegCtrlNumInliers	gNegCtrlAveNetSig
DATA	17.302	17	2.83363	1000	649466	48.9756	2.0642	23.7262	0	9.72413	27.0261	1.35651	43169	27.0261	1.35651	43169	406	163	579	1700	17.302	2462.36	13615.5	44499	0.901861	1.28615	0.362077	3.77627	0.857558	6701	5778	0.870891	3.09461	1.00024	2.55093	38.6804	0	48625.8	77.4813	15.6663	13.1845	0	7467.32	127.073	17.0472	14.3995	1.11747	148	19.6552
*
TYPE	integer	integer	integer	integer	integer	text	text	float	float	float	float	float	float	float	boolean	boolean	boolean	boolean	boolean	boolean	boolean	float	boolean	boolean	float	float
FEATURES	FeatureNum	Row	Col	SubTypeMask	ControlType	ProbeName	SystematicName	PositionX	PositionY	gProcessedSignal	gProcessedSigError	gMedianSignal	gBGMedianSignal	gBGPixSDev	gIsSaturated	gIsLowPMTScaledUp	gIsFeatNonUnifOL	gIsBGNonUnifOL	gIsFeatPopnOL	gIsBGPopnOL	IsManualFlag	gBGSubSignal	gIsPosAndSignif	gIsWellAboveBG	SpotExtentX	gBGMeanSignal
DATA	1	1	1	260	1	GE_BrightCorner	GE_BrightCorner	318.7	293.445	19652.6	1965.27	17810	25	4.12633	0	0	0	0	0	0	0	17086	1	1	58.0869	24.9108
DATA	2	1	2	66	1	DarkCorner	DarkCorner	344.418	293.427	3.57149	3.55824	36	25	3.96214	0	0	0	0	0	0	0	-3.7924	0	0	57.5363	25.0494
DATA	3	1	3	66	1	DarkCorner	DarkCorner	369.5	293.352	3.56951	3.55627	35	25	4.17338	0	0	0	0	0	0	0	-3.43286	0	0	57.5363	24.8091
DATA	4	1	4	66	1	DarkCorner	DarkCorner	394.912	293.386	3.56685	3.55362	35	24	4.43316	0	0	0	0	0	0	0	-3.66219	0	0	57.259	24.7428
DATA	5	1	5	66	1	DarkCorner	DarkCorner	420.418	293.427	3.56357	3.55035	35	25	4.46745	0	0	0	0	0	0	0	-4.51866	0	0	57.5363	24.7419
DATA	6	1	6	66	1	DarkCorner	DarkCorner	446.585	292.756	3.55955	3.54635	33.5	25	4.41214	0	0	0	0	0	0	0	-4.49788	0	0	36.1258	24.851
DATA	7	1	7	66	1	DarkCorner	DarkCorner	471.142	293.407	3.55553	3.54234	32.5	25	4.30642	0	0	0	0	0	0	0	-5.18407	0	0	56.9804	25.1338
DATA	8	1	8	66	1	DarkCorner	DarkCorner	497.977	292.773	3.55056	3.53739	35	25	4.33029	0	0	0	0	0	0	0	-4.51701	0	0	36.5637	25.4566
DATA	9	1	9	66	1	DarkCorner	DarkCorner	522.821	292.75	3.54574	3.53259	38	25	4.47352	0	0	0	0	0	0	0	-1.19498	0	0	42.2201	25.2262
DATA	10	1	10	66	1	DarkCorner	DarkCorner	547.418	293.427	3.54083	3.5277	32	25	4.43433	0	0	0	0	0	0	0	-6.91355	0	0	57.5363	24.9182
DATA	11	1	11	66	1	DarkCorner	DarkCorner	572.582	293.427	3.53557	3.52246	33	25	4.00024	0	0	0	0	0	0	0	-6.5503	0	0	57.5363	25.2581
DATA	12	1	12	0	0	A_44_P465448	AA892298	598.088	293.386	3.53015	3.51721	39	25	4.34004	0	0	0	0	0	0	0	0.29687	0	0	57.259	25.4145
DATA	13	1	13	0	0	A_44_P514796	AI232741	624	292.576	42.0465	5.47809	75.5	25	4.61422	0	0	0	0	0	0	0	37.055	1	1	45.4864	25.1554
DATA	14	1	14	0	0	A_44_P409518	NM_057188	649.203	292.638	2971.21	297.142	2726	25	4.30478	0	0	0	0	0	0	0	2622.47	1	1	46.5243	24.7955
DATA	15	1	15	0	0	A_44_P279262	XR_009072	674.327	292.942	3.70561	3.52047	42	25	4.08289	0	0	0	0	0	0	0	3.27555	1	0	40.6843	25.1042
DATA	16	1	16	0	0	A_44_P375042	NM_001014243	699.788	292.833	134.942	13.9396	162	25	3.99876	0	0	0	0	0	0	0	119.458	1	1	45.835	24.7732
DATA	17	1	17	0	0	A_44_P269499	ENSRNOT00000011278	725.758	292.667	3795.19	379.535	3540.5	25	4.14896	0	0	0	0	0	0	0	3364.59	1	1	45.4864	24.8456
DATA	18	1	18	0	0	A_44_P204808	AA891661	750.898	292.915	236.89	23.9441	252	25	4.27796	0	0	0	0	0	0	0	210.293	1	1	43.7019	24.6956
DATA	19	1	19	0	0	A_44_P438090	NM_033350	776.154	292.723	185.651	18.8887	203	25	4.14743	0	0	0	0	0	0	0	165.015	1	1	45.835	24.7985
DATA	20	1	20	0	0	A_44_P330643	NM_001106002	801.507	293	632.918	63.3873	607	25	4.1988	0	0	0	0	0	0	0	563.228	1	1	47.2035	25.0833
DATA	21	1	21	0	0	A_44_P421941	XM_225162	826.582	293.427	3.48678	3.47384	39	25	4.23846	0	0	0	0	0	0	0	-1.15805	0	0	57.5363	25.0485
DATA	22	1	22	0	0	A_42_P504653	NM_017143	852.348	293.058	4.14626	3.49519	42	24	3.924	0	0	0	0	0	0	0	3.69717	1	0	46.1809	24.4163
DATA	23	1	23	0	0	A_44_P260580	NM_001106735	877.953	292.781	41.3737	5.39839	76.5	25	4.39497	0	0	0	0	0	0	0	36.9227	1	1	45.4864	24.9288
DATA	24	1	24	0	0	A_44_P445440	NM_001106287	902.582	293.427	3.47828	3.46538	38	24	4.277	0	0	0	0	0	0	0	-0.762339	0	0	57.5363	24.7908
DATA	25	1	25	0	0	A_44_P313825	NM_019335	928.614	293.229	130.122	13.4653	156	24	4.21155	0	0	0	0	0	0	0	116.262	1	1	47.2035	24.8825
DATA	26	1	26	0	0	A_44_P788423	BG381007	953.783	293.493	113.537	11.8698	139.5	24	4.10227	0	0	0	0	0	0	0	101.479	1	1	47.2035	24.7251
DATA	27	1	27	0	0	A_44_P549509	NM_001108186	979.09	293.104	1274.95	127.542	1184	24	4.45101	0	0	0	0	0	0	0	1139.75	1	1	46.8651	24.3996
DATA	28	1	28	0	0	A_43_P12354	DV726030	1004.6	293.096	2943.55	294.375	2630.5	25	4.57603	0	0	0	0	0	0	0	2631.43	1	1	48.5334	24.6286
DATA	30	1	30	0	0	A_43_P14989	XM_342515	1055.14	293.348	813.867	81.4604	766	25	4.18331	0	0	0	0	0	0	0	727.167	1	1	46.8651	24.6048
DATA	32	1	32	0	0	A_44_P172767	NM_001000025	1106.09	293.386	4.51641	3.49762	43	25	4.21815	0	0	0	0	0	0	0	4.02974	1	0	57.259	24.925
DATA	33	1	33	0	0	A_44_P884555	BE113337	1131.32	293.253	1449.94	145.035	1295	25	4.56069	0	0	0	0	0	0	0	1292.4	1	1	49.1849	25.1559
DATA	34	1	34	0	0	A_43_P12530	NM_031127	1156.86	293.356	1483.29	148.369	1322	25	4.64687	0	0	0	0	0	0	0	1320.5	1	1	48.5334	25.3405
DATA	35	1	35	0	0	A_44_P191022	NM_053674	1182.09	293.104	7871.27	787.135	6962	25	4.1383	0	0	0	0	0	0	0	6997.29	1	1	46.8651	25.2333
DATA	36	1	36	0	0	A_44_P553249	ENSRNOT00000041924	1207.5	293.352	3.49991	3.49693	40	25	4.14087	0	0	0	0	0	0	0	2.34605	0	0	57.5363	25.1497
DATA	37	1	37	0	0	A_44_P187524	NM_001100517	1233.38	293	2534.88	253.512	2324	25	4.06347	0	0	0	0	0	0	0	2245.26	1	1	48.5334	25.1228
DATA	38	1	38	0	0	A_44_P158184	BF283711	1259.24	292.897	11.2017	3.67626	47.5	25	4.23614	0	0	0	0	0	0	0	9.90012	1	0	46.1809	25.0095
DATA	39	1	39	0	0	A_44_P374824	ENSRNOT00000056448	1283.58	293.427	21.8231	4.13252	58	25	4.44215	0	0	0	0	0	0	0	19.2442	1	1	65	24.932
DATA	40	1	40	0	0	A_44_P898256	ENSRNOT00000021311	1310.08	292.567	46.7816	5.85399	81	24	4.08119	0	0	0	0	0	0	0	41.1385	1	1	43.3362	24.2552
DATA	41	1	41	0	0	A_44_P154298	XM_573787	1334.48	293.078	138.856	14.3269	162	25	4.35342	0	0	0	0	0	0	0	121.776	1	1	44.0646	24.7773
DATA	42	1	42	0	0	A_44_P120270	AA996955	1360.09	293.386	249.242	25.1742	255	25	4.96645	0	0	0	0	0	0	0	217.911	1	1	57.259	25.3606
DATA	43	1	43	0	0	A_43_P12837	NM_053525	1385.5	293.352	837.943	83.8695	771	25	4.30998	0	0	0	0	0	0	0	730.179	1	1	57.5363	24.8402
DATA	44	1	44	0	0	A_44_P1014311	NM_001108809	1411	293.5	185.3	18.8696	201	25	4.35288	0	0	0	0	0	0	0	160.896	1	1	48.5334	24.7754
DATA	45	1	45	0	0	A_44_P289183	NM_013167	1436.44	292.972	662.591	66.3556	615	25	4.49361	0	0	0	0	0	0	0	573.122	1	1	48.2044	25.1657
DATA	46	1	46	0	0	A_44_P1026560	TC606358	1461.94	293.304	329.529	33.148	322	25	4.76499	0	0	0	0	0	0	0	283.892	1	1	46.1809	25.4076
DATA	47	1	47	0	0	A_44_P667084	NM_001017501	1487	293.455	3.62055	3.60712	36	24	4.34465	0	0	0	0	0	0	0	-3.11664	0	0	55.8519	24.7386
DATA	48	1	48	0	0	A_44_P187005	NM_022238	1512.38	293.185	90.9223	9.78762	117	25	4.43706	0	0	0	0	0	0	0	77.6539	1	1	45.4864	25.0512
DATA	49	1	49	0	0	A_44_P384979	NM_001014257	1537.85	293.164	1750.96	175.134	1531	25	4.36014	0	0	0	0	0	0	0	1488.42	1	1	47.5395	25.1021
DATA	50	1	50	0	0	A_44_P192820	CA511634	1563.09	292.943	51.0262	6.27855	81	25	4.37013	0	0	0	0	0	0	0	43.1632	1	1	46.8651	24.7188
DATA	51	1	51	0	0	A_44_P299500	NM_001013036	1588.73	293.155	89.8361	9.70707	115	24	4.14527	0	0	0	0	0	0	0	75.6026	1	1	47.5395	24.3745
DATA	52	1	52	0	0	A_44_P123333	NM_013124	1614.06	293.389	180.556	18.4302	187	24	4.13838	0	0	0	0	0	0	0	151.149	1	1	48.2044	24.2421
DATA	53	1	53	0	0	A_44_P1052387	ENSRNOT00000009175	1639.49	293.311	7.83518	3.79889	45	24	4.14732	0	0	0	0	0	0	0	6.52284	1	0	42.9674	24.3767
DATA	54	1	54	0	0	A_44_P760064	ENSRNOT00000028053	1664.67	293.329	1603.53	160.397	1384.5	25	4.45435	0	0	0	0	0	0	0	1327.42	1	1	48.2044	25.0116
DATA	55	1	55	0	0	A_44_P622305	NM_001134640	1690.42	293.427	14823.2	1482.32	12413.5	25	5.1204	0	0	0	0	0	0	0	12197.8	1	1	57.5363	25.4505
DATA	56	1	56	0	0	A_42_P738337	ENSRNOT00000004477	1715.63	292.967	35.4721	5.18635	68	27	16.4514	0	0	0	1	0	1	0	29.0128	1	1	44.0646	31.9704
DATA	57	1	57	0	0	A_42_P462379	AW144299	1741.35	293.479	210.706	21.4118	207	24	4.10013	0	0	0	0	0	0	0	171.264	1	1	47.8731	24.75
DATA	58	1	58	0	0	A_44_P468468	NM_017208	1766.31	293.323	48.9977	6.21988	77.5	25	4.40974	0	0	0	0	0	0	0	39.576	1	1	44.4243	24.7295
DATA	59	1	59	0	0	A_44_P508845	ENSRNOT00000031768	1791.93	293.879	3142.32	314.256	2538.5	25	4.3122	0	0	0	0	0	0	0	2521.61	1	1	42.5954	24.7703
DATA	60	1	60	0	0	A_44_P141963	NM_001013177	1817.1	293.458	3.89659	3.88213	36	25	4.32777	0	0	0	0	0	0	0	-2.25654	0	0	38.2652	24.9006
DATA	61	1	61	0	0	A_44_P466089	ENSRNOT00000009986	1842.36	293.429	3.92298	3.9086	38	25	4.14302	0	0	0	0	0	0	0	0.296928	0	0	36.5637	24.8908
DATA	62	1	62	0	0	A_43_P15431	NM_053499	1868.16	293.103	10994.7	1099.48	8567.5	24	4.07419	0	0	0	0	0	0	0	8644.21	1	1	46.5243	24.8175
DATA	63	1	63	0	0	A_44_P698048	AI227962	1893.46	293.154	66.5892	7.74926	93	24	3.79264	0	0	0	0	0	0	0	51.9903	1	1	45.4864	24.2374
DATA	64	1	64	0	0	A_44_P1043081	NM_001109552	1918.93	293.2	1079.62	108.036	869.5	24	4.03919	0	0	0	0	0	0	0	836.972	1	1	46.8651	24.221
DATA	65	1	65	0	0	A_44_P375364	XR_007720	1944.07	293.879	241.032	24.4361	223	24	4.09257	0	0	0	0	0	0	0	185.561	1	1	42.5954	24.3893
DATA	66	1	66	0	0	A_44_P142111	ENSRNOT00000015724	1969.68	293.661	23.1949	4.66643	55.5	24	4.09896	0	0	0	0	0	0	0	17.727	1	1	42.2201	24.456
DATA	67	1	67	0	0	A_44_P865263	AW918611	1994.51	293.327	698.941	70.013	504.5	25	4.41979	0	0	0	0	0	0	0	530.378	1	1	41.4593	24.6591
DATA	68	1	68	0	0	A_44_P436101	NM_001108542	2020.42	293.444	120.705	12.7505	126	24	4.40948	0	0	0	0	0	0	0	90.9197	1	1	47.2035	24.6326
DATA	69	1	69	0	0	A_44_P538521	ENSRNOT00000020606	2046.18	293.194	7.65	4.2091	44	25	4.23582	0	0	0	0	0	0	0	5.71969	1	0	45.1352	24.8124
DATA	70	1	70	0	0	A_44_P254984	NM_013161	2071.62	293.38	6.24859	4.21568	43	24	4.41535	0	0	0	0	0	0	0	4.63814	1	0	47.2035	24.7882
DATA	71	1	71	0	0	A_44_P534685	A_44_P534685	2096.59	293.235	4.21463	4.20074	39	24	4.50209	0	0	0	0	0	0	0	0.891568	0	0	46.8651	24.5236
DATA	72	1	72	0	0	A_44_P218079	XM_346152	2121.91	293.065	4.65536	4.2549	40	24	4.50153	0	0	0	0	0	0	0	3.40631	1	0	54.4085	24.6292
DATA	73	1	73	0	0	A_44_P358632	NM_053330	2147.5	293	26568.8	2656.89	19269	25	4.3791	0	0	0	0	0	0	0	19300.9	1	1	54.1152	24.9598
DATA	74	1	74	0	0	A_44_P168487	XM_344363	2173.1	293.619	4.30582	4.29463	40	25	4.20128	0	0	0	0	0	0	0	1.46276	0	0	44.0646	24.8215
DATA	75	1	75	66	1	DarkCorner	DarkCorner	2199.19	293.825	4.3365	4.32461	40	24	4.33459	0	0	0	0	0	0	0	1.36454	0	0	42.2201	24.5407
DATA	76	1	76	66	1	DarkCorner	DarkCorner	2223.95	293.246	4.36588	4.34992	37	24	4.46856	0	0	0	0	0	0	0	0.325973	0	0	45.835	24.7665
DATA	77	1	77	66	1	DarkCorner	DarkCorner	2249.33	293.522	4.3949	4.38	40	25	4.3514	0	0	0	0	0	0	0	0.784132	0	0	45.835	24.6798
DATA	78	1	78	66	1	DarkCorner	DarkCorner	2274.5	293	4.42376	4.40929	40	24	4.39869	0	0	0	0	0	0	0	0.916895	0	0	54.1152	24.5352
DATA	79	1	79	66	1	DarkCorner	DarkCorner	2299.73	293.192	6.1213	4.47703	42	25	4.37298	0	0	0	0	0	0	0	4.27127	1	0	40.6843	25.0115
DATA	80	1	80	66	1	DarkCorner	DarkCorner	2325.42	293.5	7.14733	4.51913	43	25	4.55883	0	0	0	0	1	0	0	4.95673	1	0	43.7019	25.0249
DATA	81	1	81	66	1	DarkCorner	DarkCorner	2350.59	293.309	4.99445	4.51617	43	25	4.63473	0	0	0	0	0	0	0	3.44346	1	0	46.8651	25.2008
DATA	82	1	82	66	1	DarkCorner	DarkCorner	2376.07	293.254	4.53069	4.51412	39	25	4.36539	0	0	0	0	0	0	0	0.312977	0	0	46.8651	25.017
DATA	83	1	83	66	1	DarkCorner	DarkCorner	2401.3	293.311	4.55471	4.53781	36	25	4.22215	0	0	0	0	0	0	0	-2.65823	0	0	44.4243	25.226
DATA	84	1	84	260	1	GE_BrightCorner	GE_BrightCorner	2426.5	293	24930.8	2493.08	17658	26	4.75282	0	0	0	0	0	0	0	16916.2	1	1	54.1152	25.5549
DATA	85	1	85	260	1	GE_BrightCorner	GE_BrightCorner	2452.09	293.065	24778.5	2477.86	16753	26	5.56827	0	0	0	0	0	0	0	16733.9	1	1	54.4085	26.8271
DATA	86	2	1	260	1	GE_BrightCorner	GE_BrightCorner	331.418	300.573	22405.5	2240.55	19871	26	4.05913	0	0	0	0	0	0	0	19475.8	1	1	57.5363	25.863
DATA	87	2	2	66	1	DarkCorner	DarkCorner	356.582	300.573	3.57174	3.55849	38	25	3.85269	0	0	0	0	0	0	0	-0.564748	0	0	57.5363	24.9849
DATA	88	2	3	66	1	DarkCorner	DarkCorner	382.418	300.573	3.56932	3.55607	33	24	4.13564	0	0	0	0	0	0	0	-4.99749	0	0	57.5363	24.7805
DATA	89	2	4	66	1	DarkCorner	DarkCorner	407.582	300.573	3.56631	3.55308	31	25	4.63983	0	0	0	0	0	0	0	-6.35438	0	0	57.5363	25.0287
DATA	90	2	5	66	1	DarkCorner	DarkCorner	433	300.545	3.5627	3.54948	34	25	4.42624	0	0	0	0	0	0	0	-5.89017	0	0	55.8519	25.0137
DATA	91	2	6	66	1	DarkCorner	DarkCorner	458.418	300.573	3.55861	3.54541	35.5	25	4.36427	0	0	0	0	0	0	0	-3.21498	0	0	57.5363	25.0663
DATA	92	2	7	66	1	DarkCorner	DarkCorner	483.582	300.573	3.55415	3.54096	35	25	4.56413	0	0	0	0	0	0	0	-4.12986	0	0	57.5363	25.7061
DATA	93	2	8	66	1	DarkCorner	DarkCorner	510.055	300.4	3.54909	3.53592	35	25	4.49342	0	0	0	0	0	0	0	-4.99508	0	0	42.2201	25.4216
DATA	94	2	9	66	1	DarkCorner	DarkCorner	535.306	300.388	3.544	3.53086	38	24	4.32255	0	0	0	0	0	0	0	-2.13454	0	0	39.8942	24.8177
DATA	95	2	10	66	1	DarkCorner	DarkCorner	560	300.545	3.53886	3.52573	33	25	4.00436	0	0	0	0	0	0	0	-6.02455	0	0	65	25.2475
DATA	96	2	11	0	0	A_44_P421525	AJ243303	585.418	300.573	81.2015	8.8504	106	25	4.54088	0	0	0	0	0	0	0	71.3818	1	1	57.5363	25.2864
DATA	97	2	12	0	0	A_44_P187418	XM_240367	610.582	300.573	3.57435	3.53302	42	25	4.14424	0	0	0	0	0	0	0	3.14695	1	0	57.5363	25.2925
DATA	98	2	13	0	0	A_44_P675887	AW920694	636.446	300.969	8.36974	3.60777	45	25	4.27108	0	0	0	0	0	0	0	7.38061	1	0	44.0646	25.1082
DATA	99	2	14	0	0	A_44_P533844	NM_001001069	661.582	300.573	10.3108	3.6525	48	25	4.38069	0	0	0	0	0	0	0	9.10625	1	0	65	25.2161
DATA	100	2	15	0	0	A_44_P146733	NM_001000604	687	300.545	20.8727	4.07395	57	25	3.894	0	0	0	0	0	0	0	18.4623	1	1	55.8519	25.0585
DATA	101	2	16	0	0	A_43_P15597	NM_133314	712.418	300.573	82.3803	8.94816	111.5	25	4.32167	0	0	0	0	0	0	0	72.9744	1	1	57.5363	25.2067
DATA	102	2	17	0	0	A_43_P20016	NM_001107377	737.582	300.573	25.8319	4.34087	63	25	4.07289	0	0	0	0	0	0	0	22.9145	1	1	65	24.9602
DATA	103	2	18	0	0	A_44_P506956	BQ208586	763.14	299.965	3.49687	3.49449	42	25	4.16135	0	0	0	0	0	0	0	2.41459	0	0	42.9674	24.8047
DATA	104	2	19	0	0	A_43_P15466	NM_133584	788.689	300.162	18.8163	3.95571	55	25	3.75048	0	0	0	0	0	0	0	16.7348	1	1	48.8603	25.093
DATA	105	2	20	0	0	A_44_P928636	ENSRNOT00000039453	814.579	299.947	96.4312	10.2503	128	26	4.61949	0	0	0	0	0	0	0	85.8637	1	1	49.1849	25.8565
DATA	106	2	21	0	0	A_44_P591147	ENSRNOT00000029966	839.918	300.656	10.3399	3.62258	48	24.5	4.18074	0	0	0	0	0	0	0	9.21628	1	0	44.0646	24.9019
DATA	107	2	22	0	0	A_44_P762313	TC603754	864.71	300.839	32.9636	4.78524	69	24	4.46173	0	0	0	0	0	0	0	29.4077	1	1	44.4243	24.6587
DATA	108	2	23	0	0	A_44_P1007110	ENSRNOT00000056024	890.435	300.478	4774.58	477.471	4046	25	4.70241	0	0	0	0	0	0	0	4262.84	1	1	46.8651	25.3596
DATA	109	2	24	0	0	A_44_P168942	A_44_P168942	915.83	300.712	23.141	4.1658	60	25	3.93412	0	0	0	0	0	0	0	20.6737	1	1	43.3362	24.8945
DATA	110	2	25	0	0	A_44_P326350	NM_001014262	941.24	300.64	73.3289	8.10919	106	25	4.16065	0	0	0	0	0	0	0	65.541	1	1	49.1849	25.3317
DATA	111	2	26	0	0	A_43_P21008	NM_001135603	966.727	300.955	184.697	18.7912	208	24	4.05032	0	0	0	0	0	0	0	165.132	1	1	45.835	24.4508
DATA	112	2	27	0	0	A_44_P386383	NM_133289	991.582	300.573	3.47378	3.46458	40.5	25	4.68959	0	0	0	0	0	0	0	1.42924	0	0	57.5363	24.4272
DATA	113	2	28	0	0	A_44_P947573	TC607422	1017.33	300.5	10.8028	3.62579	50	25	4.13275	0	0	0	0	0	0	0	9.65882	1	0	57.5363	25.756
DATA	114	2	29	0	0	A_42_P728278	NM_001034136	1043.36	300.216	450.745	45.2073	442	25	4.30343	0	0	0	0	0	0	0	402.903	1	1	48.8603	25.0305
DATA	115	2	30	0	0	A_44_P175495	NM_182952	1067.88	300.265	1057.72	105.828	957.5	25	4.15767	0	0	0	0	0	0	0	945.034	1	1	45.835	25.485
DATA	116	2	31	0	0	A_44_P510345	AY539885	1093.42	300.573	32400.3	3240.03	29268.9	25	4.55253	0	1	0	0	0	0	0	28929.8	1	1	57.5363	25.6599
DATA	117	2	32	1028	1	(+)E1A_r60_3	E1A_r60_3	1118.58	300.573	3.73631	3.48891	41	25	4.32721	0	0	0	0	0	0	0	3.33322	1	0	57.5363	24.8939
DATA	118	2	33	0	0	A_44_P421742	XM_218145	1144.33	300.5	3.48562	3.48199	41	25	4.86261	0	0	0	0	0	0	0	2.26729	0	0	57.5363	25.5652
DATA	119	2	34	0	0	A_44_P1050809	NM_001024909	1169.5	300.5	10.6517	3.63669	47	25	4.37227	0	0	0	0	0	0	0	9.47972	1	0	65	25.6117
DATA	120	2	35	0	0	A_44_P292745	NM_053544	1194.89	300.5	5.09857	3.51967	44	25	3.97457	0	0	0	0	0	0	0	4.53062	1	0	65	25.2642
DATA	121	2	36	0	0	A_44_P499166	NM_001107312	1220.42	300.573	4.74152	3.52078	42.5	25	3.90759	0	0	0	0	0	0	0	4.20589	1	0	57.5363	24.8641
DATA	122	2	37	0	0	A_44_P140314	NM_001107396	1245.58	300.573	3.50863	3.49587	40	25	4.02722	0	0	0	0	0	0	0	0.371305	0	0	65	25.2727
DATA	123	2	38	0	0	A_43_P14255	AW915423	1271.56	300.479	1736.54	173.69	1521	25	4.45479	0	0	0	0	0	0	0	1533.82	1	1	48.2044	25.4223
DATA	124	2	39	0	0	A_44_P441304	AI412323	1297.37	301.129	3.52535	3.51227	38	25	4.4661	0	0	0	0	0	0	0	-1.70143	0	0	44.4243	24.6287
DATA	125	2	40	0	0	A_44_P1045748	NM_001108236	1322.31	300.371	16.5955	3.89324	53.5	25	4.27471	0	0	0	0	0	0	0	14.5824	1	0	47.5395	25.1047
DATA	126	2	41	0	0	A_44_P449297	AI236783	1347.44	300.733	122.406	12.74	146	24.5	4.29942	0	0	0	0	0	0	0	107.248	1	1	49.1849	24.6414
DATA	127	2	42	0	0	A_44_P433425	NM_001007620	1372.58	300.573	31418.8	3141.89	27687.9	25	4.51514	0	1	0	0	0	0	0	27441.4	1	1	57.5363	25.0396
DATA	128	2	43	0	0	A_44_P523190	ENSRNOT00000005903	1398.07	300.575	401.818	40.3388	374.5	24	4.24534	0	0	0	0	0	0	0	349.751	1	1	48.5334	24.7905
DATA	129	2	44	0	0	A_44_P711996	AI175248	1423.56	301	34.2756	4.94775	65	25	4.24184	0	0	0	0	0	0	0	29.7263	1	1	43.7019	25.1487
DATA	130	2	45	0	0	A_44_P389255	A_44_P389255	1449.07	300.489	117.255	12.2605	143	25	5.08468	0	0	0	0	0	0	0	101.292	1	1	37.4241	25.8
DATA	131	2	46	0	0	A_44_P102952	A_44_P102952	1474.42	300.573	3.61039	3.597	37	25	4.88702	0	0	0	0	0	0	0	-0.943116	0	0	65	25.6667
DATA	132	2	47	0	0	A_43_P18207	XM_001069006	1500.1	300.968	53.5644	6.46086	84	25	4.45544	0	0	0	0	0	0	0	45.8833	1	1	45.1352	25.8159
DATA	133	2	48	0	0	A_44_P728387	AW915320	1525.17	300.614	1419.61	142.008	1264	26	4.11711	0	0	0	0	0	0	0	1210.54	1	1	47.2035	25.6957
DATA	134	2	49	0	0	A_44_P274976	DV717216	1550.5	300.5	59.9738	7.01892	88.5	25	4.49445	0	0	0	0	0	0	0	50.8974	1	1	57.5363	24.8429
DATA	135	2	50	0	1	ETG02_36680	ETG02_36680	1575.84	300.823	3.67817	3.66452	38	25	4.27818	0	0	0	0	0	0	0	-0.739509	0	0	45.1352	24.7343
DATA	136	2	51	0	0	A_44_P714618	XM_001065966	1601.45	301.042	120.988	12.6471	142.5	24	4.09952	0	0	0	0	0	0	0	101.64	1	1	48.2044	24.5372
DATA	137	2	52	0	0	A_44_P552817	NM_138884	1626.58	300.573	3.71739	3.7036	35	23	4.03198	0	0	0	0	0	0	0	-4.42144	0	0	57.5363	23.7882
DATA	138	2	53	0	0	A_43_P23108	NM_001004203	1652.12	300.603	249.34	25.2107	246.5	26	4.34466	0	0	0	0	0	0	0	207.173	1	1	48.5334	25.782
DATA	139	2	54	0	0	A_44_P470186	AA849987	1677.5	300.5	20.7679	4.28325	56	25	5.21639	0	0	0	0	0	0	0	17.1562	1	1	57.5363	25.5224
DATA	140	2	55	0	0	A_44_P299123	NM_001106506	1702.67	300.5	10.1156	3.90166	47	26	6.41131	0	0	0	0	0	0	0	8.30724	1	0	57.5363	27.0966
DATA	141	2	56	1028	1	(+)E1A_r60_a97	E1A_r60_a97	1728.31	300.611	237.636	24.0642	232	25	4.13961	0	0	0	0	0	0	0	193.954	1	1	48.2044	25.4091
DATA	142	2	57	0	0	A_44_P960266	XM_001080742	1753.6	300.853	866.906	86.7745	735	24	4.22897	0	0	0	0	0	0	0	703.159	1	1	48.8603	24.8629
DATA	143	2	58	0	0	A_44_P866691	AI072569	1779.42	300.932	396.344	39.82	362	25	4.4007	0	0	0	0	0	0	0	319.386	1	1	48.5334	24.6351
DATA	144	2	59	0	0	A_42_P843592	TC596721	1804.38	300.789	366.311	36.8344	319	25	4.24676	0	0	0	0	0	0	0	293.278	1	1	49.5074	25.5981
DATA	145	2	60	0	0	A_44_P621980	M31178	1830.06	301.175	2923.41	292.367	2451	25	4.32813	0	0	0	0	0	0	0	2324.87	1	1	45.4864	24.7817
DATA	146	2	61	0	0	A_42_P468231	NM_001024982	1855.33	300.5	115.91	12.2354	128.5	25	3.84207	0	0	0	0	0	0	0	91.5467	1	1	57.5363	25.386
DATA	147	2	62	0	0	A_44_P405907	AA924077	1880.5	300.5	3.95987	3.94517	32	24	4.0571	0	0	0	0	0	0	0	-5.75225	0	0	57.5363	24.8947
DATA	148	2	63	0	0	A_43_P18448	CB545313	1906.49	300.843	86.0598	9.47896	105	24	3.90556	0	0	0	0	0	0	0	67.0261	1	1	47.5395	24.27
DATA	149	2	64	0	0	A_44_P352195	A_44_P352195	1931.5	300.5	4.01637	4.01161	41	25	4.64355	0	0	0	0	0	0	0	2.20444	0	0	57.5363	24.903
DATA	150	2	65	0	0	A_44_P534479	A_44_P534479	1956.67	300.652	6.45323	4.08121	43	24	4.0435	0	0	0	0	0	0	0	4.95555	1	0	39.0882	24.8925
DATA	151	2	66	0	0	A_44_P507813	NM_001106605	1982.13	301.145	623.237	62.4558	502	25	4.56674	0	0	0	0	0	0	0	475.188	1	1	45.4864	24.75
DATA	152	2	67	0	0	A_43_P12932	NM_053788	2007.9	300.967	25.0501	4.79514	56	25	4.27533	0	0	0	0	0	0	0	18.9591	1	1	45.1352	25.0619
DATA	153	2	68	0	0	A_44_P321594	ENSRNOT00000006844	2033.11	300.5	4.13401	4.11895	37	24	4.85866	0	0	0	0	0	0	0	0.361268	0	0	56.9804	24.765
DATA	154	2	69	0	1	AT_nD_5	AT_nD_5	2058.87	300.928	5.58422	4.18623	42	25	4.3393	0	0	0	0	0	0	0	4.16528	1	0	46.8651	24.9758
DATA	155	2	70	0	0	A_44_P648613	BF543295	2083.97	301	140.621	14.6698	146	25	4.43405	0	0	0	0	0	0	0	104.143	1	1	46.8651	24.6753
DATA	156	2	71	0	0	A_44_P391939	ENSRNOT00000026265	2109.29	300.959	94.8785	10.3794	108	24	4.69975	0	0	0	0	0	0	0	69.7628	1	1	48.5334	24.7273
DATA	157	2	72	0	0	A_44_P749094	NM_001029909	2134.66	300.69	283.248	28.6403	243.5	24.5	4.86934	0	0	0	0	0	0	0	206.776	1	1	48.2044	24.9069
DATA	158	2	73	0	0	A_42_P577938	NM_001014218	2160.11	300.5	115.198	12.2855	124.5	25	4.68778	0	0	0	0	0	0	0	83.4988	1	1	56.9804	25.367
DATA	159	2	74	0	0	A_44_P101652	AI228830	2185.88	301.484	23.5653	4.90257	56	24	4.0676	0	0	0	0	0	0	0	16.9631	1	1	44.0646	24.7647
DATA	160	2	75	66	1	DarkCorner	DarkCorner	2210.67	300.5	4.34488	4.33052	38	24	4.75827	0	0	0	0	0	0	0	0.881929	0	0	57.5363	25.0575
DATA	161	2	76	66	1	DarkCorner	DarkCorner	2236.33	300.5	4.3746	4.35837	36	25	4.66126	0	0	0	0	0	0	0	-1.06451	0	0	57.5363	25.0791
DATA	162	2	77	66	1	DarkCorner	DarkCorner	2261.57	300.456	4.60407	4.41114	41.5	25	4.39513	0	0	0	0	0	0	0	3.24769	1	0	46.5243	24.6238
DATA	163	2	78	66	1	DarkCorner	DarkCorner	2287.5	300.706	6.06342	4.4571	41	25	4.44394	0	0	0	0	0	0	0	4.2494	1	0	46.5243	25.3668
DATA	164	2	79	66	1	DarkCorner	DarkCorner	2312.18	300.733	4.45893	4.46131	41	24	4.51964	0	0	0	0	0	0	0	2.85991	0	0	44.0646	24.7095
DATA	165	2	80	66	1	DarkCorner	DarkCorner	2337.99	300.816	4.48609	4.48989	41	25	4.52685	0	0	0	0	0	0	0	2.96367	0	0	48.8603	24.9474
DATA	166	2	81	66	1	DarkCorner	DarkCorner	2363.52	301.273	4.51168	4.51467	41	25	4.31286	0	0	0	0	0	0	0	2.90269	0	0	46.5243	24.915
DATA	167	2	82	66	1	DarkCorner	DarkCorner	2388.5	300.5	4.53668	4.51985	34.5	25	4.22877	0	0	0	0	0	0	0	-4.70379	0	0	57.5363	25.6058
DATA	168	2	83	66	1	DarkCorner	DarkCorner	2414	300.455	4.56037	4.54345	33	25	4.83426	0	0	0	0	0	0	0	-3.77333	0	0	55.8519	25.4975
DATA	169	2	84	66	1	DarkCorner	DarkCorner	2439.5	300.5	4.75561	4.59031	41.5	26	4.84083	0	0	0	0	0	0	0	3.22339	1	0	57.5363	26.4129
DATA	170	2	85	260	1	GE_BrightCorner	GE_BrightCorner	2464.67	300.5	21978.2	2197.83	15163	25	4.38426	0	0	0	0	0	0	0	14830.6	1	1	57.5363	25.6512
DATA	171	3	1	66	1	DarkCorner	DarkCorner	318.882	307.49	3.57494	3.56168	34	25	4.25709	0	0	0	0	0	0	0	-4.60637	0	0	40.6843	25.1654
DATA	172	3	2	66	1	DarkCorner	DarkCorner	344.392	307.931	3.57368	3.56042	36	24	3.88405	0	0	0	0	0	0	0	-2.73804	0	0	65	24.7778
DATA	173	3	3	66	1	DarkCorner	DarkCorner	369.5	308	3.57163	3.55838	36	25	3.2914	0	0	0	0	0	0	0	-3.76973	0	0	54.1152	24.4286
DATA	174	3	4	66	1	DarkCorner	DarkCorner	394.907	307.935	3.56885	3.55561	34	25	4.69929	0	0	0	0	0	0	0	-4.80493	0	0	54.4085	25.7143
DATA	175	3	5	66	1	DarkCorner	DarkCorner	420.5	308	3.56544	3.55221	36	25	4.40955	0	0	0	0	0	0	0	-3.02439	0	0	54.1152	25.2143
DATA	176	3	6	66	1	DarkCorner	DarkCorner	445.5	308	3.56159	3.54838	34	25	3.51188	0	0	0	0	0	0	0	-5.11468	0	0	54.1152	25.3333
DATA	177	3	7	66	1	DarkCorner	DarkCorner	471.093	307.935	3.55719	3.54399	35	27	4.76772	0	0	0	0	0	0	0	-4.76471	0	0	54.4085	26.3214
DATA	178	3	8	66	1	DarkCorner	DarkCorner	497.661	308.113	3.55223	3.53905	36	26	4.83039	0	0	0	0	0	0	0	-2.97381	0	0	44.7812	25.7424
DATA	179	3	9	66	1	DarkCorner	DarkCorner	521.907	307.935	3.5474	3.53423	37	26	3.79651	0	0	0	0	0	0	0	-1.94661	0	0	54.4085	25.8261
DATA	180	3	10	66	1	DarkCorner	DarkCorner	547.5	308	3.54208	3.52894	35	25	4.02071	0	0	0	0	0	0	0	-5.21242	0	0	54.1152	24.9767
DATA	181	3	11	0	0	A_43_P14875	NM_031324	572.7	307.9	4261.64	426.179	3713	24	4.14611	0	0	0	0	0	0	0	3742.84	1	1	47.2035	24.56
DATA	182	3	12	0	0	A_44_P241498	NM_001109438	598.571	307.843	9347.47	934.753	8246	26	4.55356	0	0	0	0	0	0	0	8222.66	1	1	47.5395	26.1569
DATA	183	3	13	0	0	A_44_P916246	TC623903	624.052	307.879	3.52543	3.51236	37	25	4.13284	0	0	0	0	0	0	0	-1.48515	0	0	43.7019	24.9841
DATA	184	3	14	0	0	A_44_P929840	NM_001107275	649.162	307.897	545.739	54.6864	516.5	25	4.20878	0	0	0	0	0	0	0	481.58	1	1	46.5243	24.9091
DATA	185	3	15	0	0	A_44_P134186	NM_145678	674.433	307.716	1370.11	137.056	1236.5	24	3.53167	0	0	0	0	0	0	0	1210.91	1	1	46.5243	24.9333
DATA	186	3	16	0	0	A_44_P655694	TC597722	699.618	308.044	57.3757	6.71886	91	24.5	4.43574	0	0	0	0	0	0	0	50.7851	1	1	46.1809	25.1481
DATA	187	3	17	0	0	A_42_P728204	NM_001034849	725.5	307.556	612.256	61.325	579	25	4.63787	0	0	0	0	0	0	0	542.739	1	1	47.8731	25.918
DATA	188	3	18	0	0	A_44_P356903	AI406669	750.634	308.014	12.9487	3.71887	51	25	4.38723	0	0	0	0	0	0	0	11.4944	1	0	47.8731	24.7818
DATA	189	3	19	0	0	A_44_P307208	ENSRNOT00000016790	775.608	307.931	3.4946	3.48218	39	25	4.41333	0	0	0	0	0	0	0	0.546191	0	0	53.8203	24.9434
DATA	190	3	20	0	0	A_44_P391232	NM_001034950	801.5	308	3.49024	3.47729	36	25	4.4527	0	0	0	0	0	0	0	-4.16859	0	0	54.1152	26.0189
DATA	191	3	21	0	0	A_44_P625125	TC626659	826.5	308	11.3291	3.65356	49.5	25	4.71541	0	0	0	0	0	0	0	10.0934	1	0	54.1152	25.64
DATA	192	3	22	0	0	A_42_P785632	NM_001004198	852.162	307.897	382.73	38.43	373	23	4.13286	0	0	0	0	0	0	0	341.328	1	1	46.5243	24.3585
DATA	193	3	23	0	0	A_44_P340848	BI290714	877.792	307.806	318.46	32.0342	325.5	23	4.75544	0	0	0	0	0	0	0	284.257	1	1	47.5395	24.9508
DATA	194	3	24	0	0	A_44_P424174	NM_001017376	902.608	307.931	38.2759	5.16268	74	27	4.41761	0	0	0	0	0	0	0	34.1893	1	1	53.8203	26.1509
DATA	195	3	25	0	0	A_42_P672545	NM_001031656	928.446	307.716	126.73	13.1374	154	25	4.19547	0	0	0	0	0	0	0	113.264	1	1	48.2044	25.1356
DATA	196	3	26	0	0	A_44_P280933	NM_053292	953.937	308.175	423.331	42.4744	419.5	24.5	3.99927	0	0	0	0	0	0	0	378.51	1	1	45.4864	25.3043
DATA	197	3	27	0	0	A_44_P332520	NM_001000823	979.088	307.614	3.47318	3.4603	37	26	3.24345	0	0	0	0	0	0	0	-2.7702	0	0	57.259	26
DATA	198	3	28	0	0	A_44_P246202	XR_006625	1004.64	308.227	5267.8	526.791	4803	25	3.79515	0	0	0	0	0	0	0	4711.45	1	1	45.835	25.6078
DATA	199	3	29	0	0	A_44_P516257	BI301193	1030	307.853	190	19.3126	206	25	3.77052	0	0	0	0	0	0	0	169.909	1	1	46.8651	25.5273
DATA	200	3	30	0	0	A_44_P212703	NM_032073	1054.84	307.288	317.895	31.9775	322	25	4.32683	0	0	0	0	0	0	0	284.182	1	1	50.1463	25.2586
DATA	201	3	31	0	0	A_44_P870887	TC633313	1080.5	307.648	3.47642	3.46569	40	25	5.64361	0	0	0	0	0	0	0	1.09395	0	0	65	26.0612
DATA	202	3	32	0	0	A_44_P431092	ENSRNOT00000011880	1106.09	307.614	160.088	16.3797	178.5	27	5.31908	0	0	0	0	0	0	0	142.929	1	1	65	27.5385
DATA	203	3	33	0	0	A_42_P629531	DV722600	1131.44	307.74	3761.5	376.166	3354.5	24	5.13022	0	0	0	0	0	0	0	3355.15	1	1	49.5074	24.8393
DATA	204	3	34	0	0	A_42_P799113	NM_139104	1156.62	307.763	11054.7	1105.48	9653.5	26	4.6328	0	0	0	0	0	0	0	9849.07	1	1	49.1849	26.08
DATA	205	3	35	0	0	A_44_P512295	BC098773	1182.14	307.8	691.597	69.2472	649	26	4.34215	0	0	0	0	0	0	0	615.309	1	1	46.8651	25.9821
DATA	206	3	36	0	0	A_44_P551406	AI639506	1207.55	307.725	6.18804	3.53848	45.5	26	4.88226	0	0	0	0	0	0	0	5.4965	1	0	40.2912	25.9474
DATA	207	3	37	0	0	A_42_P719131	TC617858	1233.14	307.797	504.164	50.537	479.5	26	3.74768	0	0	0	0	0	0	0	446.987	1	1	46.1809	25.7455
DATA	208	3	38	0	0	A_44_P421809	NM_001135869	1258.91	307.734	3.5109	3.49788	38	25	4.38379	0	0	0	0	0	0	0	-1.15725	0	0	49.8279	25.7903
DATA	209	3	39	0	0	A_44_P172756	NM_001000291	1283.58	307.573	3.51888	3.50582	34	25	3.9478	0	0	0	0	0	0	0	-4.8809	0	0	57.5363	25.2121
DATA	210	3	40	0	0	A_44_P305636	AA955197	1309.73	307.597	46.035	5.79206	79	25	4.95247	0	0	0	0	0	0	0	40.5285	1	1	46.5243	25.7321
DATA	211	3	41	0	0	A_43_P20099	NM_001105872	1334.5	307.648	7.6098	3.60587	46	24	4.26101	0	0	0	0	0	0	0	6.68132	1	0	57.5363	25.119
DATA	212	3	42	0	0	A_44_P302029	A_44_P302029	1360.09	307.614	4.06906	3.55879	42	26	4.77578	0	0	0	0	0	0	0	3.56168	1	0	57.259	25.4545
DATA	213	3	43	0	0	A_44_P123636	ENSRNOT00000023689	1385.5	307.648	3.56023	3.54703	35.5	26	4.11032	0	0	0	0	0	0	0	-2.67834	0	0	57.5363	25.9057
DATA	214	3	44	0	0	A_44_P369085	BI298039	1410.8	307.652	11.2404	3.73269	47	25	3.75223	0	0	0	0	0	0	0	9.77256	1	0	46.8651	25.5902
DATA	215	3	45	0	1	RC5	RC5	1436.45	308.102	3.58604	3.57274	38	27	4.56966	0	0	0	0	0	0	0	-0.957431	0	0	39.4933	26.0667
DATA	216	3	46	0	0	A_44_P807058	NM_012843	1462	308.226	4003.7	400.386	3426	25	4.64437	0	0	0	0	0	0	0	3454.11	1	1	45.4864	25.5686
DATA	217	3	47	0	0	A_44_P1016674	NM_138543	1487.06	308.212	492.505	49.382	466	26	4.5981	0	0	0	0	0	0	0	423.141	1	1	45.835	26.8036
DATA	218	3	48	0	0	A_44_P200750	BF282031	1512.5	307.648	3.63156	3.62281	40	26	4.609	0	0	0	0	0	0	0	1.58046	0	0	57.5363	26.9483
DATA	219	3	49	0	0	A_44_P827099	TC622594	1537.58	307.573	64.6405	7.41589	93	26	4.77211	0	0	0	0	0	0	0	55.0347	1	1	57.5363	25.4909
DATA	220	3	50	0	0	A_44_P664421	AA800551	1563.21	308.03	7.89529	3.73678	46	25	4.92812	0	0	0	0	0	0	0	6.68949	1	0	45.835	24.5614
DATA	221	3	51	0	0	A_44_P177907	XM_218819	1588.64	307.87	178.66	18.2392	190	25	4.55099	0	0	0	0	0	0	0	150.605	1	1	46.8651	25.2951
DATA	222	3	52	0	0	A_44_P715151	A_44_P715151	1613.87	307.757	1586.01	158.644	1352	24	4.54791	0	0	0	0	0	0	0	1329.96	1	1	46.5243	24.7273
DATA	223	3	53	0	0	A_44_P641262	NM_001024306	1639.26	307.729	399.592	40.1311	370.5	26	4.28952	0	0	0	0	0	0	0	333.252	1	1	46.8651	25.5
DATA	224	3	54	0	0	A_44_P745811	TC609779	1664.77	308.258	88.1249	9.56998	113	25	5.31937	0	0	0	0	0	0	0	73.0825	1	1	45.4864	25.4348
DATA	225	3	55	0	0	A_44_P811872	TC623035	1690.25	307.612	81.4204	8.96571	107	24	3.75922	0	0	0	0	0	0	0	67.1222	1	1	46.1809	24.7059
DATA	226	3	56	0	1	ETG10_13482	ETG10_13482	1715.5	307.648	3.79039	3.77632	39	26.5	8.72021	0	0	0	0	0	0	0	-0.475296	0	0	65	29.5208
DATA	227	3	57	0	0	A_44_P914086	XR_009491	1741	307.545	3.81405	3.7999	34	26	4.62223	0	0	0	0	0	0	0	-3.66467	0	0	55.8519	26.0189
DATA	228	3	58	0	0	A_44_P120688	BF281520	1766.42	307.573	6.6908	3.88217	44	26	4.99765	0	0	0	0	0	0	0	5.41448	1	0	57.5363	27.082
DATA	229	3	59	0	0	A_44_P200472	BE100378	1791.58	307.573	84.8829	9.32008	110	26	4.03475	0	0	0	0	0	0	0	68.2509	1	1	57.5363	25.4098
DATA	230	3	60	0	0	A_43_P15468	NM_012585	1817.42	307.573	3.88917	3.87474	37	26	4.90281	0	0	0	0	0	0	0	-1.37042	0	0	65	26.197
DATA	231	3	61	0	0	A_44_P913360	ENSRNOT00000028121	1843	308.226	3717.89	371.809	3227	26	4.00647	0	0	0	0	1	0	0	2949.51	1	1	45.4864	25.7059
DATA	232	3	62	0	0	A_43_P13406	NM_145090	1868.09	307.809	432.756	43.4534	379.5	25.5	3.94798	0	0	0	0	0	0	0	340.98	1	1	46.5243	25.5345
DATA	233	3	63	0	0	A_44_P112841	AI232365	1893.42	307.573	3.96974	3.96901	40	25	4.92599	0	0	0	0	0	0	0	2.60661	0	0	57.5363	25.1017
DATA	234	3	64	0	0	A_44_P1046323	NM_001106574	1918.91	308.015	370.939	37.3071	333	26	7.62044	0	0	0	0	0	0	0	288.219	1	1	46.8651	27.9241
DATA	235	3	65	0	1	ETG04_27747	ETG04_27747	1944.42	307.573	8.35516	3.49551	38	26.5	7.01521	0	0	0	0	0	0	0	6.4453	1	0	57.5363	27.4868
DATA	236	3	66	0	0	A_44_P243653	ENSRNOT00000061037	1969.86	307.767	4.05543	4.06052	41	26	4.53849	0	0	0	0	0	0	0	3.0932	0	0	47.8731	26.0455
DATA	237	3	67	0	0	A_44_P148773	AI169077	1995	308.143	202.299	20.635	193	25	4.51391	0	0	0	0	0	0	0	153.852	1	1	46.8651	24.6379
DATA	238	3	68	0	0	A_44_P341204	AA997107	2020.43	308.015	44.2946	6.03487	70	26	4.19473	0	0	0	0	0	0	0	33.4431	1	1	45.835	25.75
DATA	239	3	69	0	0	A_44_P502082	BP485580	2045.72	307.836	41.407	5.84722	69	26	4.81838	0	0	0	0	0	0	0	31.0374	1	1	45.835	26.2727
DATA	240	3	70	0	0	A_44_P146588	AI145233	2071.36	308.045	4.17413	4.15907	37	26	3.85505	0	0	0	0	0	0	0	0.441154	0	0	45.4864	26.8163
DATA	241	3	71	0	0	A_44_P452632	XM_226538	2096.67	308.075	37.1782	5.6006	64	24.5	4.90477	0	0	0	0	0	0	0	27.4678	1	1	45.835	25.1667
DATA	242	3	72	0	0	A_44_P592479	NM_022689	2122.28	307.957	383.868	38.6179	319.5	24.5	5.23083	0	0	0	0	0	0	0	281.559	1	1	46.1809	24.8333
DATA	243	3	73	0	0	A_44_P201417	XM_224435	2147.42	307.573	6.47587	4.29821	43	26	5.88219	0	0	0	0	0	0	0	4.71631	1	0	65	26.5283
DATA	244	3	74	0	0	A_44_P430803	NM_198734	2173.05	308.379	773.378	77.4561	577	24	3.51636	0	0	0	0	0	0	0	559.344	1	1	45.4864	24.4444
DATA	245	3	75	0	0	A_44_P745617	TC603676	2198.5	308.257	1492.16	149.279	1098	26	5.62972	0	0	0	0	0	0	0	1071.72	1	1	47.2035	26.1321
DATA	246	3	76	0	0	A_44_P316490	ENSRNOT00000019993	2223.94	308.373	5709.66	570.982	4051	25	5.28623	0	0	0	0	0	0	0	4073.11	1	1	45.835	25.9194
DATA	247	3	77	66	1	DarkCorner	DarkCorner	2248.91	307.614	4.38336	4.38625	41	26	5.45143	0	0	0	0	0	0	0	2.90148	0	0	65	26.5263
DATA	248	3	78	66	1	DarkCorner	DarkCorner	2274.86	308.092	8.67368	4.48054	43	25	4.33861	0	0	0	0	1	0	0	6.10622	1	0	45.835	26
DATA	249	3	79	66	1	DarkCorner	DarkCorner	2299.45	308.03	4.43922	4.43793	41	24	4.40295	0	0	0	0	0	0	0	2.56584	0	0	45.835	24.7609
DATA	250	3	80	66	1	DarkCorner	DarkCorner	2325.41	307.172	4.46769	4.45111	35	24	4.45837	0	0	0	0	0	0	0	-2.76982	0	0	44.7812	24.9412
DATA	251	3	81	66	1	DarkCorner	DarkCorner	2350.83	308.317	4.7749	4.50174	42	25	4.33678	0	0	0	0	0	0	0	3.30101	1	0	45.1352	25.15
DATA	252	3	82	66	1	DarkCorner	DarkCorner	2375.91	307.614	4.51855	4.50179	35.5	25	4.31486	0	0	0	0	0	0	0	-2.92317	0	0	57.259	25.6885
DATA	253	3	83	66	1	DarkCorner	DarkCorner	2401.42	307.573	4.5428	4.52595	34	25.5	4.56097	0	0	0	0	0	0	0	-5.21117	0	0	57.5363	25.4615
DATA	254	3	84	66	1	DarkCorner	DarkCorner	2426.58	307.573	4.56543	4.5485	38	25	5.64967	0	0	0	0	0	0	0	-1.01603	0	0	57.5363	27.14
DATA	255	3	85	66	1	DarkCorner	DarkCorner	2452.14	307.593	4.58698	4.56996	34	28	5.18478	0	0	0	0	0	0	0	-4.64626	0	0	56.9804	28.5738
DATA	256	4	1	66	1	DarkCorner	DarkCorner	331.418	315.427	3.57543	3.56216	36.5	27	3.09368	0	0	0	0	0	0	0	-3.11399	0	0	57.5363	27.119
DATA	257	4	2	66	1	DarkCorner	DarkCorner	356.582	315.427	3.57369	3.56044	33	26.5	4.72375	0	0	0	0	0	0	0	-4.74161	0	0	57.5363	26.9231
DATA	258	4	3	66	1	DarkCorner	DarkCorner	382.418	315.427	3.57116	3.55791	35	26	5.26022	0	0	0	0	0	0	0	-4.02921	0	0	57.5363	26.7931
DATA	259	4	4	66	1	DarkCorner	DarkCorner	407.582	315.427	3.56804	3.55481	34	25	4.0032	0	0	0	0	0	0	0	-5.14117	0	0	57.5363	25.5556
DATA	260	4	5	66	1	DarkCorner	DarkCorner	433	315.455	3.56433	3.55111	34	25	4.01252	0	0	0	0	0	0	0	-5.0503	0	0	55.8519	25.1842
DATA	261	4	6	66	1	DarkCorner	DarkCorner	458.418	315.427	3.56011	3.54691	34	28	3.90193	0	0	0	0	0	0	0	-5.31795	0	0	57.5363	27.0741
DATA	262	4	7	66	1	DarkCorner	DarkCorner	483.582	315.427	3.55553	3.54234	36	27	4.83301	0	0	0	0	0	0	0	-3.78321	0	0	57.5363	25.8936
DATA	263	4	8	66	1	DarkCorner	DarkCorner	509.418	315.427	3.55048	3.53731	34.5	25	4.76344	0	0	0	0	0	0	0	-3.87172	0	0	57.5363	25.9032
DATA	264	4	9	66	1	DarkCorner	DarkCorner	534.582	315.427	3.54529	3.54545	41.5	27	4.88603	0	0	0	0	0	0	0	2.68871	0	0	57.5363	27.04
DATA	265	4	10	0	0	A_44_P367900	A_44_P367900	560	315.455	3.53986	3.53376	40	25.5	4.84181	0	0	0	0	0	0	0	1.95566	0	0	55.8519	25.5357
DATA	266	4	11	0	0	A_44_P140161	NM_001106330	585.48	315.147	7553.3	755.338	6558.5	26.5	4.87684	0	0	0	0	0	0	0	6638.32	1	1	49.8279	26.5455
DATA	267	4	12	0	0	A_44_P228177	AA818520	610.582	315.427	146.965	15.1111	166	26	4.02359	0	0	0	0	0	0	0	129.366	1	1	57.5363	25.5484
DATA	268	4	13	0	0	A_44_P906816	A_44_P906816	636.159	314.768	3.52299	3.50992	38	26	4.33756	0	0	0	0	0	0	0	-2.20383	0	0	46.1809	25.4242
DATA	269	4	14	0	0	A_44_P772369	NM_001127490	661.857	314.743	172.603	17.6124	190	25.5	5.07365	0	0	0	0	0	0	0	152.424	1	1	46.8651	26
DATA	270	4	15	0	0	A_44_P435618	NM_017333	687.149	315.134	550.706	55.1816	535	24	3.50113	0	0	0	0	0	0	0	487.078	1	1	46.1809	24.5357
DATA	271	4	16	0	0	A_44_P424320	NM_001106515	712.418	315.427	3.5066	3.49359	38	26	4.52371	0	0	0	0	0	0	0	-1.03615	0	0	65	26.3784
DATA	272	4	17	0	0	A_44_P103205	A_44_P103205	737.95	314.783	22.9747	4.17707	61	25	3.77004	0	0	0	0	0	0	0	20.3806	1	1	44.7812	24.8108
DATA	273	4	18	0	0	A_44_P468618	NM_001106353	763.418	315.427	13.9654	3.75314	51	25	4.61229	0	0	0	0	0	0	0	12.4058	1	0	57.5363	26.2188
DATA	274	4	19	0	0	A_44_P119371	XM_215321	788.582	315.427	3.49213	3.47917	34	25	3.24948	0	0	0	0	0	0	0	-4.53798	0	0	57.5363	25.3226
DATA	275	4	20	0	0	A_42_P841860	NM_133556	814	315.455	32872.4	3287.24	28707.1	26	4.79378	0	1	0	0	0	0	0	29273.9	1	1	55.8519	27.1379
DATA	276	4	21	0	0	A_44_P179248	AA926044	839.258	315	6.72154	3.53578	46	25	4.42033	0	0	0	0	0	0	0	5.99215	1	0	45.4864	26.4063
DATA	277	4	22	0	0	A_44_P285036	AA875346	865.127	314.921	39.0879	5.22543	74	23	4.05525	0	0	0	0	0	0	0	34.8801	1	1	45.4864	24.5152
DATA	278	4	23	0	0	A_44_P884577	TC619426	890.222	315.111	3.47802	3.46709	41	27	6.2538	0	0	0	0	0	0	0	1.04594	0	0	44.7812	27.12
DATA	279	4	24	0	0	A_44_P209718	AI113338	915.167	315.357	3.47569	3.4628	36	26	3.88197	0	0	0	0	0	0	0	-2.72221	0	0	36.5637	25.8947
DATA	280	4	25	0	0	A_42_P458530	NM_139342	941.129	315.229	379.075	38.0652	383.5	25	3.73359	0	0	0	0	0	0	0	338.947	1	1	46.5243	25.0556
DATA	281	4	26	0	0	A_44_P845610	TC634857	966.541	315.176	59.0128	6.8407	87.5	26	3.43478	0	0	0	0	0	0	0	52.7841	1	1	48.8603	25.5185
DATA	282	4	27	0	0	A_44_P538816	XR_008336	992.154	314.662	23.9775	4.209	60	26.5	4.5159	0	0	0	0	0	0	0	21.4499	1	1	45.4864	25.6579
DATA	283	4	28	0	0	A_44_P253641	NM_001105993	1017.42	315.427	145.985	15.0028	169.5	25	4.40437	0	0	0	0	0	0	0	130.599	1	1	65	25.9615
DATA	284	4	29	0	0	A_44_P279398	ENSRNOT00000022362	1042.5	315.352	10.8063	3.62474	47.5	28	4.61041	0	0	0	0	0	0	0	9.66539	1	0	57.5363	27.4516
DATA	285	4	30	0	0	A_44_P418694	NM_031654	1068.12	314.657	1083.99	108.455	992	25	4.19031	0	0	0	0	0	0	0	969.119	1	1	45.835	25.3939
DATA	286	4	31	0	0	A_44_P1017335	NM_001108607	1093.37	314.735	6018.25	601.835	5200	26	5.53751	0	0	0	0	0	0	0	5377.22	1	1	46.5243	27.8696
DATA	287	4	32	0	1	AT_nX_3	AT_nX_3	1118.58	315.427	3.47912	3.46621	35	24	5.20433	0	0	0	0	0	0	0	-4.24621	0	0	65	25.4667
DATA	288	4	33	0	0	A_44_P141322	AI548642	1144.42	315.427	3.48278	3.46986	35.5	25	4.83131	0	0	0	0	0	0	0	-4.08718	0	0	57.5363	25.6923
DATA	289	4	34	0	0	A_43_P16249	ENSRNOT00000032008	1169.48	315.151	4463.51	446.365	4021.5	26.5	4.87516	0	0	0	0	0	0	0	3975.79	1	1	47.8731	26.2857
DATA	290	4	35	0	0	A_44_P997174	NM_001105757	1194.93	315.338	185.903	18.9131	204	28	5.53669	0	0	0	0	0	0	0	165.346	1	1	45.835	27.4634
DATA	291	4	36	0	0	A_44_P180080	NM_022867	1220.3	315.1	6240.67	624.077	5551	26	5.54408	0	0	0	0	0	0	0	5541.01	1	1	47.2035	26.4333
DATA	292	4	37	0	0	A_44_P624151	NM_001107932	1245.95	314.859	135.647	14.0071	157	27	3.96186	0	0	0	0	0	0	0	120.201	1	1	45.835	27.0789
DATA	293	4	38	0	0	A_44_P198064	AA849739	1271.42	315.427	3.51281	3.50226	40	25	3.52823	0	0	0	0	0	0	0	1.16657	0	0	57.5363	25.6786
DATA	294	4	39	0	0	A_44_P230263	AI408613	1297.14	315.175	10.5232	3.66284	49	27	3.70617	0	0	0	0	0	0	0	9.28197	1	0	45.4864	27.4167
DATA	295	4	40	0	0	A_44_P255973	BF556545	1322.07	314.567	2156.54	215.683	1886	26	3.81281	0	0	0	0	0	0	0	1897.14	1	1	45.835	26.913
DATA	296	4	41	0	0	A_44_P274217	ENSRNOT00000020552	1347.42	315.427	3.54078	3.52765	35.5	27	4.17564	0	0	0	0	0	0	0	-3.51243	0	0	57.5363	26.3103
DATA	297	4	42	0	0	A_44_P883950	BE108909	1372.68	315.382	2267.95	226.823	1958	27	5.53548	0	0	0	0	0	0	0	1983.37	1	1	46.5243	26.8077
DATA	298	4	43	0	0	A_43_P14304	TC598318	1398.14	315.407	162.64	16.647	183.5	25	5.25613	0	0	0	0	0	0	0	141.754	1	1	56.9804	26.5758
DATA	299	4	44	0	0	A_43_P12841	NM_053535	1423.5	315.352	2027.4	202.771	1815	28.5	5.65311	0	0	0	0	0	0	0	1760.7	1	1	57.5363	27.5714
DATA	300	4	45	0	0	A_44_P402479	NM_023989	1448.91	315.386	185.589	18.9004	196.5	28	7.98436	0	0	0	0	0	0	0	160.56	1	1	57.259	26
DATA	301	4	46	0	0	A_44_P252678	NM_001013035	1474.56	315.028	4162.63	416.279	3582	28.5	2.55802	0	0	0	0	0	0	0	3586.39	1	1	48.2044	27.75
DATA	302	4	47	0	0	A_42_P751742	NM_001135088	1500.03	315.338	22.3608	4.24404	58	27	4.68322	0	0	0	0	0	0	0	19.1834	1	1	45.4864	27.1944
DATA	303	4	48	0	0	A_44_P533900	NM_001000138	1525.89	315.111	3.63738	3.62388	36	26	4.55002	0	0	0	0	0	0	0	-2.11483	0	0	45.4864	26.2703
DATA	304	4	49	0	0	A_44_P336925	CA510266	1550.4	315.104	140.484	14.5124	160	25	3.73127	0	0	0	0	0	0	0	119.419	1	1	46.5243	24.7879
DATA	305	4	50	0	0	A_44_P190155	NM_001134529	1576.09	316.145	20.5791	4.19735	57	25	3.32498	0	0	0	0	0	0	0	17.4084	1	1	41.8414	24.6571
DATA	306	4	51	0	0	A_44_P597866	A_44_P597866	1601.42	315.427	9.1595	3.78974	45	25	4.98619	0	0	0	0	0	0	0	7.70793	1	0	57.5363	25.8276
DATA	307	4	52	0	0	A_44_P104358	BM389791	1626.58	315.427	3.71069	3.70915	40	26.5	5.05612	0	0	0	0	0	0	0	2.51846	0	0	57.5363	26.2333
DATA	308	4	53	0	0	A_44_P898713	A_44_P898713	1652.09	315.386	693.749	69.4744	609.5	27.5	4.74277	0	0	0	0	0	0	0	577.494	1	1	57.259	26.5769
DATA	309	4	54	0	0	A_44_P518528	NM_001108276	1677.5	315.352	120.839	12.6492	138	24.5	4.70404	0	0	0	0	0	0	0	100.014	1	1	65	25.4688
DATA	310	4	55	0	1	RC1	RC1	1703.55	315.5	3.77564	3.76163	37	26	6.28196	0	0	0	0	0	0	0	-1.0019	0	0	43.7019	28.0345
DATA	311	4	56	0	0	A_44_P152335	XR_009148	1728.42	315.427	18621.7	1862.17	15290	25	2.88926	0	0	0	0	0	0	0	15228.5	1	1	57.5363	25.4348
DATA	312	4	57	0	0	A_44_P168103	NM_001007608	1753.58	315.427	69336.3	6933.63	56025.6	29	4.63033	0	1	0	0	0	0	0	56352.6	1	1	57.5363	29.24
DATA	313	4	58	0	0	A_44_P501483	XR_006667	1779.12	315.343	11653.7	1165.38	9517	28	4.48286	0	0	0	0	0	0	0	9410.71	1	1	45.835	28.1034
DATA	314	4	59	0	0	A_44_P247281	AI043862	1804.91	315.313	7.44506	3.92891	43	27	4.54223	0	0	0	0	0	0	0	5.97231	1	0	45.1352	27.619
DATA	315	4	60	0	0	A_44_P172982	NM_053761	1830	315.352	1182.46	118.31	983	26	4.05838	0	0	0	0	0	0	0	942.332	1	1	47.2035	26.4483
DATA	316	4	61	0	0	A_44_P445608	ENSRNOT00000058755	1855.42	315.427	3.92413	3.90957	38.5	26	2.95116	0	0	0	0	0	0	0	-1.21052	0	0	57.5363	25.931
DATA	317	4	62	0	0	A_42_P776300	BF556698	1880.93	315.188	1585.13	158.561	1268.5	26	4.42244	0	0	0	0	0	0	0	1246.01	1	1	46.8651	26.0286
DATA	318	4	63	0	0	A_44_P392890	BM392112	1906.27	315.31	84.0144	9.28977	103	24	4.26131	0	0	0	0	0	0	0	65.5835	1	1	47.8731	25.1111
DATA	319	4	64	0	0	A_44_P124146	XM_342929	1934.26	317.574	1049.94	111.927	647	29	12.2669	0	0	1	0	0	1	0	813.55	1	1	37.847	32.4844
DATA	320	4	65	0	0	A_44_P164027	XM_345738	1956.63	315.404	18.1863	4.41254	53	26	5.09386	0	0	0	0	0	0	0	13.9987	1	0	57.8122	26.1471
DATA	321	4	66	0	0	A_44_P423130	BI293610	1982.19	315.392	1548.25	154.878	1178	26	4.88723	0	0	0	0	0	0	0	1183.18	1	1	49.1849	26.6667
DATA	322	4	67	0	0	A_44_P683441	NM_001109460	2007.29	315.288	4.09365	4.0785	38	25	4.36953	0	0	0	0	0	0	0	0.130463	0	0	48.2044	25.697
DATA	323	4	68	0	0	A_44_P282807	AI137232	2032.62	315.25	9.96763	4.22718	46	29	4.90189	0	0	0	0	0	0	0	7.50877	1	0	43.3362	28.1714
DATA	324	4	69	0	0	A_44_P716685	BC169005	2058.56	315.027	109.112	11.6698	117	25	3.85499	0	0	0	0	0	0	0	81.5886	1	1	48.5334	24.9667
DATA	325	4	70	0	0	A_44_P234450	A_44_P234450	2084.14	315.768	5.79968	4.20836	42	26	3.43437	0	0	0	0	0	0	0	4.30587	1	0	46.1809	25.5556
DATA	326	4	71	0	0	A_44_P463420	BQ210920	2109.5	315.273	10.674	4.3321	47	25	5.432	0	0	0	0	0	0	0	7.8675	1	0	46.5243	25.6071
DATA	327	4	72	0	0	A_44_P791968	NM_001107174	2135.12	315	2370.92	237.13	1756	25	5.88587	0	0	0	0	0	0	0	1734.93	1	1	46.8651	26.3913
DATA	328	4	73	0	0	A_44_P166216	NM_001013059	2160.44	315.479	4067.34	406.756	2910	27	4.3922	0	0	0	0	0	0	0	2955.69	1	1	48.2044	26.2647
DATA	329	4	74	0	0	A_44_P1008463	XM_233144	2186	315.729	3286.33	328.661	2398.5	25	3.80667	0	0	0	0	0	0	0	2371.57	1	1	46.8651	25.2571
DATA	330	4	75	0	0	A_44_P294024	BI285791	2211.13	315.691	117.574	12.525	122	25.5	5.86493	0	0	0	0	0	0	0	84.273	1	1	45.835	27.25
DATA	331	4	76	0	0	A_44_P416127	BG665128	2236.42	315.427	11.6432	4.49989	47.5	26.5	5.3906	0	0	0	0	0	0	0	8.28938	1	0	57.5363	25.9
DATA	332	4	77	66	1	DarkCorner	DarkCorner	2261.5	315.352	11.5273	4.52432	44	26	5.24779	0	0	0	0	1	0	0	8.15372	1	0	57.5363	27.4063
DATA	333	4	78	66	1	DarkCorner	DarkCorner	2286.88	315.641	6.14079	4.44543	43	24	2.81915	0	0	0	0	1	0	0	4.31618	1	0	45.1352	24.619
DATA	334	4	79	66	1	DarkCorner	DarkCorner	2312.5	315.352	4.44717	4.43067	38	24	4.39687	0	0	0	0	0	0	0	-0.777559	0	0	57.5363	25.2414
DATA	335	4	80	66	1	DarkCorner	DarkCorner	2337.58	315.427	4.47343	4.45683	35.5	25.5	4.05556	0	0	0	0	0	0	0	-2.98926	0	0	57.5363	25.4375
DATA	336	4	81	66	1	DarkCorner	DarkCorner	2363.23	316.479	4.49849	4.4818	38	25	4.47957	0	0	0	0	0	0	0	-1.24783	0	0	39.4933	26.069
DATA	337	4	82	66	1	DarkCorner	DarkCorner	2388.5	315.352	4.52398	4.5072	34	26	3.59773	0	0	0	0	0	0	0	-3.82112	0	0	57.5363	26.2333
DATA	338	4	83	66	1	DarkCorner	DarkCorner	2414	315	4.54782	4.53095	35	27	4.78364	0	0	0	0	0	0	0	-2.94635	0	0	54.9904	27.963
DATA	339	4	84	66	1	DarkCorner	DarkCorner	2439.5	315	4.57001	4.55305	33	27	3.90434	0	0	0	0	0	0	0	-5.0407	0	0	54.1152	26.3793
DATA	340	4	85	66	1	DarkCorner	DarkCorner	2464.61	315.069	4.59033	4.5733	34	25	4.51926	0	0	0	0	0	0	0	-4.72276	0	0	53.8203	25.8665
DATA	341	5	1	66	1	DarkCorner	DarkCorner	318.582	322.573	3.57684	3.56357	34	25	4.09928	0	0	0	0	0	0	0	-4.03329	0	0	57.5363	25.2967
DATA	342	5	2	66	1	DarkCorner	DarkCorner	344.333	322.5	3.57541	3.56215	36.5	26	3.98907	0	0	0	0	0	0	0	-2.7286	0	0	57.5363	26.1333
DATA	343	5	3	66	1	DarkCorner	DarkCorner	369.5	322.5	3.57325	3.55999	33	25	3.99313	0	0	0	0	0	0	0	-4.8782	0	0	57.5363	25.5152
DATA	344	5	4	66	1	DarkCorner	DarkCorner	394.893	322.5	3.57037	3.55713	33.5	25	4.48176	0	0	0	0	0	0	0	-4.63415	0	0	56.9804	25.3846
DATA	345	5	5	66	1	DarkCorner	DarkCorner	420.418	322.573	3.56687	3.55363	34	25	4.17628	0	0	0	0	0	0	0	-3.83773	0	0	57.5363	24.0769
DATA	346	5	6	66	1	DarkCorner	DarkCorner	446.147	322.529	3.56278	3.54956	36	27	3.78357	0	0	0	0	0	0	0	-2.62565	0	0	46.8651	26.6538
DATA	347	5	7	66	1	DarkCorner	DarkCorner	471.107	322.5	3.55837	3.54517	37	26	5.59626	0	0	0	0	0	0	0	-2.07211	0	0	56.9804	26.5455
DATA	348	5	8	66	1	DarkCorner	DarkCorner	496.5	322.5	3.55351	3.54032	34	26.5	4.85882	0	0	0	0	0	0	0	-4.93292	0	0	57.5363	25.5
DATA	349	5	9	66	1	DarkCorner	DarkCorner	521.893	322.5	3.54834	3.53517	35	24	4.45352	0	0	0	0	0	0	0	-4.41045	0	0	56.9804	25.0769
DATA	350	5	10	0	0	A_44_P652611	TC574872	547.638	322.13	2638.82	263.906	2351	27	4.41224	0	0	0	0	0	0	0	2313.55	1	1	46.8651	27.3684
DATA	351	5	11	0	0	A_44_P173112	XM_341935	573.208	322.153	27.8748	4.49326	63	24	3.95099	0	0	0	0	0	0	0	24.4776	1	1	47.5395	25.1
DATA	352	5	12	0	0	A_44_P336119	AA901151	598.107	322.5	3.53167	3.51857	39	26	5.4231	0	0	0	0	0	0	0	-0.657176	0	0	56.9804	26.92
DATA	353	5	13	0	0	A_44_P161400	NM_001107253	623.486	321.886	57.1077	6.70472	88	24	4.1053	0	0	0	0	0	0	0	50.3081	1	1	47.8731	25.1053
DATA	354	5	14	0	0	A_44_P150185	NM_021586	649.194	321.855	40.5182	5.35885	75	26	4.2684	0	0	0	0	0	0	0	35.7522	1	1	45.1352	24.9459
DATA	355	5	15	0	0	A_44_P1013851	NM_017178	674.364	321.742	237.653	24.0219	248.5	24	3.92984	0	0	0	0	0	0	0	210.03	1	1	46.1809	24.7333
DATA	356	5	16	0	0	A_44_P521264	AA925252	699.768	322.116	2713.17	271.339	2395	27	4.5067	0	0	0	0	0	0	0	2401.56	1	1	46.5243	27.1034
DATA	357	5	17	0	0	A_44_P530951	BG376309	725.056	322.097	4.4288	3.51887	43.5	26	3.75426	0	0	0	0	0	0	0	3.92604	1	0	46.8651	26.1026
DATA	358	5	18	0	0	A_42_P733671	NM_145681	751.08	322.227	13.5636	3.74033	53	25	3.83966	0	0	0	0	0	0	0	12.0417	1	0	48.5334	25.775
DATA	359	5	19	0	0	A_44_P142352	NM_001107184	776.208	322.125	2852.21	285.242	2508	25.5	3.03507	0	0	0	0	0	0	0	2535.57	1	1	47.5395	25.7857
DATA	360	5	20	0	0	A_44_P278279	AI169105	801.418	322.573	3.78689	3.49721	43	25	3.36455	0	0	0	0	0	0	0	3.37075	1	0	57.5363	25.9655
DATA	361	5	21	0	0	A_44_P342562	NM_001037546	826.582	322.573	170.492	17.3993	194	26.5	4.80464	0	0	0	0	0	0	0	151.932	1	1	65	27.2692
DATA	362	5	22	0	0	A_44_P428516	NM_001000601	852.107	322.5	3.48193	3.46901	35.5	23.5	3.10731	0	0	0	0	0	0	0	-3.09603	0	0	56.9804	24.1538
DATA	363	5	23	0	0	A_44_P179704	AI232043	878.129	321.957	3.47873	3.46797	40.5	23.5	4.4329	0	0	0	0	0	0	0	1.09017	0	0	46.8651	24.9333
DATA	364	5	24	0	0	A_44_P519024	NM_012535	902.667	322.5	3.47609	3.46319	38	27	8.28375	0	0	0	0	0	0	0	-0.839879	0	0	57.5363	28.5652
DATA	365	5	25	0	0	A_44_P202808	BM385893	928.333	322.5	3.47391	3.46102	34	26	4.76676	0	0	0	0	0	0	0	-3.35227	0	0	57.5363	25.7436
DATA	366	5	26	0	0	A_44_P109278	BM986464	953.5	322.5	6.39361	3.51804	44	25.5	3.7669	0	0	0	0	0	0	0	5.71932	1	0	57.5363	25.5625
DATA	367	5	27	0	0	A_44_P269457	NM_080411	979.107	322.5	3.47133	3.45845	37	27	4.32736	0	0	0	0	0	0	0	-2.10207	0	0	65	26.1026
DATA	368	5	28	0	0	A_43_P12133	NM_021852	1004.85	322.136	72.6008	8.04161	103	24	3.8275	0	0	0	0	0	0	0	64.9688	1	1	46.1809	24.6765
DATA	369	5	29	0	0	A_44_P296478	AI013718	1029.67	322.5	21584.5	2158.45	19623	26	4.92764	0	0	0	0	0	0	0	19314.2	1	1	57.5363	26.1667
DATA	370	5	30	0	0	A_44_P406773	BF393607	1055.23	322.443	3.61822	3.4782	41	25.5	4.41679	0	0	0	0	0	0	0	3.23674	1	0	42.9674	25.3529
DATA	371	5	31	0	0	A_43_P16737	NM_001130495	1080.68	322.254	2898.97	289.918	2639	25	4.51462	0	0	0	0	0	0	0	2592.06	1	1	47.5395	25.1034
DATA	372	5	32	0	0	A_44_P885548	TC591781	1105.83	322.239	1098.94	109.949	1001	24	4.66795	0	0	0	0	0	0	0	981.927	1	1	47.2035	25.6486
DATA	373	5	33	0	0	A_42_P484738	NM_022266	1131.44	322.521	3567.43	356.76	3252	26	4.23741	0	0	0	0	0	0	0	3184.73	1	1	48.2044	26.2069
DATA	374	5	34	0	0	A_44_P255495	BC169059	1156.71	322.616	158.345	16.2103	180	27	4.25202	0	0	0	0	0	0	0	141.202	1	1	48.5334	26.0833
DATA	375	5	35	0	0	A_44_P951632	A_44_P951632	1182.09	322.474	183.685	18.6944	195.5	27	5.74004	0	0	0	0	0	0	0	163.578	1	1	49.1849	26.775
DATA	376	5	36	0	0	A_42_P635881	NM_031782	1207.82	322.621	216.721	21.9498	230	28.5	5.60206	0	0	0	0	0	0	0	192.692	1	1	45.4864	27.8125
DATA	377	5	37	0	0	A_44_P578452	TC630385	1233.11	322.5	213.336	21.6167	224	26	4.24818	0	0	0	0	0	0	0	189.341	1	1	56.9804	25.8
DATA	378	5	38	0	0	A_44_P699821	TC608310	1258.86	321.97	929.36	93.0017	882	26	3.9533	0	0	0	0	0	0	0	823.093	1	1	46.5243	26.5
DATA	379	5	39	0	0	A_44_P865552	AW143038	1284.12	322.554	12.3112	3.71199	49	27	3.93031	0	0	0	0	0	0	0	10.8793	1	0	44.7812	26.7742
DATA	380	5	40	0	0	A_44_P785080	AI179839	1309.68	322.183	36.5327	5.0668	71	26.5	4.64052	0	0	0	0	0	0	0	32.2014	1	1	43.7019	26.1429
DATA	381	5	41	0	0	A_44_P429321	NM_001008377	1334.5	322.5	29.1639	4.57133	63	26	3.67128	0	0	0	0	0	0	0	25.6381	1	1	57.5363	26
DATA	382	5	42	0	0	A_44_P521845	AI171692	1360.11	322.5	41.5043	5.44908	74.5	26.5	4.07111	0	0	0	0	0	0	0	36.3772	1	1	56.9804	26.1765
DATA	383	5	43	0	0	A_43_P11577	NM_012823	1385.34	322.711	1073.49	107.408	956	26	6.6458	0	0	0	0	0	0	0	937.899	1	1	49.5074	27.5
DATA	384	5	44	0	0	A_44_P803088	CB613228	1410.73	322.463	3.56756	3.55433	36	27	4.75533	0	0	0	0	0	0	0	-2.22474	0	0	46.5243	26.5882
DATA	385	5	45	0	0	A_42_P621736	NM_001007604	1436.33	322.5	222424	22242.5	201254	30	9.31319	0	1	0	0	0	0	0	192938	1	1	57.5363	27.0714
DATA	386	5	46	0	0	A_42_P620042	NM_032080	1461.81	322.275	1048.04	104.866	935	27	4.65413	0	0	0	0	0	0	0	905.519	1	1	46.8651	26.8333
DATA	387	5	47	0	0	A_44_P482213	AI030790	1487	322.455	14.0223	3.86007	51	27	4.43791	0	0	0	0	0	0	0	12.0659	1	0	65	26.4848
DATA	388	5	48	0	0	A_44_P172807	ENSRNOT00000015584	1512.23	322.367	3.62551	3.6203	41	26.5	4.35508	0	0	0	0	0	0	0	2.09141	0	0	43.3362	26.5313
DATA	389	5	49	0	0	A_44_P547751	L10336	1537.67	322.5	102.942	10.915	124	26	4.17945	0	0	0	0	0	0	0	87.7912	1	1	57.5363	24.697
DATA	390	5	50	0	0	A_44_P314270	ENSRNOT00000015469	1563.33	322.5	111.71	11.7511	132.5	26	3.55802	0	0	0	0	0	0	0	94.8075	1	1	57.5363	25.3529
DATA	391	5	51	0	0	A_44_P110352	ENSRNOT00000032512	1588.27	322.689	794.13	79.4975	689	25.5	4.86885	0	0	0	0	0	0	0	670.675	1	1	48.2044	25.8667
DATA	392	5	52	0	0	A_43_P11940	NM_019123	1613.89	322.5	129.171	13.4321	143.5	26	4.74134	0	0	0	0	0	0	0	108.515	1	1	56.9804	25.8621
DATA	393	5	53	0	0	A_44_P194138	NM_031507	1639.46	322.254	85.9046	9.35497	105.5	27	5.12491	0	0	0	0	0	0	0	71.7717	1	1	47.5395	26.9118
DATA	394	5	54	0	0	A_44_P836678	ENSRNOT00000024338	1664.67	322.5	24597	2459.71	20509.1	24.5	6.5121	0	1	0	0	0	0	0	20436.8	1	1	57.5363	26.5
DATA	395	5	55	0	0	A_44_P304148	NM_001000279	1690.29	322.246	3.76049	3.74848	39	26	7.0899	0	0	0	0	0	0	0	0.996467	0	0	45.1352	27
DATA	396	5	56	0	0	A_42_P822726	NM_001134843	1715.63	322.5	638.845	63.9956	558	26.5	3.94053	0	0	0	0	0	0	0	524.563	1	1	49.8279	26.75
DATA	397	5	57	0	0	A_44_P321706	AI704806	1740.89	322.5	1029.22	102.992	863.5	27	4.57963	0	0	0	0	0	0	0	839.958	1	1	56.9804	26.9744
DATA	398	5	58	0	0	A_44_P867949	XR_006205	1766.44	322.521	10025.4	1002.55	8090.5	29	5.92769	0	0	0	0	0	0	0	8130.25	1	1	48.2044	30.2143
DATA	399	5	59	0	0	A_44_P545895	ENSRNOT00000043364	1791.67	322.5	597.904	59.9136	535	27	4.02395	0	0	0	0	0	0	0	481.785	1	1	57.5363	27.4054
DATA	400	5	60	0	0	A_42_P819052	XM_219895	1817.27	322.863	448.702	45.0364	395	28	4.82553	0	0	0	0	0	0	0	359.189	1	1	48.2044	28
DATA	401	5	61	0	0	A_44_P264293	ENSRNOT00000003910	1842.63	322.36	7987.02	798.711	6263.5	27	4.2025	0	0	0	0	0	0	0	6350.55	1	1	48.8603	26.7407
DATA	402	5	62	0	0	A_44_P152275	XM_219738	1867.89	322.5	3.93303	3.91844	38	26	4.48817	0	0	0	0	0	0	0	-0.184165	0	0	56.9804	26.1667
DATA	403	5	63	0	0	A_44_P985388	A_44_P985388	1893.5	322.5	3.96054	3.94585	36	24	3.13908	0	0	0	0	0	0	0	-2.15843	0	0	57.5363	24.5769
DATA	404	5	64	0	0	A_44_P591224	TC601898	1918.67	322.5	460.581	46.2291	408	29	10.6419	0	0	0	0	0	1	0	358.722	1	1	57.5363	31.434
DATA	405	5	65	0	0	A_44_P141475	AI575641	1944.33	322.5	327.633	46.7251	151	28.5	13.1138	0	0	1	0	0	1	0	253.359	1	1	65	32.6667
DATA	406	5	66	0	0	A_44_P121351	NM_012547	1970.21	322.791	19.5065	4.47798	53	26	4.6175	0	0	0	0	0	0	0	14.9759	1	0	46.1809	25.8919
DATA	407	5	67	0	0	A_44_P492214	NM_001106463	1994.89	322.5	4.33554	4.08228	41	26	4.71218	0	0	0	0	0	0	0	3.30529	1	0	65	26.2692
DATA	408	5	68	0	0	A_44_P910545	BF565344	2020.42	322.427	5.6161	4.12711	43	26.5	5.19324	0	0	0	0	0	0	0	4.25063	1	0	57.5363	27
DATA	409	5	69	0	0	A_44_P682817	ENSRNOT00000023018	2046.05	322.908	7.72129	4.18999	44	26	5.05669	0	0	0	0	0	0	0	5.80209	1	0	46.1809	26.8485
DATA	410	5	70	0	0	A_43_P22020	ENSRNOT00000017984	2071.12	322.384	119.994	12.6961	124.5	25	3.68581	0	0	0	0	0	0	0	89.5208	1	1	48.5334	25.0909
DATA	411	5	71	0	0	A_44_P352912	AI575434	2096.63	322.408	239.998	24.3608	218	25.5	4.94586	0	0	0	0	0	0	0	177.764	1	1	47.8731	25.3077
DATA	412	5	72	0	0	A_44_P837192	ENSRNOT00000038251	2121.89	322.5	8.2576	4.28798	44	25.5	21.4526	0	0	0	1	0	1	0	6.07312	1	0	65	31.2045
DATA	413	5	73	0	0	A_44_P185851	AW535515	2147.42	322.427	16.4179	6.21325	40	25	6.37709	0	0	0	0	0	0	0	11.9889	1	0	57.5363	26.4571
DATA	414	5	74	0	0	A_43_P22276	CB547510	2172.58	322.427	78.7971	8.96102	96	26	3.81241	0	0	0	0	0	0	0	57.1428	1	1	57.5363	25.6286
DATA	415	5	75	0	0	A_43_P11951	NM_019150	2198.33	322.5	38.3909	5.76235	68	26	5.19979	0	0	0	0	0	0	0	27.647	1	1	57.5363	27.3659
DATA	416	5	76	0	0	A_44_P907014	A_44_P907014	2224.01	323.014	32.4056	5.40541	58.5	26.5	5.22236	0	0	0	0	0	0	0	23.1795	1	1	46.8651	26.6111
DATA	417	5	77	0	0	A_44_P359467	XM_222874	2248.89	322.5	6.9224	4.40966	42	29.5	5.96825	0	0	0	0	0	0	0	4.91898	1	0	56.9804	28.8438
DATA	418	5	78	66	1	DarkCorner	DarkCorner	2274.4	323.179	8.28341	4.46042	43	25	4.28952	0	0	0	0	1	0	0	5.84871	1	0	46.1809	26
DATA	419	5	79	66	1	DarkCorner	DarkCorner	2299.58	322.427	4.42731	4.41088	34	25	3.84841	0	0	0	0	0	0	0	-4.05401	0	0	57.5363	26.087
DATA	420	5	80	66	1	DarkCorner	DarkCorner	2325.11	322.5	4.45439	4.43786	34	28	6.02151	0	0	0	0	0	0	0	-4.31034	0	0	56.9804	28.5
DATA	421	5	81	66	1	DarkCorner	DarkCorner	2350.77	323.108	4.48026	4.46367	39	26	5.1804	0	0	0	0	0	0	0	0.117399	0	0	45.835	26.3548
DATA	422	5	82	66	1	DarkCorner	DarkCorner	2375.89	322.5	4.50564	4.48893	34	24	3.41649	0	0	0	0	0	0	0	-6.05355	0	0	56.9804	25.3793
DATA	423	5	83	66	1	DarkCorner	DarkCorner	2401.42	322.427	4.52982	4.51302	35.5	27	4.90598	0	0	0	0	0	0	0	-3.76184	0	0	57.5363	27.1471
DATA	424	5	84	66	1	DarkCorner	DarkCorner	2426.58	322.427	4.55235	4.53546	37	26.5	3.24873	0	0	0	0	0	0	0	-1.33281	0	0	57.5363	26.4643
DATA	425	5	85	66	1	DarkCorner	DarkCorner	2452.11	322.5	4.57372	4.55675	36	25	4.67942	0	0	0	0	0	0	0	-3.53778	0	0	56.9804	25.7674
DATA	426	6	1	66	1	DarkCorner	DarkCorner	331.5	330	3.57695	3.56368	35	26	4.29519	0	0	0	0	0	0	0	-3.64967	0	0	54.1152	25.8298
DATA	427	6	2	66	1	DarkCorner	DarkCorner	356.5	330	3.57514	3.56187	36.5	25	4.09668	0	0	0	0	0	0	0	-3.03178	0	0	54.1152	25.871
DATA	428	6	3	66	1	DarkCorner	DarkCorner	382.5	330	3.57249	3.55923	36	27	5.25375	0	0	0	0	0	0	0	-3.24436	0	0	54.1152	27.75
DATA	429	6	4	66	1	DarkCorner	DarkCorner	407.431	329.354	3.56925	3.55601	36	24	4.13872	0	0	0	0	0	0	0	-3.01605	0	0	44.4243	23.9355
DATA	430	6	5	66	1	DarkCorner	DarkCorner	434.2	330.018	3.56526	3.55203	36	25	3.55769	0	0	0	0	0	0	0	-3.67767	0	0	41.8414	25.1667
DATA	431	6	6	66	1	DarkCorner	DarkCorner	458.5	330	3.56111	3.5479	34.5	27	5.0144	0	0	0	0	0	0	0	-3.88072	0	0	54.1152	27.2188
DATA	432	6	7	66	1	DarkCorner	DarkCorner	484.26	329.5	3.55627	3.54308	37	27	4.74057	0	0	0	0	0	0	0	-2.29334	0	0	39.8942	25.8378
DATA	433	6	8	66	1	DarkCorner	DarkCorner	509.818	329.8	3.55116	3.53798	37.5	23	4.76311	0	0	0	0	0	0	0	-1.92092	0	0	40.6843	24.5172
DATA	434	6	9	0	0	A_44_P614514	AW918906	534.924	329.561	1436.94	143.737	1317	30	102.798	0	0	0	1	0	1	0	1258.74	1	1	45.1352	88.7857
DATA	435	6	10	0	0	A_44_P420215	AA875536	560	330	95.5514	11.4388	97	26	3.93483	0	0	0	0	0	0	0	83.8317	1	1	54.9904	26.4688
DATA	436	6	11	0	0	A_44_P579444	TC584959	585.5	330	3.53464	3.52153	38	25	5.22398	0	0	0	0	0	0	0	-2.04262	0	0	54.1152	25.96
DATA	437	6	12	0	0	A_44_P940535	BG378253	610.5	330	3.52896	3.51618	39.5	25.5	5.64328	0	0	0	0	0	0	0	0.416654	0	0	65	26.0714
DATA	438	6	13	0	0	A_43_P21147	NM_001106262	636.583	329.733	10.6428	3.66776	49	26	3.91319	0	0	0	0	0	0	0	9.38344	1	0	42.9674	25.2821
DATA	439	6	14	0	0	A_44_P965184	NM_001007660	661.774	329.952	24.5046	4.27606	60	24.5	3.95049	0	0	0	0	0	0	0	21.6398	1	1	45.4864	24.7778
DATA	440	6	15	0	0	A_44_P391979	XM_237381	687	330	3.51174	3.50108	40	25	3.96436	0	0	0	0	0	0	0	1.14122	0	0	65	26.129
DATA	441	6	16	0	0	A_43_P19806	XM_341175	712.5	330	117.033	12.2135	148	26	3.55152	0	0	0	0	0	0	0	103.678	1	1	54.1152	26.5517
DATA	442	6	17	0	0	A_43_P14257	AI104898	737.5	330	41.0539	5.38711	76	25	4.81817	0	0	0	0	0	0	0	36.4228	1	1	54.1152	25.625
DATA	443	6	18	0	0	A_43_P15811	NM_021843	763.729	329.7	63.8235	7.27086	98	24	2.83608	0	0	0	0	0	0	0	56.7071	1	1	46.8651	25.28
DATA	444	6	19	0	0	A_44_P868775	TC594108	788.727	329.424	132.807	13.7287	158	26	3.44773	0	0	0	0	0	0	0	118.154	1	1	45.1352	25.8529
DATA	445	6	20	0	0	A_44_P256949	AI548107	814.393	329.672	30.2736	4.60801	65	25	4.64862	0	0	0	0	0	0	0	26.9673	1	1	44.0646	26.0741
DATA	446	6	21	0	0	A_44_P206631	BF417274	839.5	330	21.9154	4.10422	57	25	4.43696	0	0	0	0	0	0	0	19.5438	1	1	54.1152	26.0741
DATA	447	6	22	0	0	A_44_P402536	NM_013076	864.5	329.133	3.47969	3.46678	40	23	4.37757	0	0	0	0	0	0	0	-0.247369	0	0	42.2201	24.4412
DATA	448	6	23	0	0	A_44_P443584	XM_340915	890.392	329.931	593.724	59.4734	573.5	27.5	7.60724	0	0	0	0	0	0	0	530.466	1	1	53.8203	28.1818
DATA	449	6	24	0	0	A_43_P16753	NM_012979	915.5	330	303.872	30.5837	290	25.5	5.61356	0	0	0	0	0	0	0	271.69	1	1	54.1152	25.6875
DATA	450	6	25	0	0	A_44_P436604	NM_001025627	941.032	329.762	94.7301	10.0848	124.5	25	3.77486	0	0	0	0	0	0	0	84.745	1	1	45.4864	25.4118
DATA	451	6	26	0	0	A_43_P12687	NM_031801	966.284	329.905	1485.72	148.612	1323.5	26	5.15339	0	0	0	0	0	0	0	1329.65	1	1	48.8603	27.1667
DATA	452	6	27	0	0	A_43_P17789	NM_001108478	991.902	329.836	3.46995	3.46995	43	25	4.55295	0	0	0	0	0	0	0	2.67362	0	0	44.7812	25.619
DATA	453	6	28	0	0	A_44_P513656	NM_001106948	1017.39	329.931	3.4698	3.45693	35	25.5	4.64322	0	0	0	0	0	0	0	-3.93839	0	0	65	25.6786
DATA	454	6	29	0	0	A_44_P288463	NM_001134708	1042.43	329.569	282.844	28.4949	281	26	6.10197	0	0	0	0	0	0	0	253.156	1	1	45.1352	26.6552
DATA	455	6	30	0	0	A_44_P555378	NM_001107213	1067.91	329.935	18.8411	3.93855	57.5	26	4.24348	0	0	0	0	0	0	0	16.8579	1	1	65	25.5882
DATA	456	6	31	0	0	A_44_P525827	NM_199091	1093.33	329.667	3390.35	339.053	3027.5	24	3.8943	0	0	0	0	0	0	0	3031.75	1	1	46.8651	25.0323
DATA	457	6	32	0	0	A_42_P768024	XM_344964	1118.78	329.667	247.13	24.9545	259	24	4.35013	0	0	0	0	0	0	0	220.82	1	1	46.8651	24.931
DATA	458	6	33	0	0	A_44_P114338	NM_001105977	1144	329.797	1414.44	141.487	1280	27	4.53009	0	0	0	0	0	0	0	1262.64	1	1	46.8651	26.5
DATA	459	6	34	0	0	A_44_P764997	BF562862	1169.33	329.942	44.0537	5.60836	77	27	5.20113	0	0	0	0	0	0	0	39.2788	1	1	46.5243	25.8621
DATA	460	6	35	0	0	A_44_P187854	A_44_P187854	1195.09	329.782	3.48882	3.47738	39.5	26.5	5.74945	0	0	0	0	0	0	0	0.910814	0	0	41.8414	27.3947
DATA	461	6	36	0	0	A_44_P448313	XM_220516	1220.42	330.218	16.1833	3.83927	53	25	5.06328	0	0	0	0	0	0	0	14.3848	1	0	41.8414	25.5333
DATA	462	6	37	0	0	A_44_P621304	XR_006720	1246.14	329.763	835.455	83.6183	818	26	4.39384	0	0	0	0	0	0	0	741.159	1	1	44.4243	26.2105
DATA	463	6	38	0	0	A_44_P519456	BF281444	1271.74	329.754	87.7398	9.44476	116.5	26	3.69667	0	0	0	0	0	0	0	77.6697	1	1	45.1352	26.5357
DATA	464	6	39	0	0	A_44_P971681	AI169156	1296.5	330	3.51687	3.50382	35.5	26	3.75454	0	0	0	0	0	0	0	-2.61118	0	0	54.1152	26.2
DATA	465	6	40	0	0	A_44_P928410	AY623025	1322.29	329.698	51.9905	6.27475	85	26	4.48124	0	0	0	0	0	0	0	45.7962	1	1	44.4243	26.1923
DATA	466	6	41	0	0	A_44_P496061	NM_053440	1347.23	330.042	3.53598	3.52286	39	26	3.25987	0	0	0	0	0	0	0	-0.598279	0	0	46.8651	25.6296
DATA	467	6	42	0	0	A_44_P468681	NM_001106444	1372.79	329.806	5562.86	556.298	4848	26	6.40658	0	0	0	0	0	0	0	4871.43	1	1	47.5395	27.4828
DATA	468	6	43	0	0	A_44_P335278	XR_006319	1398	330	166.078	16.982	184.5	29.5	6.97747	0	0	0	0	0	0	0	144.961	1	1	46.8651	28.0667
DATA	469	6	44	0	0	A_44_P809972	TC601979	1423.17	330.258	76.9841	8.48075	107	30	5.73042	0	0	0	0	0	0	0	66.9622	1	1	45.835	28.4688
DATA	470	6	45	0	0	A_44_P951220	CO564817	1448.91	329.935	3.58482	3.57616	39	28	5.89965	0	0	0	0	0	0	0	1.57901	0	0	54.4085	28.2895
DATA	471	6	46	0	0	A_44_P377520	XR_009597	1474.94	330.031	1897.76	189.81	1745	27.5	2.66893	0	0	0	0	0	0	0	1637.63	1	1	45.835	27.4167
DATA	472	6	47	0	0	A_44_P605838	TC611690	1500	329.797	307.081	30.9185	297	26	4.87902	0	0	0	0	0	0	0	263.875	1	1	46.8651	25.7941
DATA	473	6	48	0	0	A_44_P480463	XM_344365	1525.09	329.935	13.0945	3.84687	51	26	4.63584	0	0	0	0	0	0	0	11.2028	1	0	65	25.8108
DATA	474	6	49	0	0	A_43_P15169	TC636017	1550.44	329.972	10224.1	1022.41	8549	26	4.28474	0	0	0	0	0	0	0	8706.41	1	1	48.2044	25
DATA	475	6	50	0	0	A_44_P264299	NM_012529	1575.94	330.175	11268.8	1126.89	9679	28	4.54049	0	0	0	0	0	0	0	9549.33	1	1	45.4864	26.7333
DATA	476	6	51	0	0	A_44_P286158	XR_008036	1601.37	330.133	4075.8	407.597	3694	25	4.87216	0	0	0	0	0	0	0	3436.28	1	1	43.7019	26.2593
DATA	477	6	52	0	0	A_44_P711071	ENSRNOT00000044235	1626.09	329.671	957.266	95.7977	825.5	27	4.04842	0	0	0	0	0	0	0	802.863	1	1	49.1849	27.1944
DATA	478	6	53	0	0	A_44_P913962	ENSRNOT00000009205	1652.09	329.614	553.714	55.4956	513	29	6.4562	0	0	0	0	0	0	0	461.795	1	1	57.259	28.8571
DATA	479	6	54	0	0	A_44_P389477	XM_229375	1677.5	329.648	3.74563	3.73173	34	26	6.56088	0	0	0	0	0	0	0	-3.88428	0	0	57.5363	26.3871
DATA	480	6	55	0	0	A_43_P12146	NM_022180	1702.63	329.596	29.2705	4.75985	62	25	3.31059	0	0	0	0	0	0	0	24.1325	1	1	57.8122	24
DATA	481	6	56	0	0	A_44_P337510	XM_001054985	1728.29	329.855	116.399	12.2372	133	27	4.06845	0	0	0	0	0	0	0	95.3874	1	1	44.7812	26.9167
DATA	482	6	57	0	0	A_44_P473653	XR_005718	1753.5	329.648	7.44938	3.87203	45	28	2.5658	0	0	0	0	0	0	0	6.06705	1	0	65	28
DATA	483	6	58	0	0	A_44_P643312	TC615624	1779.09	329.614	3.83833	3.82409	36	26	5.73959	0	0	0	0	0	0	0	-2.51265	0	0	57.259	26.8333
DATA	484	6	59	0	0	A_44_P531279	AI169642	1804.89	329.661	3.8637	3.84939	39	27	4.31488	0	0	0	0	0	0	0	0.0975912	0	0	42.2201	27.2
DATA	485	6	60	0	0	A_44_P121728	XM_216240	1829.63	329.596	46.0295	6.01643	75	25	5.17399	0	0	0	0	0	0	0	36.766	1	1	57.8122	26.5625
DATA	486	6	61	0	0	A_42_P759444	TC587465	1855.42	329.573	229.856	23.3142	218.5	26	4.16013	0	0	0	0	0	0	0	182.344	1	1	57.5363	26.16
DATA	487	6	62	0	0	A_44_P402215	AA800984	1880.5	329.648	3.94197	3.92957	39.5	25.5	4.25183	0	0	0	0	0	0	0	1.04381	0	0	57.5363	26.1786
DATA	488	6	63	0	0	A_44_P804042	AW143970	1906.09	329.614	116.734	12.3252	126	25	4.46097	0	0	0	0	0	0	0	91.341	1	1	57.259	26.1481
DATA	489	6	64	0	0	A_42_P781659	NM_001106264	1931.5	329.648	2444.68	244.5	1662	29	10.7645	0	0	1	0	0	1	0	1899.51	1	1	57.5363	32.0408
DATA	490	6	65	0	0	A_44_P208963	AI009123	1957.18	330.284	26.7757	4.82257	59	26	5.33745	0	0	0	0	0	0	0	20.6585	1	1	45.835	25.7647
DATA	491	6	66	0	0	A_44_P346730	NM_173147	1982.45	330.234	109.494	11.6708	124.5	25	5.08209	0	0	0	0	0	0	0	83.8803	1	1	45.1352	24.5517
DATA	492	6	67	0	0	A_44_P440868	ENSRNOT00000021335	2007.14	329.96	4.08317	4.07078	39	26	4.79404	0	0	0	0	0	0	0	1.14077	0	0	39.0882	26.871
DATA	493	6	68	0	0	A_44_P652585	NM_001130098	2032.94	330.175	977.154	97.8012	759.5	26.5	4.9909	0	0	0	0	0	0	0	737.955	1	1	45.4864	27
DATA	494	6	69	0	0	A_44_P868890	NM_001107169	2058.63	330.265	500.145	50.1845	399.5	25	3.937	0	0	0	0	0	0	0	374.981	1	1	46.5243	26
DATA	495	6	70	0	0	A_44_P390468	BF557101	2084.31	330.114	4.17321	4.15806	38.5	25	4.27737	0	0	0	0	0	0	0	0.392365	0	0	46.8651	24.6471
DATA	496	6	71	0	0	A_44_P513602	A_44_P513602	2109.57	330.299	4775.69	477.588	3586	26	2.87058	0	0	0	0	0	0	0	3529.51	1	1	46.1809	26.0333
DATA	497	6	72	0	0	A_44_P249508	BE108866	2136.41	331.51	2317.27	231.765	1628	26	21.1677	0	0	1	1	0	1	0	1700.19	1	1	39.0882	31.1333
DATA	498	6	73	0	0	A_44_P582565	A_44_P582565	2160.09	329.614	40.7517	5.88592	68	26	4.61578	0	0	0	0	0	0	0	29.6939	1	1	65	25.7188
DATA	499	6	74	0	0	A_43_P19625	NM_001105937	2185.81	330.323	79.8934	9.06184	97	27	3.90905	0	0	0	0	0	0	0	57.8149	1	1	44.4243	26.6667
DATA	500	6	75	0	0	A_44_P976212	TC630316	2211.23	330.273	575.883	57.749	455	26	4.9023	0	0	0	0	0	0	0	413.896	1	1	45.4864	27.3333
DATA	501	6	76	0	0	A_44_P188280	NM_012492	2236.63	330.265	472.661	47.4644	372	28	3.98561	0	0	0	0	0	0	0	337.44	1	1	46.5243	27.6667
DATA	502	6	77	0	0	A_44_P503699	ENSRNOT00000015352	2261.57	330.032	652.646	65.4103	517.5	27	4.40273	0	0	0	0	0	0	0	462.927	1	1	44.0646	27.4167
DATA	503	6	78	66	1	DarkCorner	DarkCorner	2287	329.545	4.40756	4.39121	35.5	23.5	3.99433	0	0	0	0	0	0	0	-1.81227	0	0	65	24.7083
DATA	504	6	79	66	1	DarkCorner	DarkCorner	2312.5	329.648	4.4349	4.41845	36	27	4.57962	0	0	0	0	0	0	0	-3.55003	0	0	57.5363	27.5172
DATA	505	6	80	66	1	DarkCorner	DarkCorner	2337.58	329.573	4.46116	4.44461	36	26	5.37908	0	0	0	0	0	0	0	-3.11938	0	0	57.5363	26.3704
DATA	506	6	81	66	1	DarkCorner	DarkCorner	2363.42	329.573	4.48718	4.47053	34	25	3.43469	0	0	0	0	0	0	0	-4.48417	0	0	57.5363	25.6667
DATA	507	6	82	66	1	DarkCorner	DarkCorner	2388.5	329.648	4.51133	4.49459	32	29	3.9	0	0	0	0	0	0	0	-6.21666	0	0	57.5363	28.28
DATA	508	6	83	66	1	DarkCorner	DarkCorner	2414.35	329.892	4.53484	4.51802	36	27	4.07343	0	0	0	0	0	0	0	-1.31258	0	0	45.1352	27.25
DATA	509	6	84	66	1	DarkCorner	DarkCorner	2439.5	329.648	4.55683	4.53992	32.5	24	3.48359	0	0	0	0	0	0	0	-4.40981	0	0	65	24.8462
DATA	510	6	85	66	1	DarkCorner	DarkCorner	2464.58	329.573	4.57717	4.56019	33	25	4.35549	0	0	0	0	0	0	0	-5.22018	0	0	57.5363	25.5393
DATA	511	7	1	66	1	DarkCorner	DarkCorner	318.797	337.23	3.57818	3.56491	36	25	4.1311	0	0	0	0	0	0	0	-2.59224	0	0	48.5334	25.3727
DATA	512	7	2	66	1	DarkCorner	DarkCorner	344.193	337.43	3.5767	3.56343	36	26	4.07655	0	0	0	0	0	0	0	-3.34435	0	0	58.0869	26.1852
DATA	513	7	3	66	1	DarkCorner	DarkCorner	369.879	336.909	3.57436	3.5611	36	25.5	4.81847	0	0	0	0	0	0	0	-3.38513	0	0	46.1809	26.8421
DATA	514	7	4	66	1	DarkCorner	DarkCorner	395.279	336.934	3.57138	3.55812	36	26	4.9672	0	0	0	0	0	0	0	-3.20277	0	0	44.4243	27.1613
DATA	515	7	5	66	1	DarkCorner	DarkCorner	420.418	337.427	3.56783	3.5546	33	26	5.45342	0	0	0	0	0	0	0	-6.32918	0	0	57.5363	26.3333
DATA	516	7	6	66	1	DarkCorner	DarkCorner	445.979	336.489	3.56363	3.5504	34.5	27	4.22384	0	0	0	0	0	0	0	-4.35915	0	0	37.4241	27.2162
DATA	517	7	7	66	1	DarkCorner	DarkCorner	471.716	337.776	3.55901	3.5458	37	24.5	5.50901	0	0	0	0	0	0	0	-3.38439	0	0	45.835	26.2222
DATA	518	7	8	66	1	DarkCorner	DarkCorner	497.16	336.853	3.55398	3.54079	37	25	4.61039	0	0	0	0	0	0	0	-2.51812	0	0	47.8731	25.5455
DATA	519	7	9	0	0	A_44_P194166	ENSRNOT00000020563	521.912	337.386	35.2468	4.99242	71	26	4.75496	0	0	0	0	0	0	0	30.8499	1	1	57.259	26.0741
DATA	520	7	10	0	0	A_44_P451071	NM_133307	547.6	336.586	2382.73	238.299	2120.5	27	102.335	0	0	0	1	0	1	0	2088.8	1	1	47.2035	77.0357
DATA	521	7	11	0	0	A_44_P393778	XM_001076936	572.985	336.97	91.4838	9.80379	117	25	4.12584	0	0	0	0	0	0	0	80.3277	1	1	46.8651	25.2432
DATA	522	7	12	0	0	A_44_P344880	NM_001006982	598.09	337.104	4588.63	458.877	4006	26	5.42267	0	0	0	0	0	0	0	4035.62	1	1	46.8651	27.0303
DATA	523	7	13	0	0	A_44_P388349	AW915388	623.254	336.925	88.5235	9.52389	115	25	3.50096	0	0	0	0	0	0	0	77.9828	1	1	45.835	25.4865
DATA	524	7	14	0	0	A_44_P379496	NM_001000545	649.091	336.924	3.52004	3.51314	40.5	26	5.41629	0	0	0	0	0	0	0	1.83519	0	0	46.5243	26.9286
DATA	525	7	15	0	0	A_44_P311827	XM_228038	674.662	337.07	40.9114	5.38478	76	25	4.64642	0	0	0	0	0	0	0	36.1603	1	1	47.8731	25.5484
DATA	526	7	16	0	0	A_42_P489167	XM_224963	699.643	336.829	2817.61	281.783	2409	26	3.51861	0	0	0	0	0	0	0	2494.32	1	1	47.2035	26.7742
DATA	527	7	17	0	0	A_44_P134865	NM_001134556	725.377	336.942	1497.36	149.777	1329	26	5.16078	0	0	0	0	0	0	0	1327.64	1	1	46.5243	26.2432
DATA	528	7	18	0	0	A_43_P17786	ENSRNOT00000008892	750.5	337.352	77.4822	8.49592	107	24.5	3.83431	0	0	0	0	0	0	0	68.8016	1	1	57.5363	25.625
DATA	529	7	19	0	0	A_44_P367977	ENSRNOT00000029774	775.633	337.404	3.49315	3.48019	33	25.5	3.83017	0	0	0	0	0	0	0	-5.97726	0	0	57.8122	26.2353
DATA	530	7	20	0	0	A_44_P274256	NM_001099486	801.418	337.427	3.48849	3.47554	37	26	4.07593	0	0	0	0	0	0	0	-2.87208	0	0	57.5363	25.5882
DATA	531	7	21	0	0	A_44_P762828	NM_001039341	826.921	336.778	1692.32	169.268	1561	24.5	4.33211	0	0	0	0	0	0	0	1508.64	1	1	45.4864	24.7857
DATA	532	7	22	0	0	A_44_P354150	XR_009560	852.324	336.746	27.0728	4.39929	64	27	4.25089	0	0	0	0	0	0	0	24.1606	1	1	47.5395	26.1515
DATA	533	7	23	0	0	A_43_P21414	NM_001109505	877.701	336.716	476.704	47.7961	458.5	24	4.19277	0	0	0	0	0	0	0	425.832	1	1	46.1809	24.7647
DATA	534	7	24	0	0	A_43_P14863	NM_001100539	902.582	337.427	133772	13377.2	122893	27	14.0186	0	1	0	1	0	0	0	119596	1	1	57.5363	26.7917
DATA	535	7	25	0	0	A_44_P488690	XM_215939	928.5	337.433	67.0899	7.54823	98	26	4.72354	0	0	0	0	0	0	0	60.021	1	1	43.7019	25.6129
DATA	536	7	26	0	0	A_44_P274488	A_44_P274488	953.582	337.427	3.47021	3.45734	36	26	5.66786	0	0	0	0	0	0	0	-2.65787	0	0	57.5363	27.2692
DATA	537	7	27	0	0	A_43_P19657	NM_001107903	979.088	337.386	92.5563	9.87987	120	28	5.14223	0	0	0	0	0	0	0	82.8736	1	1	57.259	27.4063
DATA	538	7	28	0	0	A_44_P1024656	AW141270	1004.57	337.338	1390.88	139.131	1253	24	4.85848	0	0	0	0	0	0	0	1245.56	1	1	48.5334	25.5366
DATA	539	7	29	0	0	A_42_P601665	NM_199406	1029.96	337.582	3.46857	3.4557	35	25	4.79301	0	0	0	0	0	0	0	-4.37414	0	0	42.2201	25.4828
DATA	540	7	30	0	0	A_44_P460864	CO574955	1055.26	336.576	3.46955	3.45668	35	24.5	5.19975	0	0	0	0	0	0	0	-3.93986	0	0	45.835	25.5882
DATA	541	7	31	0	0	A_44_P114919	ENSRNOT00000037432	1080.63	336.735	8855.33	885.54	7922	25	3.86794	0	0	0	0	0	0	0	7924.45	1	1	46.5243	25.0667
DATA	542	7	32	0	0	A_44_P226231	AY069978	1106.09	337.386	3.47308	3.46019	36	24	3.32982	0	0	0	0	0	0	0	-3.42336	0	0	65	24.4063
DATA	543	7	33	0	0	A_43_P11684	NM_013059	1131.31	337.014	2052.65	205.294	1817	25	4.16968	0	0	0	0	0	0	0	1834.18	1	1	47.2035	26.1429
DATA	544	7	34	0	0	A_44_P126311	ENSRNOT00000012428	1156.66	337.029	210.482	21.3318	228	26	4.56138	0	0	0	0	0	0	0	187.88	1	1	46.8651	26.3846
DATA	545	7	35	0	0	A_44_P516073	NM_001106838	1182.09	337.309	150.839	15.4782	170.5	26	6.00237	0	0	0	0	0	0	0	134.471	1	1	45.835	26.1818
DATA	546	7	36	0	0	A_44_P526243	CK845705	1207.61	337.304	78.9757	8.62892	107	26	5.08694	0	0	0	0	0	0	0	70.2984	1	1	46.8651	26.3929
DATA	547	7	37	0	0	A_44_P545686	NM_012611	1233.21	336.778	8.7505	3.59112	45	25	4.22443	0	0	0	0	0	0	0	7.77499	1	0	45.1352	24.6563
DATA	548	7	38	0	0	A_44_P199077	NM_001034937	1258.64	336.682	480.301	48.1567	457	26	4.12514	0	0	0	0	0	0	0	425.906	1	1	45.835	26.4286
DATA	549	7	39	0	0	A_43_P15275	NM_017269	1284.06	336.825	849.279	84.9999	795	26	4.85722	0	0	0	0	0	0	0	751.434	1	1	45.4864	26.1481
DATA	550	7	40	0	0	A_44_P527770	A_44_P527770	1309.34	337.132	4.37559	3.53322	43	26.5	5.29208	0	0	0	0	0	0	0	3.86214	1	0	46.1809	26.6154
DATA	551	7	41	0	0	A_42_P602724	NM_053299	1334.42	337.122	527.713	52.8882	483	25	3.23029	0	0	0	0	0	0	0	464.552	1	1	48.5334	25
DATA	552	7	42	0	0	A_44_P670277	TC620121	1360.09	337.386	3.5388	3.53161	39.5	26	2.8149	0	0	0	0	0	0	0	1.79769	0	0	57.259	25.931
DATA	553	7	43	0	0	A_44_P223741	AW142694	1385.37	337.065	438.313	43.9738	421	26	6.25859	0	0	0	0	0	0	0	383.5	1	1	44.0646	27.4783
DATA	554	7	44	0	0	A_43_P15524	NM_012766	1410.69	337.465	2243.64	224.392	2037	27	5.53627	0	0	0	0	0	0	0	1956.51	1	1	47.8731	26.3103
DATA	555	7	45	0	0	A_44_P803194	BE119385	1435.8	337.357	3.57483	3.56707	39	30	6.47075	0	0	0	0	0	0	0	1.72031	0	0	47.5395	29.2
DATA	556	7	46	66	-1	(-)3xSLv1	NegativeControl	1462.23	336.712	3.58951	3.57619	37	26.5	4.70253	0	0	0	0	0	0	0	-2.14586	0	0	40.6843	26.3158
DATA	557	7	47	0	0	A_44_P247456	AW533027	1487	337.319	5.31356	3.62937	44	26	3.46255	0	0	0	0	0	0	0	4.57999	1	0	65	25.4516
DATA	558	7	48	0	0	A_44_P380839	NM_145094	1512.48	337.096	6122.11	612.222	5124	26	4.08959	0	0	0	0	0	0	0	5253.95	1	1	48.5334	25.5161
DATA	559	7	49	0	0	A_44_P786073	A_44_P786073	1537.58	337.427	3.63552	3.62203	38	26	4.47494	0	0	0	0	0	0	0	-1.08129	0	0	57.5363	24.6071
DATA	560	7	50	0	0	A_44_P470114	CB557226	1563.42	337.427	3.65316	3.6396	36.5	27	3.35282	0	0	0	0	0	0	0	-0.933632	0	0	57.5363	26
DATA	561	7	51	0	0	A_44_P461154	NM_053819	1588.31	337.373	868.152	86.8922	764.5	25	3.72469	0	0	0	0	0	0	0	734.563	1	1	48.5334	26.04
DATA	562	7	52	0	0	A_44_P388435	AI059275	1613.91	337.386	25.0115	4.44663	58.5	26	4.78829	0	0	0	0	0	0	0	21.0527	1	1	57.259	25.6857
DATA	563	7	53	0	0	A_44_P410812	BQ781918	1640.05	336.848	3.71096	3.69719	36	28	5.38318	0	0	0	0	0	0	0	-2.45918	0	0	46.1809	28.3158
DATA	564	7	54	0	0	A_44_P869212	TC606345	1664.08	337.066	3.73045	3.72845	41	25.5	7.42894	0	0	0	0	0	0	0	2.47227	0	0	44.7812	27.8214
DATA	565	7	55	0	0	A_44_P363156	NM_024404	1690.25	337.356	1991.26	199.161	1653	25	4.51068	0	0	0	0	0	0	0	1648.29	1	1	48.5334	24.2903
DATA	566	7	56	0	0	A_44_P416032	BQ207264	1715.5	337	3.77483	3.76658	38	27	5.49308	0	0	0	0	0	0	0	1.71265	0	0	54.1152	27.2174
DATA	567	7	57	0	0	A_44_P461383	ENSRNOT00000057638	1741.18	336.885	3.79823	3.80241	42.5	27	4.14749	0	0	0	0	0	0	0	3.04517	0	0	44.7812	27.1528
DATA	568	7	58	0	0	A_44_P204941	AA900911	1766.35	337.265	10.3551	3.94574	47	28	3.47159	0	0	0	0	0	0	0	8.41643	1	0	46.1809	28.3636
DATA	569	7	59	0	0	A_44_P853554	TC599476	1791.42	336.984	5.39737	3.86955	43	26	4.02046	0	0	0	0	0	0	0	4.35907	1	0	44.0646	25.8
DATA	570	7	60	0	0	A_44_P731179	A_44_P731179	1817	337.413	3.87112	3.86033	40	25.5	4.6249	0	0	0	0	0	0	0	1.33169	0	0	44.0646	26.7
DATA	571	7	61	0	0	A_43_P16183	NM_053468	1842.5	337	4.484	3.9087	42	25	5.32019	0	0	0	0	0	0	0	3.57368	1	0	54.1152	25.5789
DATA	572	7	62	0	0	A_44_P336714	XM_341545	1868.09	337.104	1244.48	124.51	1008	27	4.58768	0	0	0	0	0	0	0	985.106	1	1	46.8651	27.2414
DATA	573	7	63	0	0	A_44_P348607	NM_001025120	1893.5	337	1720.51	172.096	1388	24	2.02073	0	0	0	0	0	0	0	1352.56	1	1	48.5334	24.4
DATA	574	7	64	0	0	A_44_P1060382	NM_172040	1918.5	337	14838	1483.81	11808	28	5.86778	0	0	0	0	0	0	0	11585.1	1	1	54.1152	28.6087
DATA	575	7	65	0	0	A_44_P548604	XR_007834	1944.1	337.5	4.00625	3.99739	39.5	27	4.06788	0	0	0	0	0	0	0	1.69692	0	0	42.9674	26.5
DATA	576	7	66	0	0	A_43_P12708	NM_031977	1969.27	337.391	32.4401	5.16535	66	24	5.237	0	0	0	0	0	0	0	24.9749	1	1	44.7812	24.6364
DATA	577	7	67	0	0	A_44_P131296	ENSRNOT00000039892	1995.06	337.313	118.263	12.5002	129	26	4.45234	0	0	0	0	0	0	0	90.3892	1	1	45.835	26.1481
DATA	578	7	68	0	0	A_43_P14591	NM_022176	2020.23	337.383	8.68136	4.1691	46	25	4.4942	0	0	0	0	0	0	0	6.58835	1	0	42.9674	26.2581
DATA	579	7	69	0	0	A_44_P616936	BG378707	2045.5	337	4.12251	4.109	39.5	25	4.12506	0	0	0	0	0	0	0	0.91282	0	0	54.1152	26.1333
DATA	580	7	70	0	0	A_44_P409820	NM_012908	2071.13	337.435	32.4204	5.25579	63	26	3.77171	0	0	0	0	0	0	0	24.2531	1	1	44.0646	25.3226
DATA	581	7	71	0	0	A_44_P370587	XM_228129	2096.58	337.438	150.895	15.6541	150	25	5.09467	0	0	0	0	0	0	0	112.076	1	1	45.1352	24.7931
DATA	582	7	72	0	0	A_44_P779338	TC625532	2121.91	337.065	110.573	11.8268	121	26	5.64843	0	0	0	0	0	0	0	81.5411	1	1	54.4085	27
DATA	583	7	73	0	0	A_42_P770055	AI535554	2147.4	337.111	4725.48	472.567	3482	32	257.923	0	0	0	1	0	1	0	3460.22	1	1	44.4243	206.5
DATA	584	7	74	0	0	A_44_P665677	BF566488	2173.14	337.211	1132.54	113.334	844	25	3.76165	0	0	0	0	0	0	0	823.477	1	1	47.2035	25
DATA	585	7	75	0	0	A_44_P1030258	ENSRNOT00000010850	2198.72	338.113	10.1325	4.40305	46	27	4.76577	0	0	0	0	0	0	0	7.31783	1	0	39.4933	27.8462
DATA	586	7	76	0	0	A_43_P15530	NM_013191	2223.5	337	4.33022	4.33494	42	28	4.62965	0	0	0	0	0	0	0	3.0418	0	0	54.1152	27.5143
DATA	587	7	77	0	0	A_44_P153996	ENSRNOT00000017166	2249.13	337.264	19.7773	4.77196	52.5	28.5	4.18304	0	0	0	0	0	0	0	14.0929	1	0	40.6843	28.4545
DATA	588	7	78	0	0	A_44_P189139	NM_001024802	2274.3	337.1	2240.69	224.111	1592	23	4.50973	0	0	0	0	0	0	0	1586.43	1	1	47.2035	24.6364
DATA	589	7	79	66	1	DarkCorner	DarkCorner	2299.5	337	4.41459	4.39821	34	26	4.71212	0	0	0	0	0	0	0	-4.06043	0	0	54.1152	26.9118
DATA	590	7	80	66	1	DarkCorner	DarkCorner	2325.09	337.065	4.4416	4.42512	35.5	26.5	5.57809	0	0	0	0	0	0	0	-3.0481	0	0	54.4085	26.6786
DATA	591	7	81	66	1	DarkCorner	DarkCorner	2350.5	337	4.46766	4.45108	35	26	5.26332	0	0	0	0	0	0	0	-3.29301	0	0	54.1152	26.9429
DATA	592	7	82	66	1	DarkCorner	DarkCorner	2375.91	337.065	4.49261	4.47594	34	25	4.27409	0	0	0	0	0	0	0	-4.51939	0	0	54.4085	26.037
DATA	593	7	83	66	1	DarkCorner	DarkCorner	2401	337.423	4.51588	4.49913	35.5	28.5	4.28528	0	0	0	0	0	0	0	-2.50405	0	0	46.8651	28
DATA	594	7	84	66	1	DarkCorner	DarkCorner	2426.5	337	4.539	4.52216	33	27	4.72241	0	0	0	0	0	0	0	-4.03269	0	0	65	26.6364
DATA	595	7	85	66	1	DarkCorner	DarkCorner	2452.09	337.065	4.56033	4.54341	35	24.5	4.24237	0	0	0	0	0	0	0	-2.39213	0	0	54.4085	25.0476
DATA	596	8	1	66	1	DarkCorner	DarkCorner	331.875	344.333	3.57798	3.56471	37	26	3.9194	0	0	0	0	0	0	0	-1.60495	0	0	39.0882	26.1795
DATA	597	8	2	66	1	DarkCorner	DarkCorner	356.667	344.5	3.57609	3.56283	36	27	4.99931	0	0	0	0	0	0	0	-3.71073	0	0	57.5363	27.2
DATA	598	8	3	66	1	DarkCorner	DarkCorner	382.418	344.573	3.57337	3.56012	34.5	25	4.42638	0	0	0	0	0	0	0	-4.16941	0	0	57.5363	26.303
DATA	599	8	4	66	1	DarkCorner	DarkCorner	407.582	344.573	3.57005	3.55681	34.5	26	4.87491	0	0	0	0	0	0	0	-5.55288	0	0	57.5363	26.4118
DATA	600	8	5	66	1	DarkCorner	DarkCorner	433.033	343.967	3.56609	3.55286	37	27	4.24292	0	0	0	0	0	0	0	-1.80271	0	0	44.0646	26.6739
DATA	601	8	6	66	1	DarkCorner	DarkCorner	458.984	343.875	3.56156	3.54834	36	26	4.61823	0	0	0	0	0	0	0	-2.57055	0	0	45.4864	26.1463
DATA	602	8	7	66	1	DarkCorner	DarkCorner	484.019	344.321	3.55678	3.54358	36	27	4.8804	0	0	0	0	0	0	0	-2.92605	0	0	41.4593	26.8056
DATA	603	8	8	0	0	A_44_P316713	XR_005527	509.653	344.069	27.7351	4.4958	63	27	4.82909	0	0	0	0	0	0	0	24.2569	1	1	48.5334	26.5152
DATA	604	8	9	0	0	A_44_P397460	XM_001055813	534.7	344.1	1277.16	127.764	1133	26	4.24566	0	0	0	0	0	0	0	1118.69	1	1	47.2035	26.8889
DATA	605	8	10	0	0	A_44_P189542	ENSRNOT00000028310	560	344.545	8.13892	3.61998	46	26	3.79094	0	0	0	0	0	0	0	7.14052	1	0	65	26.0606
DATA	606	8	11	0	0	A_43_P10628	BF396992	585.418	344.573	3.5346	3.52148	36.5	26	4.04597	0	0	0	0	0	0	0	-1.93419	0	0	57.5363	26.3548
DATA	607	8	12	0	0	A_42_P762924	ENSRNOT00000049300	610.803	343.833	1077.11	107.769	952	27	6.15257	0	0	0	0	0	0	0	948.124	1	1	46.1809	27.6667
DATA	608	8	13	0	0	A_44_P185459	NM_001107004	636.333	344.5	21.0277	4.09138	57	27	5.81832	0	0	0	0	0	0	0	18.5409	1	1	57.5363	27.3784
DATA	609	8	14	0	0	A_43_P13824	CB577345	661.582	344.573	3.5169	3.50385	37	27	5.96486	0	0	0	0	0	0	0	-1.51688	0	0	57.5363	27.2727
DATA	610	8	15	0	0	A_44_P259067	AI070461	687	344.545	3.51112	3.4987	40	25	4.27295	0	0	0	0	0	0	0	0.576077	0	0	55.8519	25.5
DATA	611	8	16	0	0	A_44_P937195	AA901022	712.418	344.573	4.24759	3.51823	43	26.5	4.88816	0	0	0	0	0	0	0	3.76368	1	0	57.5363	25.9063
DATA	612	8	17	0	0	A_44_P1045354	NM_199081	738.063	343.825	5111.17	511.129	4504	26	5.60694	0	0	0	0	0	0	0	4535.86	1	1	45.4864	26.6341
DATA	613	8	18	0	0	A_44_P506024	NM_001109181	763.333	344.5	18.8717	3.96049	56	25	4.11267	0	0	0	0	0	0	0	16.7723	1	1	57.5363	26.6071
DATA	614	8	19	0	1	RC2	RC2	788.5	344.5	3.49014	3.47719	36	27	5.08952	0	0	0	0	0	0	0	-3.81164	0	0	57.5363	27.3548
DATA	615	8	20	0	0	A_44_P840327	TC619372	813.964	344.127	3.48568	3.47378	39	25	4.51515	0	0	0	0	0	0	0	0.755684	0	0	42.2201	25.2857
DATA	616	8	21	0	0	A_44_P312095	NM_001109632	839.418	344.573	3.48153	3.46861	36	23	4.25556	0	0	0	0	0	0	0	-3.47769	0	0	57.5363	24.0357
DATA	617	8	22	0	0	A_44_P508917	XR_008528	865.167	344.167	17.8271	3.89668	55	25	4.10989	0	0	0	0	0	0	0	15.9215	1	1	44.4243	24.9737
DATA	618	8	23	0	0	A_44_P961911	A_44_P961911	890.333	344.5	3.47469	3.4618	38	28	6.02559	0	0	0	0	0	0	0	-0.612162	0	0	57.5363	27
DATA	619	8	24	0	0	A_44_P250879	NM_001107951	915.5	344.5	76.275	8.37523	107.5	25	5	0	0	0	0	0	0	0	68.2366	1	1	57.5363	25
DATA	620	8	25	0	0	A_44_P654666	TC621684	941.329	344.529	37.9193	5.13124	72	24	4.54488	0	0	0	0	0	0	0	33.9442	1	1	47.8731	25.5484
DATA	621	8	26	0	0	A_44_P412277	NM_001007603	966.418	344.573	98061	9806.1	91243.9	30.5	8.98751	0	1	0	0	0	1	0	87820.2	1	1	57.5363	32.4167
DATA	622	8	27	0	0	A_44_P723160	A_44_P723160	991.787	344.115	3.58521	3.47317	43	27	5.38157	0	0	0	0	0	0	0	3.21159	1	0	44.7812	26.4571
DATA	623	8	28	0	0	A_44_P242712	NM_057207	1017.33	344.5	3.4671	3.45424	39.5	27	4.78529	0	0	0	0	0	0	0	-0.662792	0	0	57.5363	26.4483
DATA	624	8	29	0	0	A_44_P945759	NM_001025770	1042.16	343.928	28.7414	4.49396	65.5	25	6.44133	0	0	0	0	0	0	0	25.7456	1	1	46.8651	26.4571
DATA	625	8	30	0	0	A_44_P204499	BF546233	1067.89	344.5	3.4685	3.45563	35	25.5	5.32455	0	0	0	0	0	0	0	-2.35323	0	0	56.9804	25.8125
DATA	626	8	31	0	0	A_44_P324878	AI176665	1093.42	344.573	123.91	12.8643	148	26	3.94053	0	0	0	0	0	0	0	110.909	1	1	57.5363	25.75
DATA	627	8	32	0	0	A_44_P105119	ENSRNOT00000038353	1118.58	344.573	6.53153	3.52093	45	24	3.83008	0	0	0	0	0	0	0	5.84207	1	0	57.5363	25.1481
DATA	628	8	33	0	0	A_44_P194088	AY387053	1143.98	344.138	137.858	14.2142	160	25.5	4.24978	0	0	0	0	0	0	0	123.188	1	1	45.835	26
DATA	629	8	34	0	0	A_44_P498516	CB544878	1169.58	344.333	491.284	49.2506	475.5	25	5.08363	0	0	0	0	0	0	0	438.498	1	1	42.9674	25.52
DATA	630	8	35	0	0	A_44_P118468	AA799762	1194.89	344.5	51.9643	6.24953	86	25	5.15523	0	0	0	0	0	0	0	46.3178	1	1	56.9804	25.1724
DATA	631	8	36	0	0	A_44_P577555	CK364542	1220.13	344.016	81.0615	8.8206	110	25	5.4702	0	0	0	0	0	0	0	72.1351	1	1	45.1352	26.3333
DATA	632	8	37	0	0	A_44_P451458	AA997718	1246.18	344.475	3.49696	3.48399	40	25	4.76379	0	0	0	0	0	0	0	-0.682201	0	0	42.9674	26.027
DATA	633	8	38	0	0	A_43_P20674	NM_001034942	1271.33	344.5	27.5206	4.44544	64	25	3.87382	0	0	0	0	0	0	0	24.3946	1	1	57.5363	24.8387
DATA	634	8	39	0	0	A_44_P844244	TC608653	1296.77	343.969	217.238	22.0038	226	29	6.06118	0	0	0	0	0	0	0	192.108	1	1	45.4864	28.3125
DATA	635	8	40	0	0	A_44_P649990	XM_240329	1321.89	344.5	161.157	16.4931	180.5	25	5.15017	0	0	0	0	0	0	0	142.163	1	1	56.9804	25.2963
DATA	636	8	41	0	0	A_44_P212826	NM_138528	1347.43	344.284	1930.98	193.13	1737	26	3.16928	0	0	0	0	0	0	0	1698.6	1	1	46.5243	25.4828
DATA	637	8	42	0	0	A_44_P241799	AI170252	1373.06	344.625	3.54174	3.5286	38	26	5.63187	0	0	0	0	0	0	0	-1.01856	0	0	45.1352	26.5556
DATA	638	8	43	0	0	A_44_P313767	ENSRNOT00000002407	1398.11	344.239	75.5636	8.34452	105	26	5.5459	0	0	0	0	0	0	0	66.0545	1	1	47.2035	26.9032
DATA	639	8	44	0	0	A_44_P261588	AA851776	1423.5	344.5	68.9205	7.75369	89.5	27	6.08471	0	0	0	0	0	0	0	60.0391	1	1	57.5363	26.9032
DATA	640	8	45	0	0	A_44_P518547	ENSRNOT00000011057	1448.89	344.5	17.6914	3.9804	54.5	27	5.61175	0	0	0	0	0	0	0	15.3543	1	0	56.9804	27.2791
DATA	641	8	46	0	0	A_43_P19327	NM_001107113	1474.42	344.573	29.0808	4.61215	61.5	26	3.2222	0	0	0	0	0	0	0	25.1392	1	1	57.5363	25.8485
DATA	642	8	47	0	0	A_43_P17457	NM_001107887	1499.85	344.25	156.038	16.0126	173	26	3.16928	0	0	0	0	0	0	0	134.319	1	1	46.1809	26.4828
DATA	643	8	48	0	0	A_44_P465281	AW142556	1525.11	344.5	245.808	24.8446	253.5	26	5.39733	0	0	0	0	0	0	0	210.676	1	1	56.9804	25.7419
DATA	644	8	49	0	0	A_44_P609668	A_44_P609668	1550.5	344.5	3.64091	3.6274	38	26	2.81601	0	0	0	0	0	0	0	-0.493983	0	0	65	25.8214
DATA	645	8	50	0	0	A_44_P455479	NM_013040	1575.74	344.42	6062.91	606.302	5070.5	25	4.44914	0	0	0	0	0	0	0	5147.51	1	1	46.8651	25.8889
DATA	646	8	51	0	0	A_44_P301717	NM_001000661	1601.24	344.286	3.67717	3.66353	38	28	5.41777	0	0	0	0	0	0	0	-0.525851	0	0	45.1352	27.069
DATA	647	8	52	0	0	A_44_P746702	TC602622	1626.84	344.614	3.69652	3.68281	35	28	5.08668	0	0	0	0	0	0	0	-1.75795	0	0	42.9674	27.35
DATA	648	8	53	0	0	A_44_P429507	AA819212	1652.11	344.5	3.71668	3.70351	39	26	4.85931	0	0	0	0	0	0	0	0.566071	0	0	56.9804	27.2903
DATA	649	8	54	0	0	A_44_P554650	AA892520	1677.67	344.222	165.601	16.9736	180	25	5.61406	0	0	0	0	0	0	0	137.608	1	1	44.7812	25.2
DATA	650	8	55	0	0	A_42_P602570	NM_001037365	1702.86	344.348	2793.52	279.377	2270	27	4.57341	0	0	0	0	0	0	0	2308.01	1	1	46.8651	26.129
DATA	651	8	56	0	0	A_42_P693715	AI412866	1724.85	345.792	375.849	37.7729	334.5	27	4.61552	0	0	0	0	0	0	0	308.991	1	1	39.0882	27
DATA	652	8	57	0	0	A_44_P443343	NM_001106581	1754.25	344.458	6.97824	3.85551	44.5	27	2.81267	0	0	0	0	0	0	0	5.69511	1	0	48.2044	27.5556
DATA	653	8	58	0	0	A_44_P833199	AW143635	1779.03	344.342	502.493	50.3939	431	26	4.15014	0	0	0	0	0	0	0	407.574	1	1	48.8603	26.0968
DATA	654	8	59	0	0	A_44_P317727	AI071797	1804.8	344.62	3.85448	3.84018	36	25	3.22339	0	0	0	0	0	0	0	-1.87242	0	0	47.5395	25.0976
DATA	655	8	60	0	0	A_44_P346782	NM_053543	1830.1	344.5	40.0929	5.56925	69	25	5.17579	0	0	0	0	0	0	0	32.0972	1	1	43.7019	25.6176
DATA	656	8	61	0	0	A_42_P621514	ENSRNOT00000043527	1855.58	344.35	3.90616	3.9029	41	25	5.26481	0	0	0	0	0	0	0	2.35273	0	0	42.9674	26.5806
DATA	657	8	62	0	0	A_44_P279912	NM_133381	1880.71	343.879	1437.12	143.766	1153	25	4.01897	0	0	0	0	0	0	0	1135.02	1	1	45.835	25.6786
DATA	658	8	63	0	0	A_44_P474391	AI412958	1906.11	344.5	75.7273	8.53868	99	25	3.70836	0	0	0	0	0	0	0	59.4035	1	1	56.9804	25.7576
DATA	659	8	64	0	0	A_44_P493571	AA999013	1931.5	344.5	35.9365	5.35686	64.5	28	5.44792	0	0	0	0	0	0	0	27.994	1	1	57.5363	28.4138
DATA	660	8	65	0	0	A_44_P370267	NM_001106234	1956.57	344.525	404.647	40.6619	345	28	5.50906	0	0	0	0	0	0	0	313.03	1	1	43.7019	26.2759
DATA	661	8	66	0	0	A_44_P468522	ENSRNOT00000048690	1982.33	344.5	4.04426	4.03919	40	25	3.77727	0	0	0	0	0	0	0	2.1738	0	0	57.5363	24.963
DATA	662	8	67	0	0	A_44_P127294	BM386689	2007.5	344.5	16.6499	4.38615	51	26	3.24159	0	0	0	0	0	0	0	12.6976	1	0	57.5363	26.2857
DATA	663	8	68	0	0	A_44_P589887	AI230939	2032.99	344.616	236.905	24.0404	219	25	3.94968	0	0	0	0	0	0	0	179.38	1	1	48.8603	26
DATA	664	8	69	0	0	A_44_P371339	NM_012589	2058.5	344.5	4.13194	4.11661	36	27	4.33305	0	0	0	0	0	0	0	-1.08024	0	0	57.5363	26.9167
DATA	665	8	70	0	0	A_44_P667489	NM_001109130	2083.67	344.5	4.16131	4.15952	42	25	4.71059	0	0	0	0	0	0	0	2.51302	0	0	57.5363	25.2414
DATA	666	8	71	0	0	A_44_P342606	A_44_P342606	2109.46	344.386	818.421	81.9485	650	26	3.76475	0	0	0	0	0	0	0	606.481	1	1	47.5395	26.56
DATA	667	8	72	0	0	A_44_P447451	NM_001001276	2134.5	344.5	6.65045	4.25742	43	26	3.00783	0	0	0	0	0	0	0	4.89411	1	0	57.5363	25.8
DATA	668	8	73	0	0	A_44_P997962	NM_001004219	2160.11	344.5	639.163	64.0565	507.5	26	4.63871	0	0	0	0	0	0	0	467.056	1	1	56.9804	25.8
DATA	669	8	74	0	0	A_43_P10854	NM_001011934	2185.69	344.577	617.32	61.8791	477	26	3.82698	0	0	0	0	0	0	0	447.971	1	1	47.8731	25.9474
DATA	670	8	75	0	0	A_44_P212746	AJ566901	2211.79	345.489	6.14681	4.33739	43.5	26	3.88226	0	0	0	0	0	0	0	4.43028	1	0	39.0882	26.6829
DATA	671	8	76	0	0	A_44_P303336	AI409218	2236.89	344.984	9.35228	4.42248	45	27	4.15648	0	0	0	0	0	0	0	6.69564	1	0	45.4864	26.7407
DATA	672	8	77	0	0	A_44_P173715	AI105119	2261.63	344.444	86.6654	9.6972	101	27	4.41297	0	0	0	0	0	0	0	61.6471	1	1	48.2044	25.7391
DATA	673	8	78	0	0	A_44_P329446	AA964985	2287.11	344.5	4.39459	4.37828	38	24.5	4.25732	0	0	0	0	0	0	0	-2.00063	0	0	65	25.2353
DATA	674	8	79	66	1	DarkCorner	DarkCorner	2312.5	344.5	4.42174	4.40534	33	27	4.80613	0	0	0	0	0	0	0	-4.81228	0	0	57.5363	27.9333
DATA	675	8	80	66	1	DarkCorner	DarkCorner	2337.67	344.5	4.44787	4.43136	34.5	25	5.32193	0	0	0	0	0	0	0	-3.24692	0	0	57.5363	25.4333
DATA	676	8	81	66	1	DarkCorner	DarkCorner	2363.33	344.5	4.47358	4.45698	34	26	4.60751	0	0	0	0	0	0	0	-4.44931	0	0	57.5363	26.6667
DATA	677	8	82	66	1	DarkCorner	DarkCorner	2388.5	344.5	4.49775	4.48106	34	27	3.87271	0	0	0	0	0	0	0	-4.31109	0	0	57.5363	26.7419
DATA	678	8	83	66	1	DarkCorner	DarkCorner	2413.93	345.056	4.52047	4.50369	37	28.5	5.14781	0	0	0	0	0	0	0	-1.96039	0	0	46.8651	27.5
DATA	679	8	84	66	1	DarkCorner	DarkCorner	2439.5	344.5	4.54303	4.52617	35	25	5.07518	0	0	0	0	0	0	0	-3.9192	0	0	57.5363	25.9667
DATA	680	8	85	66	1	DarkCorner	DarkCorner	2464.67	344.5	4.56327	4.54634	34.5	25	3.99361	0	0	0	0	0	0	0	-3.71381	0	0	57.5363	25.2376
DATA	681	9	1	66	1	DarkCorner	DarkCorner	318.5	352	3.57909	3.56581	35	25	4.15031	0	0	0	0	0	0	0	-3.71122	0	0	54.1152	25.0278
DATA	682	9	2	66	1	DarkCorner	DarkCorner	344.569	351.708	3.57745	3.56418	36	26	4.39687	0	0	0	0	0	0	0	-2.88794	0	0	47.8731	26.2414
DATA	683	9	3	66	1	DarkCorner	DarkCorner	369.5	352	3.57513	3.56186	35	26	4.65797	0	0	0	0	0	0	0	-2.89958	0	0	54.1152	26.5676
DATA	684	9	4	66	1	DarkCorner	DarkCorner	394.926	351.815	3.57204	3.55879	37	27.5	4.0461	0	0	0	0	0	0	0	-1.98136	0	0	41.0736	27.625
DATA	685	9	5	66	1	DarkCorner	DarkCorner	420.5	352	3.56831	3.55508	35	27	5.04708	0	0	0	0	0	0	0	-3.50016	0	0	54.1152	26.8378
DATA	686	9	6	66	1	DarkCorner	DarkCorner	445.5	352	3.56413	3.55091	35	27	4.12861	0	0	0	0	0	0	0	-3.86932	0	0	54.1152	26.9535
DATA	687	9	7	66	1	DarkCorner	DarkCorner	471.093	351.935	3.55939	3.54618	35	26	5.10795	0	0	0	0	0	0	0	-3.67871	0	0	54.4085	26.6552
DATA	688	9	8	0	0	A_44_P716726	TC615205	496.5	352	117.757	12.2966	145.5	27	4.63888	0	0	0	0	0	0	0	102.909	1	1	54.1152	26.3158
DATA	689	9	9	0	0	A_44_P111825	NM_001014144	521.907	351.935	9.38606	3.65816	47	28	4.53652	0	0	0	0	0	0	0	8.21511	1	0	54.4085	28.5
DATA	690	9	10	1028	1	(+)E1A_r60_3	E1A_r60_3	547.5	352	3.54316	3.54238	41	26	5.42827	0	0	0	0	0	0	0	2.59292	0	0	54.1152	27.1154
DATA	691	9	11	0	0	A_44_P193188	NM_201270	573.017	351.638	3.67771	3.54332	41.5	26	3.28821	0	0	0	0	0	0	0	3.22942	1	0	42.9674	25.4865
DATA	692	9	12	0	0	A_44_P135610	NM_001107361	598.224	351.866	164.032	16.7763	186	27	5.2791	0	0	0	0	0	0	0	144.279	1	1	46.1809	26.8857
DATA	693	9	13	0	0	A_44_P399466	BI303661	623.351	351.684	16.4406	3.87813	54.5	29	7.50341	0	0	0	0	0	0	0	14.4851	1	0	41.8414	29.7317
DATA	694	9	14	0	0	A_44_P297175	NM_031561	648.907	351.935	16624.2	1662.42	14421	28	4.51271	0	0	0	0	0	0	0	14671.8	1	1	54.4085	27.6897
DATA	695	9	15	0	0	A_42_P500080	NM_133540	674.477	351.6	156.628	16.0492	171	24.5	5.10083	0	0	0	0	0	0	0	138.466	1	1	45.4864	25.5385
DATA	696	9	16	0	0	A_42_P789902	NM_001108590	699.5	352	3.50782	3.4948	39	27	4.00591	0	0	0	0	0	0	0	-0.530611	0	0	54.1152	26.7742
DATA	697	9	17	0	0	A_44_P230424	AABR03025281	725.093	351.935	3.50219	3.4892	32	25	5.36659	0	0	0	0	0	0	0	-7.3438	0	0	65	25.7568
DATA	698	9	18	0	0	A_44_P576228	ENSRNOT00000058639	750.828	351.563	355.97	35.7671	359	27	5.40352	0	0	0	0	0	0	0	316.201	1	1	44.4243	28.0435
DATA	699	9	19	0	0	A_44_P822078	XM_576832	776.2	351.5	961.529	96.2158	861.5	26	5.62301	0	0	0	0	0	0	0	855.342	1	1	42.9674	26.8148
DATA	700	9	20	0	0	A_44_P462107	NM_001108208	801.5	352	72.8458	8.07056	101.5	28.5	6.98184	0	0	0	0	0	0	0	64.8898	1	1	54.1152	28.1154
DATA	701	9	21	0	0	A_44_P243948	CA503874	826.717	351.8	20.2578	4.01781	58.5	25	4.81651	0	0	0	0	0	0	0	18.0676	1	1	44.0646	24.7941
DATA	702	9	22	0	0	A_44_P465148	NM_133285	852.206	351.524	56.6976	6.64515	93	24.5	4.72628	0	0	0	0	0	0	0	50.625	1	1	44.0646	25.2813
DATA	703	9	23	0	1	AT_P_M	AT_P_M	877.5	352	76.7076	12.7143	64.5	27	4.79516	0	0	1	0	1	0	0	68.5619	1	1	54.1152	25.9211
DATA	704	9	24	0	0	A_44_P157776	AA858875	903.031	351.215	53.4365	6.36568	86	27	3.98394	0	0	0	0	0	0	0	47.8019	1	1	45.835	27.5556
DATA	705	9	25	0	0	A_44_P974594	NM_001024307	928.377	351.594	12.7788	3.68548	49	25.5	5.47276	0	0	0	0	0	0	0	11.4397	1	0	47.5395	25.6071
DATA	706	9	26	0	0	A_43_P15253	NM_012967	953.5	351.648	419.139	42.0561	411	30	6.88356	0	0	0	0	0	0	0	375.425	1	1	57.5363	30.2609
DATA	707	9	27	0	0	A_44_P294706	NM_198131	979.088	351.614	59.0457	6.84043	92.5	27	5.62629	0	0	0	0	0	0	0	52.9079	1	1	57.259	28
DATA	708	9	28	0	0	A_44_P636724	ENSRNOT00000035746	1004.86	351.914	259.675	26.1961	279	28	4.17197	0	0	0	0	0	0	0	232.734	1	1	43.7019	27.303
DATA	709	9	29	0	0	A_42_P514419	NM_001009599	1029.78	351.836	510.629	51.1795	490	26	5.93309	0	0	0	0	0	0	0	457.658	1	1	46.1809	26.8077
DATA	710	9	30	0	0	A_44_P538300	AA858694	1055.29	351.263	3.46639	3.45353	34	24.5	6.2627	0	0	0	0	0	0	0	-3.88574	0	0	49.5074	25.75
DATA	711	9	31	0	0	A_44_P519345	CF110294	1080.57	351.608	1954.58	195.489	1716	26	4.52987	0	0	0	0	0	0	0	1750.83	1	1	49.1849	26.3448
DATA	712	9	32	0	0	A_44_P128201	U25282	1106.22	351.714	661.144	66.2047	632	26	4.04145	0	0	0	0	0	0	0	591.877	1	1	45.1352	26
DATA	713	9	33	0	0	A_44_P152772	CB325243	1131.35	351.364	9.33666	3.58337	48	26	3.73649	0	0	0	0	0	0	0	8.35164	1	0	45.835	26.2571
DATA	714	9	34	0	0	A_44_P119019	NM_012829	1156.94	351.625	210.245	21.3078	225	27	4.83007	0	0	0	0	0	0	0	187.875	1	1	45.1352	27.2727
DATA	715	9	35	0	0	A_44_P666786	NM_001106259	1182	351.729	3313.82	331.401	2909	25	5.53833	0	0	0	0	0	0	0	2957.64	1	1	46.8651	26.1613
DATA	716	9	36	0	0	A_44_P221341	AA901245	1207.5	351.648	32.3793	4.74782	69.5	26	5.09315	0	0	0	0	0	0	0	28.8563	1	1	57.5363	26.875
DATA	717	9	37	0	0	A_43_P13851	CB547207	1233.09	351.614	7.22764	3.55267	45	24.5	4.87844	0	0	0	0	0	0	0	6.43023	1	0	65	25.0278
DATA	718	9	38	0	0	A_43_P12006	NM_019281	1258.5	351.648	3.49806	3.48509	37	24.5	5.18583	0	0	0	0	0	0	0	-1.86395	0	0	57.5363	25.1786
DATA	719	9	39	0	0	A_43_P12751	NM_053019	1283.58	351.573	135.831	16.7084	97.5	26	5.15731	0	0	1	0	1	0	0	120.353	1	1	57.5363	25.7419
DATA	720	9	40	0	0	A_44_P432889	XM_001062077	1309.45	351.554	3293.81	329.399	2870	28	5.69396	0	0	0	0	0	0	0	2911.35	1	1	49.1849	26.7241
DATA	721	9	41	0	0	A_44_P508355	X70141	1334.5	351.648	4.89411	3.54418	44	25	3.95137	0	0	0	0	0	0	0	4.31464	1	0	57.5363	24.5517
DATA	722	9	42	0	0	A_44_P465777	AI011998	1360	351.545	52.3697	6.31025	85	26	4.1561	0	0	0	0	0	0	0	46.0354	1	1	55.8519	25.7813
DATA	723	9	43	0	0	A_44_P351211	NM_017180	1385.46	351.746	351.228	35.2998	331	26	4.83465	0	0	0	0	0	0	0	307.789	1	1	47.5395	26.4231
DATA	724	9	44	0	0	A_44_P370879	A_44_P370879	1410.58	351.573	3.55633	3.54313	36	27	4.64238	0	0	0	0	0	0	0	-1.59909	0	0	65	26.8621
DATA	725	9	45	0	0	A_44_P459412	XM_227483	1436.19	351.813	71.2051	7.959	101.5	27	4.64986	0	0	0	0	0	0	0	61.9687	1	1	45.4864	26.6061
DATA	726	9	46	0	0	A_44_P301608	NM_019354	1461.77	351.884	2192.86	219.315	1874	25	4.35307	0	0	0	0	0	0	0	1901.11	1	1	46.5243	25.7222
DATA	727	9	47	0	0	A_43_P13043	NM_057137	1487.03	351.742	1385.71	138.618	1201	26	2.98586	0	0	0	0	0	0	0	1196.5	1	1	45.835	25.7857
DATA	728	9	48	0	0	A_44_P343859	NM_023981	1512.72	352.125	1227.2	122.773	1100	27.5	4.42305	0	0	0	0	0	0	0	1055.12	1	1	45.4864	26.7917
DATA	729	9	49	0	0	A_44_P787206	AA998927	1537.58	351.573	69.1817	12.7457	65.5	24.5	2.44912	0	0	1	0	0	0	0	59.2154	1	1	57.5363	24.4583
DATA	730	9	50	0	0	A_44_P700744	A_44_P700744	1563.28	352.147	2473.35	247.361	2167	27	3.7109	0	0	0	0	0	0	0	2107.14	1	1	45.835	25.9565
DATA	731	9	51	0	0	A_44_P213489	ENSRNOT00000045220	1588.5	351.648	3.66407	3.65048	38	25	5.72796	0	0	0	0	0	0	0	0.0271728	0	0	65	25.9286
DATA	732	9	52	0	0	A_44_P292895	XM_223170	1613.83	351.828	25.259	4.45449	62	26	5.53134	0	0	0	0	0	0	0	21.304	1	1	43.7019	26.0645
DATA	733	9	53	0	0	A_44_P694661	BF418026	1639.14	351.538	3.70252	3.68878	38	26	4.81965	0	0	0	0	0	0	0	-1.06939	0	0	45.1352	26.4737
DATA	734	9	54	0	0	A_44_P231923	ENSRNOT00000034908	1664.74	351.708	52.6424	6.43979	85	25	5.22632	0	0	0	0	0	0	0	43.919	1	1	47.8731	25.4242
DATA	735	9	55	0	0	A_44_P979542	TC594011	1690.42	351.573	3.7447	3.73084	39	25.5	5.33152	0	0	0	0	0	0	0	0.13948	0	0	65	25.6176
DATA	736	9	56	0	0	A_44_P620639	AI011638	1715.5	351.648	3.76647	3.7525	36	28	4.54289	0	0	0	0	0	0	0	-1.71534	0	0	57.5363	28.0698
DATA	737	9	57	0	0	A_44_P424116	NM_001024751	1740.95	352.121	55.0968	6.67889	83	27	4.2181	0	0	0	0	0	0	0	45.1659	1	1	46.5243	26.4366
DATA	738	9	58	0	0	A_42_P813939	NM_001108741	1766.44	351.882	1060.15	106.083	905.5	26	4.60919	0	0	0	0	0	0	0	863.635	1	1	47.2035	26.2692
DATA	739	9	59	0	0	A_44_P464237	NM_001134598	1791.71	352.232	17.7249	4.21359	52	25	4.01798	0	0	0	0	0	0	0	14.3491	1	0	46.8651	25.5405
DATA	740	9	60	0	0	A_44_P367433	BC086414	1817.74	351.912	8.85374	3.94891	45	24	3.70121	0	0	0	0	0	0	0	7.11959	1	0	42.2201	23.9677
DATA	741	9	61	0	0	A_44_P161674	ENSRNOT00000007470	1842.8	352.033	2526.32	252.662	2135.5	26	5.46078	0	0	0	0	0	0	0	2018.31	1	1	44.7812	26.6571
DATA	742	9	62	0	0	A_44_P253335	NM_001012107	1868	351.545	35.1202	5.24813	65.5	26	4.71052	0	0	0	0	0	0	0	27.8689	1	1	55.8519	26.5882
DATA	743	9	63	0	0	A_44_P125399	AI172437	1893.16	351.643	72.1178	8.21128	94	25	3.86504	0	0	0	0	0	0	0	56.8423	1	1	47.2035	25.0294
DATA	744	9	64	0	0	A_44_P245189	BI285246	1918.58	351.573	3.9683	3.95358	35	26	5.61756	0	0	0	0	0	0	0	-2.17616	0	0	57.5363	27.0968
DATA	745	9	65	0	0	A_44_P946378	TC606523	1944.42	351.573	3.99665	3.99553	41	27	4.57763	0	0	0	0	0	0	0	2.57012	0	0	57.5363	26.4583
DATA	746	9	66	0	0	A_44_P149441	NM_001009694	1969.44	351.973	788.807	78.9825	642.5	25	4.37072	0	0	0	0	0	0	0	608.844	1	1	48.5334	25.6452
DATA	747	9	67	0	0	A_44_P466331	NM_001024752	1994.91	351.896	1335.03	133.564	1054.5	26.5	3.47563	0	0	0	0	0	0	0	1023.12	1	1	46.8651	27
DATA	748	9	68	0	0	A_44_P916687	TC598352	2020.53	351.759	5.60917	4.10579	42	25	3.96737	0	0	0	0	0	0	0	4.26774	1	0	42.9674	25.36
DATA	749	9	69	0	0	A_44_P961496	TC615769	2045.58	351.573	12.8407	4.29275	47	26	4.38296	0	0	0	0	0	0	0	9.70093	1	0	57.5363	26.6071
DATA	750	9	70	0	0	A_42_P786109	AW144489	2071.42	351.573	13820.7	1382.08	10180.5	26	4.21182	0	0	0	0	0	0	0	10365.7	1	1	57.5363	26.0357
DATA	751	9	71	0	0	A_44_P409232	NM_031543	2096.66	351.838	144.936	15.0775	147	26	4.74657	0	0	0	0	0	0	0	107.943	1	1	49.1849	25.5667
DATA	752	9	72	0	0	A_44_P824489	TC609631	2121.94	351.955	339.594	34.2162	287	27	4.03757	0	0	0	0	0	0	0	251.146	1	1	46.8651	27.0741
DATA	753	9	73	0	0	A_44_P300030	XM_228519	2147.71	351.944	4.23008	4.21695	40	26	5.36261	0	0	0	0	0	0	0	1.07945	0	0	47.8731	25.8485
DATA	754	9	74	0	0	A_44_P840849	NM_001107847	2172.76	351.985	194.909	19.9474	177.5	26	5.18439	0	0	0	0	0	0	0	142.144	1	1	45.835	26.0294
DATA	755	9	75	0	0	A_44_P976842	DV718343	2198.15	351.926	5.62619	4.30942	43	26	4.27624	0	0	0	0	0	0	0	4.07506	1	0	46.8651	25.7
DATA	756	9	76	0	0	A_44_P167632	AI013756	2224.34	352.38	25.8848	5.02062	55.5	26	4.101	0	0	0	0	0	0	0	18.6204	1	1	47.5395	26.4545
DATA	757	9	77	0	0	A_44_P407834	NM_001103352	2249.38	351.783	46.0901	6.32424	70	28	4.77138	0	0	0	0	0	0	0	32.9365	1	1	46.8651	26.8947
DATA	758	9	78	130	1	(+)eQC-40	EQC	2274.42	351.573	4.37445	4.35822	38	23	3.23961	0	0	0	0	0	0	0	-0.779882	0	0	57.5363	24.069
DATA	759	9	79	0	0	A_44_P489852	A_44_P489852	2299.78	352.185	451.051	45.3177	366	26	4.33187	0	0	0	0	0	0	0	318.32	1	1	45.4864	26.5938
DATA	760	9	80	66	1	DarkCorner	DarkCorner	2325.19	351.57	4.42857	4.41214	34	27	5.34166	0	0	0	0	0	0	0	-4.24121	0	0	58.0869	27.8667
DATA	761	9	81	66	1	DarkCorner	DarkCorner	2350.5	351.648	4.45425	4.43773	34	25	4.65625	0	0	0	0	0	0	0	-4.85188	0	0	57.5363	25.7143
DATA	762	9	82	66	1	DarkCorner	DarkCorner	2375.91	351.614	4.47917	4.46255	33	25	4.02525	0	0	0	0	0	0	0	-3.48293	0	0	57.259	25.814
DATA	763	9	83	66	1	DarkCorner	DarkCorner	2401.9	351.986	4.50311	4.48641	38	27	4.81251	0	0	0	0	0	0	0	-0.889137	0	0	46.8651	27.5313
DATA	764	9	84	66	1	DarkCorner	DarkCorner	2426.58	351.573	4.52537	4.50858	33	26	4.41978	0	0	0	0	0	0	0	-4.55689	0	0	57.5363	26.3714
DATA	765	9	85	66	1	DarkCorner	DarkCorner	2452.14	351.593	4.54662	4.52975	34	25	4.92867	0	0	0	0	0	0	0	-3.88709	0	0	56.9804	25.8182
DATA	766	10	1	66	1	DarkCorner	DarkCorner	332.148	359.148	3.57859	3.56535	39	26	4.0915	0	0	0	0	0	0	0	0.14499	0	0	40.6843	25.5526
DATA	767	10	2	66	1	DarkCorner	DarkCorner	357.23	358.803	3.57656	3.56329	38	27	4.26388	0	0	0	0	0	0	0	-1.93245	0	0	44.7812	26.7742
DATA	768	10	3	66	1	DarkCorner	DarkCorner	382.418	359.427	3.5738	3.56054	35	26	4.1238	0	0	0	0	0	0	0	-4.08336	0	0	57.5363	26.4545
DATA	769	10	4	66	1	DarkCorner	DarkCorner	407.582	359.427	74.5767	20.7259	41	26.5	4.38912	0	0	1	0	1	0	0	64.8797	1	1	57.5363	26.6667
DATA	770	10	5	66	1	DarkCorner	DarkCorner	433	359.455	3.56634	3.55311	36	26	4.17414	0	0	0	0	0	0	0	-3.67439	0	0	55.8519	26.4865
DATA	771	10	6	66	1	DarkCorner	DarkCorner	458.418	359.427	3.56179	3.54858	34	26	4.40038	0	0	0	0	0	0	0	-4.72824	0	0	57.5363	26.4324
DATA	772	10	7	0	0	A_44_P264880	A_44_P264880	484.203	358.638	1778.05	177.841	1583	27	4.44067	0	0	0	0	0	0	0	1552.78	1	1	46.5243	26.9333
DATA	773	10	8	0	0	A_43_P19262	ENSRNOT00000062086	509.485	358.868	3.55144	3.53853	40	26.5	5.09576	0	0	0	0	0	0	0	0.378538	0	0	46.8651	27.0313
DATA	774	10	9	0	0	A_44_P259329	NM_001107734	534.758	358.667	1034.16	103.476	917	26	4.07389	0	0	0	0	0	0	0	905.905	1	1	45.4864	27.1786
DATA	775	10	10	66	-1	(-)3xSLv1	NegativeControl	560	359.455	3.54006	3.52693	39	26	3.56516	0	0	0	0	0	0	0	-0.505479	0	0	55.8519	25.6765
DATA	776	10	11	0	0	A_43_P12478	NM_031019	585.418	359.427	3.53409	3.52098	35	27	4.19624	0	0	0	0	0	0	0	-3.90817	0	0	57.5363	27.1429
DATA	777	10	12	0	0	A_44_P288668	XM_233185	610.582	359.427	3.52811	3.51502	34	29.5	6.94728	0	0	0	0	0	0	0	-4.9366	0	0	57.5363	29.0882
DATA	778	10	13	0	0	A_44_P652564	TC586083	636.418	359.427	460.227	46.1563	439	31	6.19056	0	0	0	0	0	0	0	405.892	1	1	65	30.7667
DATA	779	10	14	0	0	A_44_P503125	AW529067	661.582	359.427	3.51598	3.50293	35	26	4.83227	0	0	0	0	0	0	0	-4.06406	0	0	65	25.4375
DATA	780	10	15	0	0	A_44_P214479	NM_022587	687	359.455	48.4524	5.97542	82.5	26	4.07193	0	0	0	0	0	0	0	42.8767	1	1	55.8519	26.25
DATA	781	10	16	0	0	A_44_P555594	NM_001108607	712.721	358.607	340.914	34.2697	347	24	4.94269	0	0	0	0	0	0	0	302.178	1	1	43.7019	24.2593
DATA	782	10	17	0	0	A_44_P724217	XM_575214	737.582	359.427	3.49879	3.48581	34	27	6.36323	0	0	0	0	0	0	0	-5.95421	0	0	65	28.2619
DATA	783	10	18	0	0	A_44_P240156	BI281697	763.418	359.427	653.704	65.463	625	26.5	5.45726	0	0	0	0	0	0	0	581.236	1	1	57.5363	27.1786
DATA	784	10	19	0	0	A_44_P463063	ENSRNOT00000043693	788.582	359.427	176650	17665	162784	28	6.69937	0	1	0	0	0	0	0	157290	1	1	57.5363	29.1923
DATA	785	10	20	0	0	A_44_P546742	AW525662	814	359.455	15.1491	3.78708	53	24	5.25413	0	0	0	0	0	0	0	13.5068	1	0	55.8519	24.0345
DATA	786	10	21	0	0	A_44_P158262	NM_001100702	839.449	358.841	409.767	41.123	398	26	3.48143	0	0	0	0	0	0	0	365.783	1	1	47.2035	25.75
DATA	787	10	22	0	0	A_44_P323993	NM_001109587	864.582	359.427	3.47577	3.46287	38.5	24.5	4.55595	0	0	0	0	0	0	0	-0.767935	0	0	57.5363	24.9706
DATA	788	10	23	0	0	A_43_P12947	NM_053828	890.439	359.123	17.3402	3.86978	56	25	4.28501	0	0	0	0	0	0	0	15.5111	1	1	42.9674	25.1935
DATA	789	10	24	0	0	A_44_P266920	NM_001004102	915.773	358.727	467.576	46.8852	455.5	26	4.9066	0	0	0	0	0	0	0	418.586	1	1	45.4864	26.9211
DATA	790	10	25	0	0	A_44_P223305	CB547154	941	359.455	4.17833	3.47956	44	24	5.15185	0	0	0	0	0	0	0	3.74315	1	0	55.8519	25.6923
DATA	791	10	26	0	0	A_44_P1034950	NM_053294	966.5	359	653.025	65.3938	623	27	6.20249	0	0	0	0	0	0	0	585.288	1	1	48.5334	28.2143
DATA	792	10	27	0	0	A_44_P256522	AI412212	991.746	358.678	3.46458	3.45173	36	26	4.18426	0	0	0	0	0	0	0	-1.88621	0	0	43.7019	26.3529
DATA	793	10	28	0	0	A_44_P1033661	NM_001108559	1017.42	359.427	1346.91	134.735	1216	28	4.21198	0	0	0	0	0	0	0	1207.78	1	1	57.5363	27.5
DATA	794	10	29	0	0	A_44_P166449	XM_234948	1042.5	359.352	3.46413	3.46159	41	26	8.22325	0	0	0	0	0	0	0	2.39433	0	0	57.5363	27.7143
DATA	795	10	30	0	0	A_44_P282643	AA925106	1068	359.455	3.46497	3.45212	36	26	4.8804	0	0	0	0	0	0	0	-2.99508	0	0	55.8519	25.6944
DATA	796	10	31	0	0	A_44_P558018	XR_006375	1093.14	358.828	1674	167.435	1524.5	27	4.24085	0	0	0	0	0	0	0	1499.89	1	1	45.4864	26.7879
DATA	797	10	32	0	0	A_44_P914760	XM_342192	1118.62	358.712	1092.48	109.303	975	27	3.55146	0	0	0	0	0	0	0	978.194	1	1	45.835	26.7097
DATA	798	10	33	0	0	A_43_P16210	NM_001033655	1144.42	359.427	39.6369	5.26079	74.5	25	4.84931	0	0	0	0	0	0	0	35.4605	1	1	57.5363	26.1364
DATA	799	10	34	0	0	A_44_P250983	NM_001135007	1169.5	358.794	296.314	29.8331	309.5	25	4.85741	0	0	0	0	0	0	0	264.79	1	1	46.5243	26.2647
DATA	800	10	35	0	0	A_44_P945846	NM_001108707	1194.73	358.667	200.754	20.3727	211.5	25	4.28174	0	0	0	0	0	0	0	179.158	1	1	45.835	24.7778
DATA	801	10	36	0	0	A_44_P543844	NM_001031663	1220.29	358.833	5151.57	515.169	4578.5	25	5.2463	0	0	0	0	0	0	0	4590.27	1	1	45.835	26.2821
DATA	802	10	37	0	0	A_44_P474559	NM_001010968	1246	358.774	1228.86	122.936	1144	24.5	5.56427	0	0	0	0	0	0	0	1092.98	1	1	45.4864	25.6944
DATA	803	10	38	0	0	A_44_P492690	CB580471	1271.37	359.404	3.49915	3.48616	35.5	25	4.46959	0	0	0	0	0	0	0	-2.60611	0	0	57.8122	25.8519
DATA	804	10	39	0	0	A_44_P823916	CF975312	1296.88	358.667	32.6688	4.78361	67	26	5.55417	0	0	0	0	0	0	0	28.9316	1	1	45.835	26.4146
DATA	805	10	40	0	0	A_44_P224864	XM_344333	1321.91	359.386	14.8444	3.80427	53	27	5.83241	0	0	0	0	0	0	0	13.115	1	0	57.259	26.2727
DATA	806	10	41	0	0	A_44_P371259	AA901353	1347.42	359.427	3.52538	3.5123	37	26	4.37668	0	0	0	0	0	0	0	-2.52545	0	0	57.5363	25.303
DATA	807	10	42	0	0	A_44_P111221	AI043601	1372.78	358.825	86.9714	9.38358	114	26	4.85613	0	0	0	0	0	0	0	76.3965	1	1	45.1352	26.2143
DATA	808	10	43	0	0	A_44_P556258	AA999121	1398.09	359.386	3.54717	3.53401	37	29	5.93828	0	0	0	0	0	0	0	-2.48157	0	0	57.259	27.8214
DATA	809	10	44	0	0	A_44_P351860	NM_001081634	1423.5	359.352	39.0806	5.27717	74	27	4.02199	0	0	0	0	0	0	0	34.1037	1	1	65	27.2188
DATA	810	10	45	0	0	A_43_P17299	CB547941	1448.91	359.386	100.618	10.6727	126	24	4.76182	0	0	0	0	0	0	0	87.4822	1	1	57.259	25.9737
DATA	811	10	46	0	0	A_44_P538916	A_44_P538916	1474.42	359.427	3.58653	3.57322	36	28	4.48094	0	0	0	0	0	0	0	-2.27309	0	0	57.5363	26.3103
DATA	812	10	47	0	0	A_44_P716372	TC637444	1499.57	358.73	69.4077	7.81341	99	26.5	2.60121	0	0	0	0	0	0	0	59.8599	1	1	44.0646	26.375
DATA	813	10	48	0	0	A_44_P516282	BG379442	1525.09	359.386	38.2876	5.2579	74.5	26	4.74511	0	0	0	0	0	0	0	32.8793	1	1	65	26.3667
DATA	814	10	49	0	0	A_44_P151675	NM_053398	1550.6	359	71.1594	7.98399	100	25	3.95415	0	0	0	0	0	0	0	60.8243	1	1	48.5334	24.4074
DATA	815	10	50	0	0	A_44_P292586	NM_001000299	1575.91	359.386	3.65112	3.63757	36	25	5.49359	0	0	0	0	0	0	0	-2.62955	0	0	57.259	26.4444
DATA	816	10	51	0	0	A_44_P502560	AI137114	1601.29	359.111	73.3795	8.19825	95	26.5	4.33806	0	0	0	0	0	0	0	62.1128	1	1	47.8731	25.8214
DATA	817	10	52	0	0	A_42_P631958	BF554431	1626.58	359.427	3.68845	3.67476	39	28	5.41196	0	0	0	0	0	0	0	-0.378956	0	0	57.5363	27.4688
DATA	818	10	53	0	0	A_44_P320743	NM_001000852	1652.19	358.821	4.00795	3.71684	41	26	4.35977	0	0	0	0	0	0	0	3.35655	1	0	46.1809	25.8485
DATA	819	10	54	0	0	A_44_P760031	BC081997	1677.24	359.1	93.2104	10.0343	119	25.5	4.7602	0	0	0	0	0	0	0	77.6353	1	1	46.5243	25.3529
DATA	820	10	55	0	0	A_44_P548976	BF282495	1703.46	359.667	3.75124	3.73756	38	27	4.56954	0	0	0	0	0	0	0	0.351838	0	0	46.8651	26.4545
DATA	821	10	56	0	0	A_44_P385123	AW144255	1728.42	359.427	19.7745	4.24772	55.5	27	4.87261	0	0	0	0	0	0	0	16.2779	1	1	57.5363	27.3878
DATA	822	10	57	0	0	A_43_P21977	ENSRNOT00000024369	1754.11	358.9	5.99927	3.83026	43	25.5	4.35243	0	0	0	0	0	0	0	4.9076	1	0	46.8651	24.5667
DATA	823	10	58	0	0	A_44_P185324	XM_233761	1778.97	359.044	217.56	22.0864	214	26	3.93284	0	0	0	0	0	0	0	176.888	1	1	46.8651	26.0571
DATA	824	10	59	66	-1	(-)3xSLv1	NegativeControl	1804.5	359.352	3.8448	3.83054	36	25	3.41944	0	0	0	0	0	0	0	-1.91151	0	0	57.5363	24.7188
DATA	825	10	60	0	0	A_44_P487627	NM_001107813	1829.8	359.258	4.51515	3.88197	41	25	5.01274	0	0	0	0	0	0	0	3.62396	1	0	45.835	25.1
DATA	826	10	61	0	0	A_43_P21350	NM_001107018	1855.42	359.427	21.7829	4.45094	56	28	4.82249	0	0	0	0	0	0	0	17.3669	1	1	57.5363	28.1111
DATA	827	10	62	0	0	A_44_P391732	ENSRNOT00000018322	1880.58	359.427	3.92213	3.90758	36.5	26	4.16667	0	0	0	0	0	0	0	-0.769032	0	0	57.5363	26.6944
DATA	828	10	63	0	0	A_44_P476060	A_44_P476060	1906.5	359.279	3.94979	3.93736	39.5	25	4.5062	0	0	0	0	0	0	0	1.03913	0	0	46.5243	25.6
DATA	829	10	64	0	0	A_44_P323599	ENSRNOT00000025950	1931.93	358.803	2461.34	246.166	2019	27	5.54439	0	0	0	0	0	0	0	1922.03	1	1	44.7812	27.4667
DATA	830	10	65	0	0	A_44_P1036591	NM_001014192	1956.76	359.38	168.221	17.2887	166.5	28	5.43734	0	0	0	0	0	0	0	130.478	1	1	47.5395	28.2692
DATA	832	10	67	0	0	A_44_P947587	TC616511	2007.5	359.352	4.06172	4.04664	37.5	27	3.63639	0	0	0	0	0	0	0	-1.03044	0	0	65	27.16
DATA	833	10	68	0	0	A_43_P16353	U95154	2033.06	359.382	90.2659	9.90409	107	26	4.39971	0	0	0	0	0	0	0	68.5367	1	1	46.1809	26.4333
DATA	834	10	69	0	0	A_44_P1017335	NM_001108607	2058.38	359	6280.61	628.074	4688	26	4.41459	0	0	0	0	0	0	0	4734.6	1	1	48.5334	26.6364
DATA	835	10	70	0	0	A_44_P105991	EV766395	2083.58	359.427	97.9291	10.6297	109	26	4.83535	0	0	0	0	0	0	0	73.3096	1	1	57.5363	26.7941
DATA	836	10	71	1028	1	(+)E1A_r60_a20	E1A_r60_a20	2109.69	359.225	37.8984	5.63063	65	26	4.1886	0	0	0	0	0	0	0	28.1636	1	1	47.5395	25.5172
DATA	837	10	72	0	0	A_44_P200638	XR_009193	2134.78	359.132	460.033	46.194	381	26	4.70366	0	0	0	0	0	0	0	339.491	1	1	46.1809	26.0244
DATA	838	10	73	0	0	A_44_P466345	XM_001056098	2160.53	359.397	5.59741	4.25987	41	26	5.23738	0	0	0	0	0	0	0	4.10184	1	0	48.5334	25.2593
DATA	839	10	74	0	0	A_44_P222521	ENSRNOT00000038139	2185.89	359.422	13.3982	4.45815	50	26	5.32561	0	0	0	0	0	0	0	9.75107	1	0	44.7812	26.8276
DATA	840	10	75	0	0	A_44_P487240	NM_017268	2211.01	359.52	160.697	16.6301	158.5	26.5	5.1884	0	0	0	0	0	0	0	116.174	1	1	48.5334	26.6667
DATA	841	10	76	0	0	A_44_P146753	NM_001000128	2237.3	359.47	10.4275	4.43455	45	27	4.14722	0	0	0	0	0	0	0	7.48668	1	0	46.1809	26.7407
DATA	842	10	77	0	0	A_43_P21655	ENSRNOT00000014944	2261.44	359.208	168.706	17.4192	159	24	4.09268	0	0	0	0	0	0	0	120.373	1	1	49.8279	24.6
DATA	843	10	78	0	0	A_44_P318235	AA891949	2287.09	359.386	23.9917	4.98076	55	25	3.83045	0	0	0	0	0	0	0	17.0097	1	1	65	24.8788
DATA	844	10	79	0	0	A_44_P506659	ENSRNOT00000036025	2312.5	359.352	45.5895	6.33024	71	27	4.62452	0	0	0	0	0	0	0	32.1238	1	1	57.5363	27.8846
DATA	845	10	80	66	1	DarkCorner	DarkCorner	2337.61	359.069	4.43434	4.41789	35	26	4.61658	0	0	0	0	0	0	0	-4.43219	0	0	53.8203	26.2069
DATA	846	10	81	66	1	DarkCorner	DarkCorner	2363.39	359.069	4.46003	4.44348	36	25	3.89112	0	0	0	0	0	0	0	-2.20171	0	0	53.8203	25.3158
DATA	847	10	82	66	1	DarkCorner	DarkCorner	2388.88	359.167	4.48428	4.46764	37	27	3.90246	0	0	0	0	0	0	0	-1.0989	0	0	44.4243	27.6667
DATA	848	10	83	66	1	DarkCorner	DarkCorner	2414	359	4.50727	4.49055	37	25	5.10667	0	0	0	0	0	0	0	-1.75041	0	0	54.9904	26.2432
DATA	849	10	84	66	1	DarkCorner	DarkCorner	2439.5	359	4.52914	4.51234	34	26	4.77381	0	0	0	0	0	0	0	-3.27357	0	0	54.1152	27.5484
DATA	850	10	85	66	1	DarkCorner	DarkCorner	2464.61	359.069	4.54918	4.53231	35	25	4.17219	0	0	0	0	0	0	0	-2.78724	0	0	53.8203	24.9672
DATA	851	11	1	66	1	DarkCorner	DarkCorner	319.529	366.259	3.57946	3.56618	37	25	4.42291	0	0	0	0	0	0	0	-1.73311	0	0	51.7088	24.9972
DATA	852	11	2	66	1	DarkCorner	DarkCorner	344.107	366.5	3.57784	3.56456	36	26	4.11809	0	0	0	0	0	0	0	-3.54255	0	0	56.9804	26.4063
DATA	853	11	3	66	1	DarkCorner	DarkCorner	369.5	366.5	3.57538	3.56211	37	27	4.34042	0	0	0	0	0	0	0	-2.96093	0	0	57.5363	26.1579
DATA	854	11	4	66	1	DarkCorner	DarkCorner	394.893	366.5	3.5722	3.55895	35	27	4.25655	0	0	0	0	0	0	0	-2.79698	0	0	56.9804	27.2414
DATA	855	11	5	66	1	DarkCorner	DarkCorner	420.418	366.573	3.56838	3.55514	36	26	4.90767	0	0	0	0	0	0	0	-2.50642	0	0	57.5363	26.9091
DATA	856	11	6	66	1	DarkCorner	DarkCorner	445.582	366.573	3.56407	3.55084	35	27	3.20298	0	0	0	0	0	0	0	-3.23261	0	0	57.5363	27.5417
DATA	857	11	7	0	0	A_44_P124121	NM_001014221	471.366	365.887	162.359	16.6186	176	25	5.04634	0	0	0	0	0	0	0	141.692	1	1	47.5395	25.4138
DATA	858	11	8	0	0	A_43_P20765	BE108217	496.5	366.5	72.4822	8.06685	104	27	4.84924	0	0	0	0	0	0	0	63.3479	1	1	57.5363	26.9688
DATA	859	11	9	0	0	A_43_P23475	NM_001137641	522.365	366.016	21.4002	4.13249	58	26	4.21524	0	0	0	0	0	0	0	18.7329	1	1	44.4243	26.9444
DATA	860	11	10	0	0	A_44_P650529	CF111029	547.44	366.253	2244.53	224.481	1958.5	27	4.01492	0	0	0	0	0	0	0	1967.95	1	1	49.1849	27.5333
DATA	861	11	11	0	0	A_43_P12143	NM_021997	572.753	366.329	2789.85	279.007	2468.5	27	3.64478	0	0	0	0	0	0	0	2450.19	1	1	48.2044	25.6071
DATA	862	11	12	0	0	A_42_P766275	NM_194353	598.271	366.229	760.147	76.096	711.5	29	5.00643	0	0	0	0	0	0	0	668.751	1	1	46.8651	27.2424
DATA	863	11	13	0	0	A_43_P15754	S78556	623.5	366.5	85095.2	8509.52	76175.2	28.5	7.93359	0	1	0	0	0	0	0	74993.4	1	1	57.5363	29.8571
DATA	864	11	14	0	0	A_43_P14911	NM_031512	648.612	365.955	88.3971	9.50941	116.5	29	4.39243	0	0	0	0	0	0	0	78.0361	1	1	45.835	28.2963
DATA	865	11	15	0	0	A_44_P787936	NM_012747	674.288	365.881	4456.58	445.671	4011	24	4.68504	0	0	0	0	0	0	0	3941.05	1	1	43.7019	24.8571
DATA	866	11	16	0	0	A_44_P180388	XM_344504	699.945	366.455	17.2268	3.89506	55	25	4.22418	0	0	0	0	0	0	0	15.2602	1	0	42.2201	24.8667
DATA	867	11	17	0	0	A_44_P337165	NM_001000681	725.107	366.5	3.50073	3.48774	34	25	5.96937	0	0	0	0	0	0	0	-4.89849	0	0	65	25.5667
DATA	868	11	18	0	0	A_44_P149188	NM_022500	750.5	366.5	40072.6	4007.26	36974.8	27	5.50463	0	1	0	0	0	0	0	35611.6	1	1	57.5363	28.4103
DATA	869	11	19	0	0	A_44_P403189	NM_001102403	775.667	366.5	3.49005	3.4771	34	27	5.46857	0	0	0	0	0	0	0	-4.77872	0	0	57.5363	27.9697
DATA	870	11	20	0	0	A_44_P132065	FM117557	801.333	365.917	3521.8	352.197	3088	26.5	9.12503	0	0	0	0	0	0	0	3138.76	1	1	47.8731	26.8636
DATA	871	11	21	0	0	A_44_P302714	AI599126	826.582	366.573	3.48059	3.46767	33	26.5	5.09417	0	0	0	0	0	0	0	-6.36612	0	0	65	25.7188
DATA	872	11	22	0	0	A_44_P1044517	ENSRNOT00000049285	852.328	366.239	326.596	32.8428	326.5	27	4.03048	0	0	0	0	0	0	0	291.805	1	1	46.1809	27.2432
DATA	873	11	23	0	0	A_44_P276402	NM_017344	877.753	366.356	373.527	37.5126	373	27	5.00833	0	0	0	0	0	0	0	334.09	1	1	48.5334	26.2
DATA	874	11	24	0	0	A_42_P543762	NM_001013876	902.667	366.5	7.04117	3.52776	46	26	4.08161	0	0	0	0	0	0	0	6.30345	1	0	57.5363	26.6471
DATA	875	11	25	0	0	A_44_P607547	TC585751	928.333	366.5	286.033	28.8111	294	28	5.3	0	0	0	0	0	0	0	256.263	1	1	57.5363	27.6429
DATA	876	11	26	0	0	A_44_P992489	AABR03063179	953.671	366.329	620.467	62.1427	574	25	5.34646	0	0	0	0	0	0	0	556.218	1	1	48.2044	26.7692
DATA	877	11	27	0	0	A_44_P220022	ENSRNOT00000045859	979.107	366.5	3.46338	3.45053	37	25	3.4954	0	0	0	0	0	0	0	-2.54027	0	0	65	25.303
DATA	878	11	28	0	0	A_44_P314110	NM_001008311	1004.5	366.5	3.4625	3.44965	38.5	27	3.44574	0	0	0	0	0	0	0	-0.669696	0	0	57.5363	26.8387
DATA	879	11	29	0	0	A_44_P220410	XR_008875	1029.67	366.5	29867.2	2986.72	26813	29	5.99521	0	1	0	0	0	0	0	26795.1	1	1	57.5363	29.1563
DATA	880	11	30	0	0	A_44_P279912	NM_133381	1055.09	365.672	1439.62	144.004	1296	27	5.76309	0	0	0	0	0	0	0	1291.31	1	1	45.1352	27.1892
DATA	881	11	31	0	0	A_44_P118724	NM_019361	1080.6	366.147	172.01	17.5437	194	27	5.81022	0	0	0	0	0	0	0	154.243	1	1	48.8603	27.5172
DATA	882	11	32	0	0	A_44_P135304	NM_134415	1106	366.191	1280.54	128.1	1191	27	4.30302	0	0	0	0	0	0	0	1147.66	1	1	46.8651	26.6857
DATA	883	11	33	0	0	A_44_P238352	NM_001000191	1131.5	366.5	3.81519	3.47641	43	27	3.95375	0	0	0	0	0	0	0	3.41682	1	0	57.5363	27.0811
DATA	884	11	34	0	0	A_44_P1037041	NM_001107909	1156.56	366.479	1611.19	161.156	1512	27	4.80398	0	0	0	0	0	0	0	1441.58	1	1	48.2044	27.359
DATA	885	11	35	0	0	A_43_P23101	XM_341917	1182.75	366.036	8.92722	3.5763	48	25	4.54616	0	0	0	0	0	0	0	7.97733	1	0	41.8414	25.6176
DATA	886	11	36	0	0	A_44_P241862	NM_022615	1207.59	366.351	104.787	11.0376	129	26	4.79381	0	0	0	0	0	0	0	93.5105	1	1	48.5334	25.7742
DATA	887	11	37	0	0	A_44_P798113	A_44_P798113	1233.11	366.5	61.5742	7.06958	97	25	5.24366	0	0	0	0	0	0	0	54.8578	1	1	56.9804	25.6667
DATA	888	11	38	0	0	A_44_P419141	NM_001100470	1258.77	366.116	860.638	86.1341	783	26	5.32193	0	0	0	0	0	0	0	765.275	1	1	46.5243	26.2333
DATA	889	11	39	0	0	A_44_P142391	NM_001108356	1283.86	366.088	27.6993	4.45369	66	25	4.4467	0	0	0	0	0	0	0	24.5786	1	1	42.9674	25.0313
DATA	890	11	40	0	0	A_44_P724646	AW920981	1309.33	366.5	3.50863	3.49561	34	26.5	5.84073	0	0	0	0	0	0	0	-5.37525	0	0	65	26.6471
DATA	891	11	41	0	0	A_43_P22691	NM_001013176	1334.5	366.5	3.51763	3.50458	37	25	4.91466	0	0	0	0	0	0	0	-1.46296	0	0	65	25
DATA	892	11	42	0	0	A_44_P497229	ENSRNOT00000033075	1360.11	366.5	3.52766	3.51458	39	26	4.74358	0	0	0	0	0	0	0	0.0646006	0	0	56.9804	25.8889
DATA	893	11	43	0	1	AT_ssR_PC_5	AT_ssR_PC_5	1385.33	366.119	42.2581	5.50329	75.5	27	5.30943	0	0	0	0	0	0	0	37.0939	1	1	45.835	26.76
DATA	894	11	44	0	0	A_44_P389664	ENSRNOT00000045990	1410.69	366.338	11517.7	1151.77	9997.5	28	4.61332	0	0	0	0	0	0	0	10077.2	1	1	48.5334	28.6
DATA	895	11	45	0	0	A_44_P101460	CB544681	1436.36	366.342	348.084	34.9889	337	26.5	4.12982	0	0	0	0	0	0	0	303.464	1	1	48.2044	27.0938
DATA	896	11	46	0	0	A_44_P437259	AA944186	1461.5	366.5	22.3539	4.20602	58	26	5.2069	0	0	0	0	0	0	0	19.4163	1	1	57.5363	26.3871
DATA	897	11	47	0	0	A_44_P959510	M15402	1487.32	366.118	5.60599	3.62115	43	27	3.89391	0	0	0	0	0	0	0	4.84929	1	0	45.835	26.3448
DATA	898	11	48	0	0	A_44_P287301	NM_001107084	1512.38	366.276	4331	433.115	3523.5	26	2.6051	0	0	0	0	0	0	0	3730.9	1	1	49.1849	25.8261
DATA	899	11	49	0	0	A_44_P412570	NM_001107814	1538.46	366.565	8.54773	3.70851	45.5	24.5	4.28915	0	0	0	0	0	0	0	7.33012	1	0	46.8651	24.7857
DATA	900	11	50	0	0	A_44_P852647	ENSRNOT00000030626	1563.31	366.705	24.9095	4.39842	60	26	5.20957	0	0	0	0	0	0	0	21.2643	1	1	44.4243	26.2963
DATA	901	11	51	0	0	A_44_P162881	BF282012	1588.46	366.542	51.6001	6.31625	83	26	4.92404	0	0	0	0	0	0	0	43.8361	1	1	48.5334	26.6061
DATA	902	11	52	0	0	A_44_P480852	NM_001106780	1613.84	366.75	657.036	65.8055	597	28	5.49866	0	0	0	0	0	0	0	555.366	1	1	45.4864	27.3529
DATA	903	11	53	0	0	A_44_P1051106	XM_343269	1639.43	366.418	47.576	6.01526	79	26	6.37129	0	0	0	0	0	0	0	39.9987	1	1	46.5243	26.7714
DATA	904	11	54	0	0	A_44_P965429	BG668336	1664.78	366.206	71.8589	8.08304	97.5	26.5	4.27094	0	0	0	0	0	0	0	60.0831	1	1	45.1352	25.7813
DATA	905	11	55	0	0	A_44_P105618	A_44_P105618	1690.3	366.41	5.39548	3.76102	43.5	26	3.20249	0	0	0	0	0	0	0	4.48586	1	0	43.3362	25.4516
DATA	906	11	56	0	0	A_44_P438143	NM_031588	1716.02	366.156	3.79509	3.76353	42	28	5.19615	0	0	0	0	0	0	0	3.13655	1	0	45.4864	28
DATA	907	11	57	0	0	A_44_P257940	A_44_P257940	1741.3	366.656	7.05762	3.83205	43	25	4.15141	0	0	0	0	0	0	0	5.79864	1	0	44.7812	24.6486
DATA	908	11	58	0	0	A_44_P363382	ENSRNOT00000044270	1766.22	366.656	3.80346	3.80542	40	26	4.1499	0	0	0	0	0	0	0	2.85367	0	0	45.1352	25.6897
DATA	909	11	59	0	0	A_44_P180482	NM_001107749	1791.74	366.452	42.1338	5.68296	73	25	3.96934	0	0	0	0	0	0	0	34.1902	1	1	43.3362	25.4545
DATA	910	11	60	0	0	A_44_P244781	AI411057	1817.21	366.543	9.51469	3.95445	46.5	25	4.60671	0	0	0	0	0	0	0	7.6712	1	0	47.2035	24.9375
DATA	911	11	61	0	0	A_44_P946595	TC601500	1843.11	366.5	37.5138	5.38558	68.5	26	4.77764	0	0	0	0	0	0	0	30.0429	1	1	47.8731	25.6774
DATA	912	11	62	0	0	A_44_P395709	NM_134366	1867.89	366.5	441.532	44.3242	396	28	4.65394	0	0	0	0	0	0	0	351.3	1	1	56.9804	28.2973
DATA	913	11	63	0	0	A_44_P424410	A_44_P424410	1893.42	366.427	3.93075	3.91795	39	25	2.89451	0	0	0	0	0	0	0	0.933498	0	0	65	24.9667
DATA	914	11	64	0	0	A_44_P214229	XM_242139	1918.97	366.324	74.8062	8.45639	99	27	5.43446	0	0	0	0	0	0	0	58.7037	1	1	46.1809	27
DATA	915	11	65	0	1	ETG05_66023	ETG05_66023	1944.24	366.5	18.4797	4.3797	52	26	6.16078	0	0	0	0	0	0	0	14.4022	1	0	42.9674	27.1
DATA	916	11	66	0	0	A_44_P378362	NM_001109404	1969.38	366.742	186.42	19.066	185.5	26.5	5.15952	0	0	0	0	0	0	0	144.288	1	1	46.1809	27
DATA	917	11	67	0	0	A_42_P487852	NM_022401	1994.86	366.722	7586.57	758.668	5867.5	27	4.12695	0	0	0	0	0	0	0	5830.44	1	1	47.8731	27.0714
DATA	918	11	68	0	0	A_42_P771337	NM_001012015	2020.42	366.427	4.0709	4.07447	40	28	3.83656	0	0	0	0	0	0	0	2.97254	0	0	65	27.8276
DATA	919	11	69	0	0	A_44_P533545	AA851490	2045.94	366.304	103.071	11.0871	118	25	3.9019	0	0	0	0	0	0	0	78.0823	1	1	46.1809	25.4688
DATA	920	11	70	0	0	A_44_P518599	CK845704	2071.33	366.5	4.1293	4.11398	38	26	4.61697	0	0	0	0	0	0	0	-0.459836	0	0	57.5363	26.3235
DATA	921	11	71	0	0	A_44_P558660	NM_001008521	2096.8	366.465	82.7354	9.25305	99.5	25	4.67338	0	0	0	0	0	0	0	61.7936	1	1	47.5395	25.0882
DATA	922	11	72	0	0	A_44_P114308	NM_175761	2122.12	366.657	2035.71	203.614	1565	26	3.66519	0	0	0	0	0	0	0	1509.85	1	1	45.835	25.9143
DATA	923	11	73	0	0	A_44_P812776	AI412294	2148.27	366.906	6.79244	4.25691	42.5	27	5.43399	0	0	0	0	0	0	0	5.00192	1	0	45.4864	26.2558
DATA	924	11	74	0	0	A_44_P513886	A_44_P513886	2172.58	366.427	82.9703	13.2174	67	25	4.32998	0	0	1	0	0	0	0	60.6895	1	1	57.5363	24.9655
DATA	925	11	75	0	0	A_43_P13230	NM_133606	2198.58	366.781	230.131	23.404	206	26	4.25127	0	0	0	0	0	0	0	167.172	1	1	48.8603	25.64
DATA	926	11	76	0	0	A_44_P261402	CA503806	2223.5	366.5	7.16735	4.34795	44	27	13.7814	0	0	0	1	0	0	0	5.17205	1	0	65	25.6154
DATA	927	11	77	0	0	A_44_P778660	TC603764	2248.81	366.608	265.127	26.8618	226	24.5	6.67375	0	0	0	0	0	0	0	190.073	1	1	49.1849	23.5909
DATA	928	11	78	0	0	A_43_P16070	NM_001013147	2274.48	366.535	155.012	16.0986	151	23	3.21948	0	0	0	0	0	1	0	110.411	1	1	48.2044	23.0714
DATA	929	11	79	0	0	A_44_P994550	NM_001106643	2299.63	366.37	3828.54	382.879	2710.5	25	3.33067	0	0	0	0	0	0	0	2710.08	1	1	48.2044	25.48
DATA	930	11	80	66	1	DarkCorner	DarkCorner	2325.11	366.5	4.41456	4.39818	35	26	4.875	0	0	0	0	0	0	0	-3.73368	0	0	65	26.9677
DATA	931	11	81	66	1	DarkCorner	DarkCorner	2350.5	366.5	4.44026	4.42378	34	27	3.61449	0	0	0	0	0	0	0	-5.5073	0	0	57.5363	26.1351
DATA	932	11	82	66	1	DarkCorner	DarkCorner	2376.76	366.93	4.46539	4.44883	37	25	3.88057	0	0	0	0	0	0	0	-2.07079	0	0	46.8651	26
DATA	933	11	83	66	1	DarkCorner	DarkCorner	2401.42	366.427	4.4888	4.47215	35	27	4.72145	0	0	0	0	0	0	0	-4.16569	0	0	57.5363	26.7778
DATA	934	11	84	66	1	DarkCorner	DarkCorner	2426.9	366.672	4.51102	4.49429	37.5	27	4.60646	0	0	0	0	0	0	0	-1.45532	0	0	45.835	26.9268
DATA	935	11	85	66	1	DarkCorner	DarkCorner	2452.11	366.5	4.53206	4.51525	35.5	25	4.4029	0	0	0	0	0	0	0	-3.0763	0	0	56.9804	25.4211
DATA	936	12	1	66	1	DarkCorner	DarkCorner	331.5	374	3.5788	3.56552	34	26	4.41413	0	0	0	0	0	0	0	-4.56444	0	0	54.1152	25.9348
DATA	937	12	2	66	1	DarkCorner	DarkCorner	356.5	374	3.57672	3.56345	35	27	4.2749	0	0	0	0	0	0	0	-3.38919	0	0	54.1152	25.9459
DATA	938	12	3	66	1	DarkCorner	DarkCorner	382.804	373.643	3.57374	3.56048	38	26	4.03932	0	0	0	0	0	0	0	-0.634674	0	0	42.2201	25.871
DATA	939	12	4	66	1	DarkCorner	DarkCorner	407.5	374	11.757	4.73443	40	26	4.58909	0	0	0	0	1	0	0	10.2286	1	0	54.1152	26.9706
DATA	940	12	5	66	1	DarkCorner	DarkCorner	434.018	373.727	3.56595	3.55272	35	26	4.39071	0	0	0	0	0	0	0	-3.37367	0	0	41.8414	25.7241
DATA	941	12	6	0	0	A_44_P1047403	NM_001106446	458.773	373.364	344.8	34.6621	350	26	4.71251	0	0	0	0	0	0	0	300.721	1	1	44.7812	25.7273
DATA	942	12	7	0	0	A_42_P601802	NM_134465	484.076	373.576	1697.93	169.83	1508.5	27	5.09691	0	0	0	0	0	0	0	1482.98	1	1	45.1352	26.3871
DATA	943	12	8	0	1	AT_T_5	AT_T_5	509.5	374	3.55088	3.5377	36	26	4.36563	0	0	0	0	0	0	0	-2.6932	0	0	54.1152	26.0606
DATA	944	12	9	0	0	A_44_P527024	NM_212528	534.841	373.317	58.8212	6.8611	86	26	3.96273	0	0	0	0	0	0	0	51.5362	1	1	43.7019	26.8333
DATA	945	12	10	0	0	A_43_P16157	ENSRNOT00000024485	560	374	3.53927	3.52629	39	26	3.30917	0	0	0	0	0	0	0	0.284432	0	0	54.9904	26.2188
DATA	946	12	11	0	0	A_44_P1055903	ENSRNOT00000002678	585.535	373.676	486.977	48.8248	463.5	27	5.62968	0	0	0	0	0	0	0	428.118	1	1	47.2035	27.12
DATA	947	12	12	0	0	A_42_P716999	NM_001012201	611.227	373.227	12.3556	3.72478	51	30	6.2224	0	0	0	0	0	0	0	10.8813	1	0	44.4243	29.5806
DATA	948	12	13	0	0	A_44_P331065	XM_236353	636.5	374	6.81185	3.57321	44.5	28	5.58794	0	0	0	0	0	0	0	6.00967	1	0	54.1152	27.9259
DATA	949	12	14	0	0	A_44_P928801	ENSRNOT00000030579	661.5	374	3.51468	3.50164	33	25.5	4.38851	0	0	0	0	0	0	0	-6.98639	0	0	54.1152	25.35
DATA	950	12	15	0	0	A_44_P420793	NM_001108165	686.984	373.148	192.403	19.5553	206	25	4.11491	0	0	0	0	0	0	0	170.328	1	1	44.0646	24.7436
DATA	951	12	16	0	0	A_44_P715909	BG668700	712.609	373.406	1719.85	172.02	1617	23.5	4.12068	0	0	0	0	0	0	0	1525.12	1	1	44.4243	23.5
DATA	952	12	17	0	0	A_44_P164947	AI177413	737.5	374	665.017	66.5929	615	27	6.40302	0	0	0	0	0	0	0	590.674	1	1	54.1152	28.5357
DATA	953	12	18	0	0	A_44_P577263	TC619628	763.25	373.438	2355.69	235.595	2113.5	27	5.01504	0	0	0	0	0	0	0	2095.61	1	1	44.4243	27.4333
DATA	954	12	19	0	0	A_44_P289284	NM_031751	788.964	373.214	157.726	16.1505	180	27	4.84308	0	0	0	0	0	0	0	140.52	1	1	42.2201	27.3824
DATA	955	12	20	0	0	A_44_P187213	NM_053778	814.069	373.121	569.386	57.0442	526	25	5.35652	0	0	0	0	0	0	0	507.96	1	1	42.5954	26
DATA	956	12	21	0	0	A_44_P866704	AW920021	839.5	374	46.7839	5.8214	82	27	3.72568	0	0	0	0	0	0	0	41.7914	1	1	54.1152	26.4545
DATA	957	12	22	0	0	A_44_P234279	ENSRNOT00000011467	865.246	373.569	4.84602	3.49414	41	25	4.60884	0	0	0	0	0	0	0	4.33379	1	0	45.4864	26.7931
DATA	958	12	23	0	0	A_44_P515494	NM_013137	890.768	373.411	22.2462	4.11085	60	28	5.96882	0	0	0	0	0	0	0	19.9147	1	1	41.8414	27.3704
DATA	959	12	24	0	0	A_44_P317539	NM_001008217	915.5	374	25894.4	2589.44	23004.8	25	3.7128	0	1	0	0	0	0	0	23200.8	1	1	54.1152	25.2571
DATA	960	12	25	0	0	A_44_P577917	TC617269	940.771	373.525	18.5266	3.91734	55	25.5	5.52771	0	0	0	0	0	0	0	16.6106	1	1	42.9674	26.5
DATA	961	12	26	0	0	A_44_P1019862	BC168182	966.477	373.646	1631.93	163.23	1466	25	3.96785	0	0	0	0	0	0	0	1463.98	1	1	45.4864	25.3793
DATA	962	12	27	0	0	A_44_P529591	NM_080769	991.818	373.212	3.4613	3.44846	39	25	3.0241	0	0	0	0	0	0	0	-0.0469941	0	0	44.7812	24.375
DATA	963	12	28	0	0	A_44_P853300	CK228733	1017.13	373.691	1983.98	198.428	1770	28	4.70098	0	0	0	0	0	0	0	1780.79	1	1	45.835	27.6071
DATA	964	12	29	0	0	A_44_P257075	NM_001108561	1042.54	373.623	734.836	73.5645	693	28	5.13085	0	0	0	0	0	0	0	659.573	1	1	46.8651	27.2195
DATA	965	12	30	0	0	A_44_P776057	ENSRNOT00000031927	1067.91	373.935	3.46118	3.45099	39	28	5.1711	0	0	0	0	0	0	0	1.21416	0	0	65	27.5333
DATA	966	12	31	0	0	A_42_P614175	NM_033237	1093.5	374	18.0065	3.89139	57	28	7.5733	0	0	0	0	0	0	0	16.1529	1	1	54.1152	29.25
DATA	967	12	32	0	0	A_44_P523016	NM_001024314	1118.7	373.302	241.272	24.3729	253	27	4.47082	0	0	0	0	0	0	0	216.291	1	1	43.7019	26.8
DATA	968	12	33	0	0	A_42_P542909	NM_134466	1144	373.797	984.586	98.5192	892	26	4.97078	0	0	0	0	0	0	0	881.949	1	1	46.8651	26.5313
DATA	969	12	34	0	0	A_44_P701086	TC617448	1169.5	374	10.8631	3.62493	47.5	25	4.67551	0	0	0	0	0	0	0	9.72059	1	0	65	25.973
DATA	970	12	35	0	0	A_44_P951080	AI137522	1195.19	373.704	13.496	3.71659	50	25	4.74756	0	0	0	0	0	0	0	12.0606	1	0	41.0736	24.9063
DATA	971	12	36	0	0	A_43_P12903	NM_053700	1220.14	373.781	3.48091	3.47149	40.5	24.5	5.42893	0	0	0	0	0	0	0	1.39082	0	0	47.5395	25.2647
DATA	972	12	37	0	0	A_44_P324554	BF523761	1245.72	373.031	3.48727	3.48979	42	26	5.03523	0	0	0	0	0	0	0	2.92315	0	0	44.0646	26.7436
DATA	973	12	38	0	0	A_44_P150137	AA924386	1271.41	373.625	253.587	25.5965	263.5	25	3.64485	0	0	0	0	0	0	0	225.435	1	1	45.1352	25.1481
DATA	974	12	39	0	0	A_44_P314482	NM_001024966	1296.98	373.444	43.3693	5.56608	76	26	5.00256	0	0	0	0	0	0	0	38.4682	1	1	43.7019	26.359
DATA	975	12	40	0	0	A_44_P452466	NM_001011917	1321.91	373.935	1759.53	175.987	1602	27.5	6.24242	0	0	0	0	0	0	0	1557.03	1	1	54.4085	27.25
DATA	976	12	41	0	0	A_43_P17160	NM_001017383	1347.5	374	298.338	30.0392	297.5	26.5	5.66514	0	0	0	0	0	0	0	263.293	1	1	54.1152	26.5769
DATA	977	12	42	0	0	A_44_P621785	XM_236024	1372.71	373.815	469.626	47.0941	444	25.5	4.1139	0	0	0	0	0	0	0	413.253	1	1	45.4864	25.8
DATA	978	12	43	0	0	A_44_P261112	AA858941	1398.09	373.935	6.22231	3.58226	44	28.5	5.29465	0	0	0	0	0	0	0	5.45823	1	0	65	28.3667
DATA	979	12	44	0	0	A_44_P123093	AW914230	1423.37	373.671	197.008	20.0163	209	27	4.68999	0	0	0	0	0	0	0	172.228	1	1	47.8731	28.4375
DATA	980	12	45	0	0	A_43_P10651	BX883046	1449.06	373.687	2959.43	295.964	2624	25	5.1571	0	0	0	0	0	0	0	2577.73	1	1	45.835	26.9355
DATA	981	12	46	0	0	A_44_P582494	BM391963	1474.53	373.618	54.9007	6.5469	85	27.5	4.68353	0	0	0	0	0	0	0	47.6347	1	1	46.5243	26.25
DATA	982	12	47	0	0	A_44_P522701	NM_016989	1499.5	374	3.59414	3.5872	43	25	4.27008	0	0	0	0	0	0	0	1.85015	0	0	54.1152	25.8148
DATA	983	12	48	0	0	A_44_P755377	TC605622	1525.09	373.614	3.60997	3.59658	37.5	25	4.58023	0	0	0	0	0	0	0	-0.879328	0	0	57.259	25.3871
DATA	984	12	49	0	0	A_43_P11268	NM_031762	1550.29	373.754	3870.59	387.076	3257	25	3.16408	0	0	0	0	0	0	0	3315.51	1	1	45.1352	25.3704
DATA	985	12	50	0	0	A_44_P542390	NM_019140	1575.84	373.882	898.917	89.965	801	25	6.01873	0	0	0	0	0	0	0	766.354	1	1	46.5243	25.9259
DATA	986	12	51	0	0	A_43_P20636	NM_001106994	1601.42	373.573	27.8052	4.58704	61.5	28	4.53459	0	0	0	0	0	0	0	23.5857	1	1	65	28
DATA	987	12	52	0	0	A_44_P248105	XM_341771	1626.58	373.573	17.2033	4.05042	52.5	28	6.17086	0	0	0	0	0	0	0	14.5183	1	0	57.5363	28.2727
DATA	988	12	53	0	0	A_44_P538870	NM_001008306	1651.94	373.536	277.688	28.0125	275	26	4.92938	0	0	0	0	0	0	0	233.097	1	1	47.5395	26.0811
DATA	989	12	54	0	0	A_44_P152005	XM_341398	1677.35	372.803	3.72135	3.70755	37.5	26	3.94616	0	0	0	0	0	0	0	-1.2966	0	0	45.4864	26.0588
DATA	990	12	55	0	0	A_44_P356851	XM_001080900	1702.86	373.068	3.85681	3.74868	42	27	4.62006	0	0	0	0	0	0	0	3.20086	1	0	44.0646	26.5588
DATA	991	12	56	0	0	A_44_P511262	XM_229292	1728.28	373.233	3.76473	3.75077	36.5	26	4.78101	0	0	0	0	0	0	0	-1.24701	0	0	36.5637	26.5161
DATA	992	12	57	0	0	A_44_P188222	NM_019256	1753.98	373.622	6.12494	3.82299	45	24	3.86702	0	0	0	0	0	0	0	5.02285	1	0	51.0895	23.9231
DATA	993	12	58	0	0	A_44_P837006	A_44_P837006	1779	374	213.184	21.6538	213	26	3.72537	0	0	0	0	0	0	0	173.768	1	1	44.0646	25.5
DATA	994	12	59	0	0	A_44_P470661	ENSRNOT00000013175	1804.23	373.393	3.83526	3.82798	40	25	4.56137	0	0	0	0	0	0	0	1.86846	0	0	43.7019	25.4878
DATA	995	12	60	0	0	A_44_P405843	NM_001024881	1830.14	373.364	3.86077	3.85828	40	26	4.33197	0	0	0	0	0	0	0	2.42924	0	0	45.4864	25.8621
DATA	996	12	61	0	0	A_43_P20900	CF110022	1855.28	373.275	556.75	55.8094	495.5	28.5	4.65361	0	0	0	0	0	0	0	444.993	1	1	46.8651	28.2143
DATA	997	12	62	0	0	A_42_P548520	NM_001100834	1880.89	373.648	7850.17	785.027	6254	26	4.11334	0	0	0	0	0	0	0	6232.41	1	1	47.8731	26.3333
DATA	998	12	63	0	0	A_44_P394246	XM_237571	1906.09	373.614	3.939	3.92438	38	27	5.18642	0	0	0	0	0	0	0	-1.00319	0	0	57.259	27.9677
DATA	999	12	64	0	0	A_44_P355271	AI058940	1931.49	373.174	19.0316	4.3863	53.5	27	6.40605	0	0	0	0	0	0	0	14.903	1	0	47.2035	27.4118
DATA	1000	12	65	0	0	A_44_P433579	NM_001009633	1956.73	373.689	261.674	26.4682	238	27	4.8291	0	0	0	0	0	0	0	203.512	1	1	48.2044	27.9655
[truncated: 44,021 more rows]
[truncated: 48 more columns]

## Sheet: 8670_1_3_4_contr
TYPE	text	text	text	integer	text	float	float	text	integer	text	text	integer	integer	integer	integer	float	float	float	float	float	float	text	text	text	text	text	text	text	text	text	text	text	integer	integer	integer
[truncated: 45,027 more rows]
[truncated: 48 more columns]

[truncated: 5 more sheets: 8671_1_1_1_contr, 8669_1_3_6_GK, 8670_1_4_7_GK, 8671_1_2_5_GK, 8671_1_3_8_GK]
